# Supplementary material for: FGFR3-driven gene regulatory network analysis reveals a protumoral role for p63 in luminal bladder tumors
Source: J Clin Invest. 2026 Aug 3;136(15):e193280. doi: 10.1172/JCI193280 (PMC13430010; doi:10.1172/JCI193280)
Supplement: Supplemental table 1 [file jci-136-193280-s009.xlsx]

## Sheet: 7-regulators_CoregGRN_720_TFs-T
No.TargetGenes	Targets
TP63	637	HS3ST1,BAIAP3,CNTN1,TYMP,KCNG1,BAK1,RNF19A,CP,TRAF3IP2,SERPINB3,NGFR,COL17A1,FGFR3,PLEKHH3,ALDH3A2,DHRS9,ST6GAL1,IL4R,PKP1,FYB1,USP40,FAT2,ERO1B,KLHL42,EFNB1,RAPGEF4,HOOK2,CEP170B,SH3BP1,SUN2,EFS,BMP7,PTK6,ELMO3,CCDC113,HAS3,USP31,NIPAL2,INTS10,CYP3A5,ALDH3A1,ANXA10,SLC2A9,CPT1A,NECTIN1,TRPV4,TPD52L1,FRMD4B,PLXNA1,ADAM23,IL1A,STEAP3,ST3GAL5,MARK1,PLA2G4A,ADGRL2,SLC16A7,ARAP3,CSTA,TMEM156,RAB38,BM…
GATA3	477	SLC25A13,PRSS22,CROT,GDE1,MRE11,RAB27B,LIMA1,FSTL4,DGKA,LAPTM4A,MAST4,SIDT1,PTGS2,STXBP2,GPR137B,PHLPP1,TMEM40,PEBP1,GMIP,BLNK,TIMP3,DHRS2,UQCC1,PXMP4,CHMP4B,RIOK3,XYLT1,ARHGEF18,PDE4C,EPHB6,HSPB1,MEST,MAP3K8,TSPAN14,SLC9A3R1,UPK2,CHPT1,COL12A1,GPLD1,PERP,MAN2A1,UPK1B,ABCC5,VIPR1,LGALS8,ID3,KIAA1217,PPP3CC,CAT,GJB6,MMP19,IL9R,SGPP1,FGD3,SDF2L1,RNASE1,ARPC1B,SLC6A8,SEC61G,ATP1A4,RTN3,PRRG4,NHSL1,N…
PAX6	468	ARHGAP33,MCUB,REXO5,TMEM98,KDM7A,AASS,NCAPD2,PHF7,MAMLD1,CPS1,FHL1,ARHGAP31,SLC4A7,CUL7,C12orf4,VAMP3,DKK3,RELT,HYAL2,PRR11,EIF2B3,HLTF,FAM50A,WDR62,DLG1,SPAG5,ANKRD13A,PIAS2,ZCWPW1,TNS1,NDC80,PLOD1,P2RX5,PDS5B,OXCT1,RAD54L,MAST2,DOCK3,C20orf194,KIF4A,RFFL,LRRFIP2,FKBP5,SF3A1,GTPBP1,POLR3H,CEP128,SAMHD1,ANKRD12,PRPS2,RIPK2,RNASEH2A,ANKRD27,RPA3,FSD1L,PRUNE2,TGFBR1,RASSF4,GALNT7,NCAPG,CTSC,CBL,ACC…
FGF2	435	TIMP2,MRI1,METTL1,SCML1,RRP12,ANKRD44,EML1,AP1M1,MCM2,TUBE1,TNRC6C,ME2,SMAP2,NLRP1,WASHC2A,PPM1F,RAB36,AHSA1,SIRPB1,PLCB4,CD99L2,QPRT,LACTB,CORO2B,FAH,ZDHHC2,ERCC2,DENND3,MOSPD3,FSD1L,PRUNE2,GLRB,SH2B3,STX2,CDH6,DPYSL3,FXR1,GBE1,CSPG5,PLSCR4,TTL,NDUFS7,B4GALT6,RHOQ,CALD1,CHST3,BICC1,WDR83,TOX2,UROD,ST3GAL3,RRAS,L3HYPDH,CTAG2,NDUFA5,PAK4,IMPA1,IL6ST,SEMA4F,THSD1,ST6GALNAC4,GRHPR,GMPR,FCHSD2,MFSD13…
TFAP2C	428	FBXL3,PNPLA4,NLRP2,DSG2,ENTPD2,RASGRF1,LIMCH1,NDUFB4,GAL,CLEC2D,ST6GALNAC1,SNX13,ALDH3A2,SLC46A1,RAP1GAP,THOC1,OPHN1,CARMIL1,SLC4A4,PKP1,IGSF9,MTMR2,ITGA6,SEMA4G,CDC7,PRODH,KIAA0930,KHNYN,FKBP3,DAAM1,ABHD12,CTSZ,CST3,SMCHD1,STK24,RBL2,KLC3,TJP3,CNFN,ABHD11,COBL,AGFG2,PHYH,ALDH3A1,GAB1,MFSD10,CD83,PTK7,CEP70,ARHGEF26,KLHL24,IGFBP2,ABCB6,C1orf21,OSCP1,ACADM,TNFSF10,ORMDL2,LRP1,NAGK,PSD4,TRIP10,AMOT…
ZEB1	416	CAMKK1,VIM,FAS,MRI1,METTL1,RAI14,PARP3,CNTLN,SCML1,DGKG,PFKP,RASSF1,KCNAB2,ADD2,FGFR1,TP53INP2,OSBPL6,ERC1,APLP2,DNAJA1,EFHC1,WASHC2A,SLC35E4,GRK3,TTC28,CDKN3,PYGB,GINS1,C20orf27,QPRT,STX4,CORO2B,POP1,SLC39A14,ARHGEF10,NUMBL,SCN1B,DNM1,NPDC1,RASSF4,ACTA2,CNTNAP1,DPH1,PMP22,NCAPG,CHORDC1,SLC15A3,CORO1C,TNS2,PLSCR4,NDUFS7,HPCAL1,UAP1,IFI27L2,CHST3,RASSF8,SNX21,PREX1,BCAS4,GRK4,MKKS,HECTD3,XRCC3,L3H…
FOXA1	389	GCLC,CYP51A1,VPS50,TTC22,FARP2,GGCT,ADAM22,CD9,TTC19,ACPP,IL20RA,SNX1,BAK1,R3HDM1,NNAT,OPN3,ATP9A,GALC,MPC1,TNK2,EYA2,OAT,NDUFB4,PLPP1,PRKCZ,INPP5A,RPS6KA6,LNX1,FRY,PPP2R2C,MCM6,PLXNA2,MBNL3,RAPGEF3,SLC4A4,EXD2,CHMP2B,WNT11,MGST2,TXNDC16,SYDE2,CCNB1IP1,PLS3,MMP15,CTSH,DECR1,TUSC3,PTPRS,CNFN,MEGF8,LSR,CEP41,AGR2,GIMAP2,CORO2A,SH3PXD2A,SYNGR2,TRIM2,DTX4,MVK,TNNC1,ABCD3,PIGZ,PTBP3,NPC2,ALDH6A1,PLS1,…
HOXA9	377	CD74,FNIP2,FTSJ1,BCL3,P4HA2,PPP2R3A,CELSR1,FAP,CXCL2,RRAGB,B4GALT1,NRCAM,MAP3K1,HSD3B7,NME3,FA2H,HAGHL,CLUAP1,MYEF2,CA2,RAB3D,TMEM205,ELAVL2,ALDH2,ICK,DNPH1,PLCD4,LEPR,SIPA1L2,PADI2,ADCY7,PARD6B,MMP24,PRKCG,MPST,KLK10,DOHH,CAMSAP1,LGALS3,RAPGEF5,LRRC49,CYP1B1,KIF21A,ITGB7,EFCAB11,IMPA2,GNAL,NPC1,P3H4,MAP3K21,KANSL1L,GNA12,DOCK11,SYBU,SCGB1A1,ZC3H12C,CTF1,FAM173B,RNF144A,HKDC1,TMEM164,HIST1H4H,SPO…
EHF	362	NDUFAB1,CRLF1,BAIAP2L1,FARP2,TRAPPC6A,RHBDF1,TRAF3IP3,FUZ,SERPINB1,TYMP,DAPK2,OFD1,TRAF3IP2,LAMC2,MARK2,PAG1,THOC1,LIPE,DELE1,SERTAD4,CTTN,MRPL28,LPCAT2,SLC8B1,ICAM1,DTX2,EPB41L4B,ATP6V1D,ACP5,GDPD3,TNFRSF10A,CEP41,TRDMT1,CDH23,KAZALD1,SULT1E1,ACAD10,MAN1A1,MDFI,VEGFA,EPB41L5,SCP2,FBXO6,SLC16A7,NPC2,HELLS,AVPI1,SIL1,PLBD1,CDKN1A,EFNB2,PPDPF,TMEM74B,ACSS2,SLC6A11,EDEM1,GSTM3,LCA5,ABHD17C,SLC2A8,CT…
FGFR2	360	CP,TRAM1,ST6GALNAC2,PTHLH,MICALL1,CAV2,LRRC59,DHRS7B,ANXA10,SLC2A9,COL12A1,EPHA4,PLA2G4A,IPO13,PMEPA1,SLC6A8,UBA1,TMEM106C,FST,SLC31A2,MMP13,SLC2A12,FAM83A,HTR7,SLC16A12,DEPTOR,ODR4,PLPP3,WNT4,SEMA3E,EMB,S1PR5,CHST15,INKA1,COL4A5,SPATS2L,CD47,CASP4,DLL1,SAMD5,PSG5,RPS29,HYPK,UPK3B,ENPP4,DBNDD1,FAM214B,PRKAR2B,REX1BD,IFRD1,PHF7,RWDD2A,HEBP1,RNH1,VCAN,MAP4,SLC4A8,HOMER3,MCOLN3,HPF1,IL17RB,TBXAS1,GA…
ELF3	347	GCLC,CASP10,TRAPPC6A,IL32,CYP24A1,SLC45A4,ALAS1,OFD1,PRSS8,GALC,SPTB,ATP6AP1,SELENOO,GRAMD4,TRAF4,WNT11,TTC39A,ACOX3,SULT2B1,ICAM1,EFNB1,SCD,PRODH,PIK3IP1,FAM118A,NFKBIA,MMP9,SLC52A3,JAG1,ACP5,MMP15,FA2H,SLC7A5,RHBDL1,TRIM35,GSR,PPP1R13L,HSPB1,TRDMT1,DNAJC12,SYNGR2,MVK,SCNN1A,FZD10,TPD52L1,EPB41L5,ITGB6,ATP6V1B1,FBXO6,TMEM9,ACADM,GBP3,STBD1,RARRES1,PTBP3,SIL1,PEPD,ATP8A1,PPDPF,STEAP4,TST,C22orf23…
GRHL2	339	SLC25A13,CRLF1,CYB561,CD9,RNASET2,PRKCH,CYBA,THOC3,HPF1,PKP2,STYK1,CDH3,PHKA1,DAPP1,NDST1,ATP2A3,IL4R,HUWE1,TMPRSS11E,RBBP9,BAMBI,POLR2E,GSTZ1,ATP11C,ESRP2,PIEZO1,ESRP1,GSDMD,CASP14,SLC1A6,MYH14,DRG2,KRT18,PTPN6,SLC16A10,AMOTL2,PLXNA1,AADAC,SLC4A3,STEAP3,GPD2,HTRA2,ATP6V0B,MARC2,RAD23B,BSPRY,YPEL5,EPCAM,MOB3B,XG,RAB17,MAP2K2,RAB3IP,GAD1,VPS13C,RIPK3,FCHO1,CRB3,EPS8L1,RAB25,LARGE1,SPINK5,RERG,BICD…
FOSL1	301	ITGA3,CLDN11,SLC38A5,CD44,SLC4A7,TNC,RELT,LAMC2,SPA17,CTSA,GSTO2,ASB1,RASSF1,ADGRL1,ACADVL,SEMA3A,CYLD,MYO9B,LGALS1,COCH,MXRA5,SLC25A14,KPNA3,INTS6,FBL,FSD1,GRIN2D,PLA2G4C,MAST1,SIPA1L3,GSDME,STX1A,FBXL15,UBE2S,CSF3,KIAA1549L,CYP27B1,SH2B3,CDK2AP1,CDCA3,RBM24,CAP2,KIF20A,LOX,KYNU,FBXO2,RGS2,B4GALT6,CTNNAL1,PPP4R4,PPP1R3C,ADGRE5,HJURP,MT2A,FGF13,GAMT,SH3BP4,TRAF3,GFPT2,TUBG1,EMILIN2,POPDC3,CCNB1,P…
IRF6	289	BAIAP3,TRAF3IP3,CNTN1,ADAM28,DSG2,LPAR2,UFD1,TRIB2,ST6GAL1,DLG3,PHACTR3,ZMAT5,SRSF5,RHBDL1,TNFRSF10A,DNAJC12,KRT23,GRPEL1,RBP1,IQCG,CCL20,ITGA4,KIF21B,PRRG2,ASL,MAP2K2,SAT1,ANO1,SERPINF1,AMPD3,PTGFRN,DSG3,CIDEB,DDX60,IFI44L,DTNB,FRAS1,LRIG3,DUOXA1,TMC6,ARHGEF19,TMEM168,NAPRT,LYPD6B,SLC7A11,B3GNT7,KRTCAP3,NBL1,TLCD1,C1orf74,SLC15A2,CSF2,CCDC68,MMP10,C15orf48,FNTA,SLC20A2,NPNT,GSTM4,MYEOV,SLC29A2,P…
JUP	268	TSPAN6,ICA1,MYLIP,MIPEP,SYNE2,TM7SF3,ABCA7,ANKS1A,SYT1,TTC7A,DGCR2,TESK2,MARK2,PTGS2,ACACB,STXBP2,CLDND1,ITPKC,PXN,YPEL3,BIK,ZMAT5,KHNYN,SUSD6,CTSZ,FMR1,PLLP,CCP110,SQLE,ATP1A3,RASA4,TSPAN13,UNC93B1,CMAS,AMOTL2,IFIH1,EFHD1,ATP6V1B1,TSPAN1,TMED5,ABCD3,RCAN3,TNFAIP3,RASL11A,FKBP9,ARHGAP40,DSTN,PLEKHG3,DYRK2,TPST2,PODXL,CCT6B,NUP210,ANKEF1,CABLES1,PSAT1,HILPDA,KIAA0513,ITM2C,CAB39,LRRC8A,FDX1,FNBP1L…
LOXL2	267	LASP1,KLHL13,TSPAN9,OSBPL5,ADAMTS6,TRAM2,MAP4K4,P4HA2,STK10,ENO1,REXO2,PLOD1,APLP2,EPDR1,LAT2,BAX,FKBP1A,GRAMD1A,PITPNM2,PPP2R3C,TGFB2,STX1B,PYGB,CD40,LAMA1,CCDC22,COTL1,HMOX2,SFRP1,R3HCC1,BNIP3L,PLIN3,CAV1,COA1,DVL1,SMURF2,CDH6,ACAP2,SSR3,DHCR24,OLFML3,CTNNAL1,NEK6,OGFRL1,MOB3B,ENOX1,RECK,CALD1,TNFSF9,MMP24,RRAS,SPECC1,SYNE1,C1QL1,NES,CTIF,DOCK2,COL4A2,ADAM19,RAB11FIP5,DYSF,CPM,SERPINE2,BIN1,RAB…
TRIM29	261	CYP51A1,RHOBTB2,ANOS1,LAPTM4A,SLC44A1,GRAMD4,CTTN,NSFL1C,NFKBIA,NDRG1,MCM4,SLC1A5,SH3PXD2A,DHRS7B,GALNT18,C2CD5,CCNG1,TTF2,KLHL29,B4GALT4,LYPD3,MYO1B,PLD2,AP1M2,ARPC1B,GDF15,SAMD10,ANO1,TNS4,CARD6,VTCN1,SLC37A2,GCC2,DCTN3,CASP1,GPR87,MOB3C,RNF217,SYBU,PTGES,LCN2,CAMK2G,FEZ1,VPS26B,TSEN2,PROM2,SLC16A1,SH3RF2,CACHD1,PDE9A,CSTB,ACOX1,PDLIM5,S100A11,S100P,PLXNB1,CCDC51,TMEM184A,GJB2,AMOTL1,ADAMTS15,Z…
GRHL1	252	CASP10,FBXL3,OSBPL7,SYPL1,PLEKHG6,TTC19,PTPRU,MTMR1,SNX24,ME1,SNX13,PLD1,CARMIL1,IGSF9,PEBP1,COL9A3,CEP170B,CCNB1IP1,DNAJC3,ELMO3,RBL2,SQLE,BCAT2,PHYH,GAB1,MFSD10,EXPH5,PPM1H,TBC1D30,ARFGEF3,PRLR,KLHL24,SLC9A2,MARK1,RNF19B,C1orf21,OSCP1,BMP8B,ATP8A1,EML2,AMOT,AKAP9,RASL11B,A4GALT,VPS13C,KLK8,PUDP,GNL3L,SAMD10,RAB11FIP4,PRKAB2,TTC9,DSC2,CD36,PKIB,FAM117B,FAM13A,NAAA,ENPEP,CYP11A1,NECTIN4,SDHC,MIND…
TEAD2	234	MAPK8IP2,LRRC23,PLAUR,ATP6V0A1,FAM136A,TRIO,MAGEC2,TBC1D22A,SEC61A2,SPEG,CRMP1,PPP2R3A,MAGI3,P3H2,MAP3K1,MCAT,EEF1A2,MAP1LC3A,LYRM1,CPPED1,TIMM44,IL27RA,CLEC11A,PLEKHA4,TFPI2,ITGB8,AP1S1,ELAVL2,NPM3,GALK1,ICK,QKI,HAVCR1,PCCB,PECR,RAB29,ECE1,WDR35,PDLIM2,FABP3,RBM19,CLYBL,NRSN2,BFSP1,HIP1,DGCR6L,ADORA2A,CDHR3,C19orf66,SCLY,NASP,FBXO44,SCO1,MORC4,SAA2,PHC2,CYP27A1,DUSP5,ARSG,TNFRSF11A,PMAIP1,MPC2,S…
NOTCH3	233	SLC45A4,DEF6,DAPK2,GYG2,ST6GALNAC1,CRYBG3,PKP1,FXYD3,SCD,MICALL1,DMC1,SLC7A5,PDE4C,CNTNAP3,CPT1A,CHPT1,ULBP1,CD58,CTSD,MND1,CAT,PFKFB2,TPST2,C22orf23,MINDY2,KLK10,TNNT3,KCNC3,ALDH3B2,SWAP70,GLUL,CTSV,PAK6,CYP1A1,SUMF1,NKD2,TMEM168,SCGB1A1,BANK1,RETREG1,DEPTOR,LDLRAP1,FZD5,DEFB1,EVPL,NSG1,AFAP1L2,PTK2,SPRR1A,SEMA3E,MGMT,KRT4,MTSS1,DLK2,TMEM134,CBWD1,SNCG,SLCO3A1,THBD,OPLAH,KREMEN1,ARL15,TMEM105,CL…
LEF1	227	REXO5,AASS,DYRK4,CPS1,SLC4A7,FAM136A,TRAF1,HLTF,SMARCB1,GGT1,PROCR,PIM2,LYRM1,TUBB4A,PON2,AP1S1,PCCB,NEK2,WDR35,PPP4R4,RNF170,ADORA2A,BAIAP2L2,VGF,NDUFA5,LRRC6,SLC27A1,THEMIS2,SCLY,SCO1,MDFIC,NEK3,ARHGEF39,C6orf52,DUSP5,ARSG,TNFRSF11A,MISP3,MPC2,EFNA3,TMEM177,FAHD2B,ANK2,SLC12A9,VLDLR,UGCG,KIRREL3,WDR17,CCDC74B,MCOLN2,GDPD1,MAGED4,MAP3K7CL,PPP1R9A,FAM189B,YDJC,PKDCC,STARD4,CFAP97,SLC29A4,MICU2,AN…
SNAI2	221	NIPAL3,ST3GAL1,ANOS1,BID,SLC45A4,DEF6,IFNGR1,TNC,GYG2,TRAM1,GPR137B,LAMP3,MMP2,LPCAT2,PTHLH,DTX2,ITGA6,UNC13D,BIK,MXRA5,CD276,ARHGEF18,ILVBL,SLC1A5,ETHE1,LGALS3BP,CPZ,SLC2A9,COL7A1,IL1A,RND3,EPHA4,LRMP,PMEPA1,AP5S1,BMP2,IFI6,PODXL,BST2,TMEM128,KIAA0513,WNT10A,TNS3,GALNT5,SDCBP,SEMA7A,IL22RA1,ABCA12,UCN2,LYAR,SLC2A12,C9orf3,INA,PPP1R1C,HSPB8,RETREG1,RAET1L,NPTN,MALSU1,XDH,HSF2BP,PDXK,LY6E,FAM84A,R…
MEIS1	202	CROT,BAIAP2L1,ALOX5,CLCA4,CYP24A1,LY75,PLEKHH1,ITPKC,PPP1R13B,DIDO1,MEST,GIMAP2,RAPGEFL1,CLEC2B,GMDS,IQCG,ABCC5,PROC,SDC1,LGALS8,HELLS,SCPEP1,IL9R,SLC37A2,RTP4,GABBR2,SORL1,BTBD16,STON2,GALNT1,PADI3,PHOSPHO2,ILDR1,TNFRSF21,KDM6A,ACAD8,AP1S3,CD96,PPP2R2B,RDH13,RPL26,DHRS3,CAPN13,PRSS12,RASEF,SLC39A2,BLCAP,BSCL2,HR,LRRC28,STK32A,MUC3A,FABP4,TMC7,KRT13,MCC,SSH3,WDR73,PCED1B,TMEM30B,ACTL10,HCAR2,SLIT…
HMGA2	200	PRSS3,FAS,TMSB10,SPAG4,P4HA2,SEMA3A,WDR47,C3orf18,NAT14,RGS17,CD40,ANKRD12,PIM2,SGK3,SIPA1L3,ANKRD7,STX1A,DNMBP,CSF3,GALK1,CYP27B1,RBP1,DOK1,KYNU,PCYOX1,FBXO2,RGS2,FBXO30,LTBP2,LGALSL,SLC12A5,CXCL6,SUMF2,F12,NT5E,LTV1,ESD,MFGE8,TATDN1,IL18,B3GNT7,APPL1,ABR,LRWD1,FAAP20,CFAP36,ANTXR2,RPL22L1,RPL39L,STK17A,CTHRC1,MAMDC2,METTL27,ABCA3,SLC35G2,ASMTL,APEX2,GAA,B4GAT1,UFSP1,CPNE7,ARSJ,TMEM121,KRT6B,NAT…
KLF5	189	SLC7A2,IFNGR1,SH3YL1,ATP2C2,ISOC1,RPS6KA6,POLD3,LXN,CRYBG3,CEACAM6,ZMAT5,TMEM87A,CPQ,NIPAL2,INTS10,CEACAM5,ATP1A3,UNC5B,GRPEL1,SLC35F2,UST,TTF2,PLEKHG1,ALG5,TMEM156,SLPI,POF1B,VASP,MTUS1,TCN1,ARHGAP32,GCC2,TMEM62,IDH1,HADH,RAB20,DNAJA4,SELENBP1,FAM171B,MFHAS1,SESN3,LAMTOR1,FEZ1,ESAM,INPP1,ABCA10,C21orf91,EMC10,PLB1,SPRY1,TMEM144,OXR1,FZD6,MIDN,DHRS13,CDK2AP2,TAPT1,USP38,GABARAP,TMC7,MYEOV,FUT1,CR…
CDCA7L	185	ARHGAP44,CNTN1,EML1,IFI35,OTUD5,PPP2R5B,CELSR1,TIMM21,MAP2,ARHGAP28,FKBP1A,RGS17,EPB41L4B,SLC35E4,KDELR3,SNPH,AHCY,MXRA5,GPR143,BCKDK,NEFM,TUBB4A,MDGA1,PFKFB4,FRMD4B,LIAS,ACO1,RAB38,CSE1L,BCAS4,CD70,DTD1,CALML4,PDHA1,SLC41A1,PDZD2,LRP4,DBNL,CCN3,HAPLN3,CMTM3,TTYH2,NCEH1,MUC4,ADHFE1,PTGES2,EXT2,BMP6,PRKCA,SLFN13,CD109,TATDN2,TMEM171,GPR153,CHCHD6,PPP1R35,NUDT2,SLITRK5,SMPD1,ENDOG,RILP,MAP2K1,HAS2,…
GATA2	183	CYTH3,CC2D2A,HAGH,FECH,ANKRD13A,TPD52,RAP1GAP,FDFT1,DLG3,NOP14,ADD1,ASAP3,KIF16B,DERL3,GCAT,CST3,LIG1,OGDH,SUSD1,MAP2K6,SC5D,IQCG,AAK1,CDC20,TJP2,NPPB,ARL4A,GIPC1,HIST1H2BJ,RAP2A,AP5S1,NECAB3,SDF2L1,BST2,PTPRA,AGAP3,ERCC5,CEMIP2,NHSL1,KIAA0513,DRAM1,DCTN3,RIPK1,MDC1,RNF144B,MMAB,TLE3,MINK1,SH3GL1,ITPR1,VPS26B,NCAPD3,SLC25A4,HSPB8,ZFP36L2,IMPACT,GNAQ,TENT5B,CSRP1,RDH13,C8orf48,CLMN,TRAPPC2L,SPINT2…
MYBL1	180	TFPI,TBXAS1,STRADB,CRAT,CDKL1,SMS,KPNA3,LACTB,SGK3,IL27RA,CORO1C,CAP2,KIF20A,PRKAR2A,CYB561D2,GBE1,CCND2,BICC1,CDKN2C,ADGRE5,PTGER2,ALKBH7,UROD,HRASLS,STARD8,ATP8B3,HACL1,CDCA8,CPM,ARHGAP29,SLAIN1,PGGHG,EVA1B,HERC4,ROM1,CRIM1,CNKSR3,CEP112,TNIK,KCNMA1,PRXL2C,RACGAP1,CDC25A,IL15,ERAP2,FMC1,HSPA12A,NAV2,CAVIN2,ALCAM,ATP6V0E2,DPY19L1,RGMB,DNAJC22,GPR3,APOO,NF2,MAPT,FAT4,C12orf75,HOGA1,BAIAP3,RHOBTB2…
IFI27	173	TYMP,NGFR,CBFB,KCNAB2,FSTL3,SMC1A,TGM1,CDC7,PRODH,CEMIP,CALB1,DDX58,DNAJC12,RANGRF,CDR2L,NMU,GALNT18,OAS2,PTP4A1,COL7A1,EFEMP1,IGFBP2,TMEM9,F3,IFIT3,SORBS3,TRIM6,FKBP9,CSE1L,STEAP4,HEATR5A,DSC2,DDX60,IFI44L,IFI44,HERC5,FBN2,FURIN,GALNS,IFITM3,WNT9A,THNSL2,MAGEA4,IMMP1L,B3GAT3,NUDT22,PRSS23,NOCT,SH3RF1,MX1,CUL4B,NPM2,TPPP3,CAPN2,NFASC,RPL39L,COMTD1,FAM57A,SLC43A2,SCARA3,FNTA,ADRB2,IFFO2,ADORA2B,SE…
VGLL1	169	GGCT,MAP4K3,MRE11,CDH1,PLEKHA5,LPAR2,SLC12A2,FAM107B,FUNDC1,NCK2,DHRS9,HSPB11,OVGP1,NSFL1C,KIF16B,SEC14L2,TMC5,TAX1BP1,UNC119,KRT18,MGP,ARHGDIB,NEDD9,NAGK,RALY,RAB3IP,ULBP2,GSE1,HILPDA,TES,KCNMB4,ARMC9,TMPRSS13,FNBP1L,CASP6,FBN2,GALNT6,ACKR2,TNFAIP8,PSPH,CBWD5,GSN,CARHSP1,AK9,TAGLN2,KALRN,PDXK,GBP2,CCNYL1,SMIM14,ADCY1,ABTB2,MYO5B,KLK5,KIF5C,MUC15,UGP2,TCAF2,KRT8,KCNMB3,FRMD3,RHOD,GOLT1A,ODAPH,CST…
THRB	169	CTPS2,EPN3,SYNE2,CYFIP2,MBNL3,CEACAM1,LZTS3,OAS1,ATP6V1D,NDFIP2,XYLT1,TJP3,TSPAN12,COBL,SLC1A1,PLEKHA1,GPLD1,RHOU,B4GALT4,EEPD1,TSPAN8,ACE2,PPT1,TMEM241,ANXA1,VPS36,FHDC1,ITPRID2,ERP27,PRKACB,GALM,SNX30,MPP7,C11orf53,RABGAP1L,PLA2R1,WDR19,EFCAB14,ICOSLG,DIP2A,EIF4E3,SHISA5,SPRY1,SLC35A1,RASEF,AKR1E2,TC2N,WEE1,PRR15L,FAM83B,XKR6,CTPS1,PWWP2B,SPTLC3,TMCC1,GPR160,YES1,PRR15,USP18,CYP4F12,VMAC,COL4A5…
HOXA7	168	PDK4,ALDH3B1,IFRD1,CDKL3,TMEM159,SLAMF7,CDK14,PPP2R3A,SEL1L3,MAGED2,HCFC1R1,CLUAP1,CPPED1,IL7,IL4I1,RABAC1,MET,SOD2,CDKN1A,MCM8,MMP24,PRKCG,MPST,NUPL2,TTYH3,MAP1LC3B,LYST,KANSL1L,TIFA,LCN2,FAM173B,PARP8,GATD3A,NAPEPLD,PAQR4,SCNN1D,EDIL3,ELFN2,CYB5D2,CXCL8,SAMD12,SPNS2,MX2,SORCS2,ROR1,BTN3A2,TPCN1,SBK1,RELN,FHIT,CCDC167,HIST2H2AA3,MLLT11,LAT,TAX1BP3,MYL5,CTSO,SLC7A2,RNF19A,ANAPC4,ARFGEF1,TBC1D25,I…
HDAC9	168	CD74,DNAH5,KITLG,GPKOW,BCL3,TRHDE,CXCL2,PDGFB,GPR143,SRPX,NME3,FA2H,FAH,RAB3D,TMEM205,PTN,PLOD3,TNFAIP1,KIAA1211,PODXL2,MLPH,NCF2,SIPA1L2,NEK2,ELOVL4,GDA,IFI27L2,RDH10,TOX2,C3,TIMM17B,PTPRB,ASH2L,CAMSAP1,TRIM47,TPGS2,RAPGEF5,IL6,TMOD1,C6orf52,LRRC49,KHK,TAF4B,VASH2,IQSEC1,CDKAL1,RNF144A,CNTNAP3B,HSPA13,CCDC28B,TGFA,TIPARP,CXCL3,TMEM246,NOL6,SLC16A9,ARHGAP42,CKB,SLFN5,GPRC5B,RILP,IL12A,TANC2,TOMM5…
MSX2	167	ALOX5,TRAM1,PPP1R12B,FBLN1,MMP2,PDPR,KCNK6,MICALL1,PIGH,LGMN,CD276,PLAT,CYP3A5,CNTNAP3,PDLIM1,SC5D,TNFAIP3,KLHL29,PTK2B,ORMDL2,EFNB2,TRIP10,OSTF1,VILL,SLC31A2,RDX,PARP9,GALNT1,CNKSR1,SLC44A3,PHLDB2,INPP1,GOLGA7B,PPP2R2B,F11R,RCAN1,PLCD3,RAVER2,PDLIM5,PRSS12,C8orf48,TMEM52B,CDC42EP5,C19orf33,NSG1,SH3TC2,PRKCE,CHST11,CERS6,RNF152,VSIG10,MX2,ALDH1A3,NHLRC1,JPT1,SPATS2L,S100A10,HIST4H4,TRIM59,INAFM2,…
APBB1	166	LAS1L,ZMYND10,ERCC1,DNASE1L1,SPEG,EVC,SLC24A1,MOK,DLGAP4,SLC27A5,PILRA,PCBP4,CRAT,SLCO4A1,LPIN2,METRN,AVL9,POLD2,DNMBP,RND2,GNB3,GNAI2,C3orf14,MAPKAPK3,EVA1A,AKT3,ABHD8,FGFRL1,GNG11,PTPN12,FXR2,PSMC3IP,DLG4,SLC26A10,SERPINE2,ARHGAP24,SLC39A6,SAT2,EVA1B,TENM2,HAUS6,PTPRJ,CCT5,DIXDC1,EXT2,TMEM56,FARP1,CCNB2,GPSM1,BRSK1,FAM171A2,CLPB,MXRA8,PRRT3,C5orf63,TNFRSF11B,SLC4A2,SMCO4,C11orf74,CNPY4,NT5DC2,R…
CAMK1	164	TMEM98,CDKL3,CLK1,ATP6V0A1,SZRD1,DCBLD2,U2AF2,ACSL4,MCAM,KIF3C,CLSPN,TMED1,NRP1,GSTT2,KCTD17,PLP2,PIM2,RP2,USP11,TIMP1,TBCB,PRPF31,SERPINE1,LIMK1,GLRB,COMMD9,NEK11,PARD3B,QSOX1,BBOF1,PLCG1,MIF4GD,AGO3,LRRC61,HIP1,STYXL1,DDA1,DOCK2,LAMC1,TMEM14B,CDH13,RAB40B,TAGLN3,DOC2A,CTF1,CCT5,KCTD14,SPEF2,HK1,FAM189B,RECQL4,EIF4A1,MELTF,PPM1M,C16orf45,SCG5,CCDC103,FN3K,TUBA1A,SMIM4,FRMD5,USP19,WASHC2C,CFL1,AS…
WT1	164	MRC2,VAMP3,WDR62,PIAS2,FBL,TBCB,FSD1,UBE2S,SMURF2,EFTUD2,STX2,ENO2,BAG2,BVES,FXR1,CSPG5,TTL,WIPF1,NRP2,TMEM131L,STK33,PAK4,AKAP12,TRAF3,ACLY,IMPA1,SLC43A3,EXOC6,DUS3L,COL6A1,CHAC2,PTPRG,HERC4,TEX30,TMSB15A,IL31RA,FABP5,NSMF,SMCO4,GPR176,TRMT61A,NFKBID,NT5DC2,ROBO1,MSRB3,NRIP3,C11orf68,RNF182,MXRA7,FOCAD,DPYD,CBWD3,ANXA6,FAM216A,MZT1,PNMA2,AKAP2,BAIAP2L1,PNPLA4,RHBDF1,TRAF3IP3,SYT7,FAM214A,EPN3,CD…
PSIP1	163	FUCA2,LAS1L,FAM214B,MAP3K14,RRAGD,CUL7,CNTLN,C12orf4,CC2D2A,PER3,CDON,PDIA5,EML1,TIMM21,PIAS2,MOK,OSTM1,SLC23A2,DERL3,CABIN1,YPEL1,CLCN7,AVL9,PTGR1,MPP2,CPE,BAG2,RAB23,WASF1,HSPA9,C3orf14,NEK11,SLC1A4,BCL9,PHTF1,RIMS3,ARMC2,ACOT2,CCDC77,COPA,IL13RA2,TMTC4,RAP2A,TUBGCP3,SYNGR3,FBXL16,GNAZ,ASH2L,C19orf57,SPART,C9orf40,RNFT2,RNASEH2B,DPM2,DMAC1,ZGRF1,PRKG2,PHLDA1,ITGB7,EFCAB11,PRUNE1,ENSA,NIPSNAP2,A…
HOXA10	160	PDK4,SPPL2B,PPP1R3F,GRIPAP1,TRAF5,AMMECR1,CPPED1,CFAP69,WDR91,DNAH11,WNT3,ADTRP,TRIM38,REEP6,RPS15,PILRB,MIF4GD,GNAI1,SMPDL3B,GGT7,TBC1D8B,NTPCR,NUPL2,CPEB2,DYNC2LI1,KIF21A,PRICKLE1,SLC38A6,IMPA2,SAT2,LYST,NFKBIZ,ARHGAP26,GIGYF1,TRIM4,CBWD5,FZD1,GATAD1,FUK,FAIM,HIST1H4H,CHCHD6,SH2B2,MRNIP,SGPP2,TMEM79,C3orf67,HSD11B1L,PUS1,P4HTM,LYNX1,CAPN12,LRRC37B,SULT1A1,SVIL,BCO2,SELENOM,HLA-DMA,CASC10,CFI,AR…
ENG	159	ZMYND10,KDM7A,CLCN6,QPCTL,ERCC1,DTNBP1,CROCC,BCAT1,SBNO2,SEC61A2,SEMA3A,CD59,TGFB2,LRRFIP2,POLDIP3,METTL4,PGK1,INTS6,UBE2S,RND2,PPFIBP1,GNAI2,MAPKAPK3,EXOSC8,MAPK8IP1,CEP250,LRRC6,APOC1,PHC2,TROAP,TCF19,EFHD2,RPP30,HYOU1,EML3,ITGB1,LYPD1,EXT2,KCTD14,DDAH1,DIPK1A,STARD9,BRSK1,RECQL4,ITGA5,FAM171A2,MAD2L1,TMEM200A,COL1A2,IFI27L1,TUB,TMX3,HAS2,NEGR1,MUS81,SLC19A1,CLCF1,CHMP6,NDUFAF3,FJX1,HTR1D,HIST1…
PPARG	159	CDKL5,MGST1,MBTD1,DGAT2,TXK,CADPS2,OVGP1,PHACTR3,GMIP,GCAT,LGMN,PHKB,CAPS,WASL,DOCK8,VSIR,KIAA1211,ANXA10,ST3GAL4,SLC35F2,IL18R1,TMEM59,GALNT12,MND1,SPINK4,SGPP1,PNKD,RAC2,RIPK3,ITFG1,GMFG,RAF1,PPP1R3D,CABLES1,MFSD9,HS6ST1,SLC44A5,TRPM2,PLEKHA6,SLC20A1,TMEM47,C12orf45,TSEN2,XPC,DPH3,GOLGA7B,DBI,IFNGR2,PLPP3,FAM102B,S100A11,ADCY1,TCP11L2,CCDC68,CENPV,ACSF2,PLIN4,LMBRD1,TMEM129,PTK2,REPS2,HOPX,TMEM…
AHR	156	SEMA3F,SYT7,NDUFB4,TESK2,WSCD2,CRYBG3,CADPS2,ERMP1,KLHL22,WASL,CEP70,SLC19A2,TJP2,CAT,ASS1,UBAC2,RAB20,S100A7,ALDH1L1,TMEM47,MFHAS1,MPP7,ACSL1,ACOXL,GNAQ,CACFD1,PPM1L,SHH,FBP1,SGPL1,WEE1,DAG1,IGIP,CASP4,TMEM231,UQCRC1,RNH1,TRIO,RIPOR1,MCUR1,ATP11A,CLTCL1,TRIP13,SPEG,ACAP1,PVR,ENO1,FRYL,MRPL28,ERO1B,MYO9B,PMM1,PROCR,FAM83D,ATP11C,ABCD1,ARMCX3,TSTA3,IL4I1,NUMBL,DENND3,SERPINE1,ACTA2,EHD1,ACAD10,PEC…
FOS	156	SARM1,HCCS,RPUSD1,JARID2,PIK3C2A,GAB2,AIFM2,DSG2,SBNO2,RRP15,NUCKS1,SCARB1,TTC38,APLP2,RAB11FIP3,ABLIM1,ANKRD54,HMOX1,MCM5,FOXRED2,ITPK1,POFUT1,PQBP1,MSLN,KLHDC4,CDC37,SNX8,LIPA,KPNB1,RAPGEF2,NDUFS7,DUSP1,MOCS1,TRAP1,IVD,METTL26,YIPF2,PIAS3,PDHA1,CTNNBL1,TMCC2,RAB30,CLCA2,SLC7A1,SLC39A3,LYAR,GFOD1,MTFR2,C7orf50,NSDHL,LACTB2,PTGES2,QDPR,SLC25A4,ING1,LRRK1,LDLRAP1,FAM207A,IER2,TONSL,SNRNP25,FLYWCH2…
NFIC	154	RBM5,COPZ2,UQCRC1,OSBPL5,RNH1,PNPLA6,APBA2,FAM168A,IPO5,MCM10,TBC1D25,IGF2BP2,PCBP4,NLRP1,NUP188,ABL1,ACOT7,MYO9B,PES1,ANKRD54,FOXRED2,MTHFD1,SNTA1,JADE3,NME4,SFRP1,PYCR3,ARHGEF10,KLHDC4,ERCC2,AK1,XPNPEP1,RANGRF,CCDC86,TNS2,RBM24,PREX1,PLCG1,MKKS,XRCC3,ASPHD2,TOMM40,COLGALT1,SSBP4,MRPS25,RIN2,NAV1,TBC1D4,ODF2,FPGS,CPNE2,EVI5L,MAP3K6,CHST7,ATP6V1B2,CIZ1,ANKRD1,SSRP1,SLC43A1,DOCK1,DHX37,SLFN13,MRPL…
PBX1	153	CFH,FKBP4,SPATA20,TMEM159,FNIP2,ATP6AP1,PTPN18,SEMA3C,PPP1R12B,SLC1A3,TRIP6,ARHGAP4,P3H2,USP31,RABAC1,WDR91,MET,PBLD,DHX58,MAP2K6,FAM149A,TRIM38,ARRDC3,REEP6,PROC,SDC1,AAK1,CRYZ,CDK18,MPST,SNRPN,LOXL1,PTPRE,RNF128,DGLUCY,SPOCD1,BIVM,CKAP4,DCTN3,NUMA1,RERE,TINAGL1,RABL2A,ASTN2,AKR1C2,C4orf19,UBE2L6,RPL26,PLPP3,SLC15A2,PTPN13,DTX3L,TKT,IQCD,TMEM129,STXBP6,KRT4,POLH,PKIA,TLR6,RTTN,TMEM139,SLC26A11,S…
NKX2-5	151	SARM1,DGKG,RRP15,ACTB,HSP90AA1,P2RX5,PTPN4,KIF9,TRMT2A,SLC35E4,C20orf27,FGD1,HMOX2,RIPK2,YWHAE,CHORDC1,SLCO1B3,HMGCL,TGFB3,RPL5,BCAS4,PSMF1,RRBP1,DLGAP5,ARMCX1,GNAZ,TXNDC17,PIAS3,FLOT2,TPT1,SARAF,TMEM60,DBNL,RAB30,DCUN1D5,PAQR5,OSGIN1,ABL2,FANCD2,LPP,HAUS6,APIP,CENPJ,NEIL2,ITGA5,SENP3,EIF4A1,POLR3K,DNAAF5,PIGA,SLITRK5,CFL2,AGBL2,BEX3,SLC25A6,APEX2,PRELID1,CALB2,EIF3F,ARL4D,HASPIN,RRS1,OAZ2,CYB5D1…
SNCA	148	MAP2,L2HGDH,RAPGEF4,AP3B2,DUSP16,WNT5A,GNAI1,FST,RNF165,C4orf33,RASGRP3,FRRS1,CLDN12,ABO,TP53I11,INKA1,COLCA2,FAM214B,PHF7,RWDD2A,TACC3,APBA2,BOD1L1,VCAN,GATB,OTUD5,GRIPAP1,CYBRD1,EPN2,ACAT1,PAFAH1B3,LZTS3,YPEL3,OCEL1,SNAP29,TOP3B,DEPDC5,TTLL1,TOM1,RANGAP1,LPIN2,USP11,MAST1,TFPI2,XPNPEP1,B9D1,EZH1,WFS1,FNBP4,DNAJC4,SH2B3,FAM184A,CCNG1,HTRA2,FANCL,RIMS3,P3H1,ALDH6A1,CUTC,TMEM54,WDR83,ENKD1,TMTC4,G…
IRF7	140	HEXB,PIGV,PHRF1,STK10,MAVS,PLEKHG2,WDR13,KNOP1,CORO2B,DKK1,NMU,SNX15,C11orf58,OAS2,GADD45A,ACSL3,IL1B,TRIM21,ARFIP2,EPSTI1,TPT1,UACA,SH3BGRL3,PIGK,WNT9A,GULP1,TAGLN,PRSS23,NOCT,MX1,PAGE5,SHC1,SDC3,CAPN2,ERAP1,ALKBH3,SLC43A2,SCARA3,TAP1,IFFO2,ENC1,HPSE,PARP14,BET1L,MB21D2,NQO1,SLC25A42,ABHD16B,GPR1,TSSC4,DUSP8,PMEL,THSD4,S100A3,CCDC189,CD55,EPHB4,SLC22A4,SERPINB2,PDCD1LG2,PARVA,TAP2,FADS3,ERVMER34…
ZNF93	138	FUCA2,CD99,LAMP2,GDE1,GABRA3,RRAGD,FUT8,SLC2A3,FAR2,CLCN4,FKBP7,CTSZ,SMAD7,PLS3,RBM3,PDGFRL,SCN1B,RPA3,SLC35F2,CTBS,ELOVL4,YPEL5,NPPB,FAM126A,DSTN,MAP2K2,EDN2,RAMP1,STARD13,LCP1,PCTP,SH3BGRL3,ADPRH,RNF145,EIF4EBP2,PRSS23,MBIP,ADAMTS12,TMEM123,THY1,RMND1,CMPK1,ACTG2,MAD2L1,GJB7,PIGA,LARP6,ENC1,PAIP1,COPS9,EIF1AX,KLHL15,GNG5,RCC2,HIGD1A,AP1S2,UTY,ACTG1,PTRHD1,S100A16,CALHM6,CPLANE1,C6orf226,SMIM27,…
CAVIN1	137	STPG1,LASP1,NSMAF,MRTO4,SZRD1,ST3GAL6,IPO5,LIMS2,ACTB,ARG2,EPB41L3,KIF9,CCDC80,TSPO,RANGAP1,CERK,MYL9,LPIN2,JADE3,KATNAL1,TRIM3,CHORDC1,CEP72,FNDC4,POLE4,SRM,ECE1,CNN3,TGFBI,BMP4,EMC1,SPECC1,IFT22,MAP7D3,SGO1,ULBP3,IMPA1,RRAS2,RTL8C,RAB11FIP5,DYSF,SPRY2,TLN1,ALDH1B1,TMEM14B,C11orf1,SEPT11,CENPE,ARHGAP17,DOP1B,DEGS1,COL8A1,NSDHL,LRP12,DGKZ,CDC42EP2,ASAP1,FBXO43,ATAD3B,LSS,FSTL1,CFL2,SKA3,NSMF,CDT1…
FOXQ1	136	SYPL1,VSIG2,BCAS1,ARFGEF1,LNX1,MKRN2,SYNGR1,PYGL,FERMT1,ETFB,LIG1,PIK3R2,TBC1D9,GMDS,EHHADH,CEP70,AADAC,CDH26,SDCBP2,SRD5A3,DUSP9,SLC40A1,ETFA,SIK1,CTTNBP2NL,SLC20A1,GFOD1,SDK1,C21orf91,TFF1,PGAP3,ZG16B,SERINC5,SCNN1B,STK32A,SLC16A5,LRG1,PTGER4,FRMD3,OLR1,MUC20,DHFR2,SPATA13,SLITRK6,PRSS1,STPG1,PDK4,ELOVL5,SERPINB1,BRD9,NSUN2,PHLPP2,KITLG,SLC4A8,ATP2B4,CTSA,TRHDE,MCM2,PGM1,IFT74,TSPO,REC8,RBM3,SL…
CRABP2	133	LAMP2,ANLN,ELOVL5,EPN2,RHOBTB1,BCAP29,TRIP6,TMPRSS11E,SULT2B1,CMTM6,SUSD6,MAGT1,TAX1BP1,NMU,ARRDC3,FANCL,CRISPLD1,CCDC18,CCZ1,ARMCX5,PRKCG,POT1,STK26,STRA6,LOXL4,CBWD5,C4orf33,CEP112,CCDC174,DRAM2,ABHD3,CAMK2N2,FNTA,GUSB,SYT12,ACOT4,MLF1,FUCA1,FAM104B,CD47,HMGN5,GPRIN2,PSENEN,SMKR1,GNG10,C1orf112,PRKAR2B,BAIAP3,FUZ,NSMAF,PHF23,HPF1,RRP15,FUNDC1,SCARB1,TTC38,STRN4,SLC52A3,NOP56,METTL4,SLC7A6,SNX16…
PRKD1	132	LAS1L,ARHGAP44,FAS,CA11,LMCD1,MPP5,RAD54L,PTPN4,IFT74,PMM1,BNIP3L,RNASEH2A,SYDE1,B9D1,GAPDH,LDHB,PECR,PARD3B,LEPR,SSX2IP,SLC25A51,IQSEC2,ABCC4,HRASLS,BAIAP2L2,FIBCD1,EIF2S3,MORC4,RTL8C,SLC26A10,NOVA1,SAT2,RGS5,ATP8B2,RBMS3,COL8A1,ADAMTS16,FBXO10,FAM171A1,DPYSL4,NMT2,PLOD2,NMRAL1,AK5,CDK20,DHRS4,DZIP1L,NRG2,G6PD,FBXO27,ADCY9,SYNC,SAP30,HSPA12A,NAV2,CCDC103,LENG8,MGAT5B,MAPK1IP1L,BTD,CSGALNACT2,KIS…
CDKN2B	127	DBNDD1,ALDH3B1,CYTH3,PLEKHB1,CC2D2A,PER3,HOMER3,TBC1D1,MID2,C5orf22,TGM1,MTAP,TOM1,RASD2,PCK2,DNAJC3,PARD6A,MANBA,GAB1,ACCS,WASF1,TARS,TUSC2,DNAJC6,RAD23B,ATP7B,CHPF,MEA1,SPECC1,C19orf57,ACP2,DAGLA,PSAT1,P2RX4,KCNMB4,ZDHHC4,ATAT1,SPPL2A,SCARB2,SLC7A1,NOL3,MGST3,PPOX,PFDN2,ENSA,SRD5A1,SKP2,HIRIP3,CLGN,SLC7A7,HIST1H2BD,DUSP23,MPZL3,TLCD1,PEA15,C1orf115,SCNM1,PBXIP1,CCNL1,NPY1R,GPR146,KIAA1958,USP54…
PBX3	125	ARHGAP33,MRC2,EHD3,PLEKHO1,VAMP3,TRIP13,HSP90AA1,MAST2,NUDC,KIF4A,FKBP5,NIN,USP14,CHRDL1,FZD3,CCDC61,CCDC86,TPI1,ENO2,OGG1,CCDC88A,HMGCL,CNRIP1,A1BG,MED13L,RRBP1,DLGAP5,RIBC2,CHN1,TMEM160,PSMC3IP,ACLY,POMP,LDHA,DOCK2,DNAJB2,ABI2,MNS1,CEP131,DUS3L,DOP1B,FANCD2,PTPRG,ARHGAP39,PAK1,ASAP1,SLFN13,APPL1,TSR2,FMNL3,CLPB,NEXN,SAP30,RRM1,CCNE2,BOK,HASPIN,SLC36A4,CMSS1,NELL2,SUMO3,PSMD13,FOCAD,ALKBH2,FAM11…
HOXB2	124	PTBP1,ERCC1,RAI14,MPHOSPH9,CACNB1,SLC24A1,SMARCD3,PILRA,EPDR1,FKBP5,HSD3B7,RNF215,KDELR3,TTLL1,TRIM9,APLP1,PLPPR2,STX1A,KPNB1,AADAT,CYP27B1,ADTRP,GRB14,TGFB3,SDC4,CD70,VGF,F12,PRR7,PCNX2,IGF2BP3,RSAD1,PHLDA1,AK7,RNF157,EML3,PDK1,ADK,KCNMA1,PPP1R35,FGFR4,FMNL3,STIM1,DNAAF3,ABCA3,GSTA4,SRGAP2C,SLC25A30,DPY19L2,PLD6,SLC9A9,PAPPA,TMEM121,PDZD7,MAGEH1,SPRY4,AGAP4,NUP62CL,MBD5,GABBR1,GOLGA8B,SLC26A6,C1…
NRG1	124	QPCTL,ANKRD44,CELSR1,CARD10,SNPH,SIRPB1,RBFA,PON3,ABCA2,CTSC,TCIRG1,NT5DC3,GCNT2,ABHD14B,PLCD4,P3H1,CUTC,LIAS,POLK,AHNAK,WDR24,RRAS2,DPH6,LPIN1,TUT4,LAMC1,DOCK10,ANKRD36,ST6GALNAC4,CCN3,GRHPR,FCHSD2,SQOR,TACC2,WDR12,RB1,GCNT3,SCRN2,MAP3K6,MAP3K21,ANKMY1,MYH15,ECE2,ZC3HAV1L,RGS20,VLDLR,PTPRJ,BMP6,ADAMTS1,CD109,LRP8,GALNT14,TMEM143,VSNL1,AGBL2,FAM131A,SMTN,FAM43A,AHNAK2,SMYD4,ADAT2,SIRPA,ARHGEF28,P…
SYK	123	MCM6,CDC14B,EPB41L1,MISP,SOS2,AP3B2,PPP1R37,DNAH11,NMRK1,KRT23,MGP,TBC1D30,MAN2A1,GPD2,NCF2,PIK3R3,AIF1L,MYO1B,RHPN2,NUP210,CCDC102A,RAPGEF5,IL1RN,GRTP1,PELI2,CDR2,TOB1,RERE,PRKACB,LMO4,MCL1,CDCA7,TIFA,RADX,LACTB2,CAPN5,TMEM25,RASSF3,RAVER2,SLC16A14,TGFA,CYB5A,EVA1C,C15orf39,GPX4,PCMTD1,GATM,ABO,CSRP2,NUPR1,DDX60L,RGPD6,SYCP2,SPTSSB,TMEM229B,CIPC,C8orf82,COLCA2,SMIM1,RAD52,REX1BD,RALBP1,MIPEP,RIP…
PLAGL1	122	CAMKK1,TRAF3IP2,PDE4A,FSCN1,EPB41L3,LAT2,COL9A3,IL11,PORCN,CEMIP,FZD3,KLC3,RASIP1,SLCO1B3,IFT57,ADGRL2,ARTN,RPL5,NAPB,IFT22,TWSG1,THEMIS2,GFPT2,DSG3,DCUN1D5,DEGS1,MBOAT2,PPFIA4,STAC,CCDC15,PLEKHG4B,PPP2R5E,CD109,WDR66,CDC25C,NPR2,AK4,SPACA9,ANGPTL4,APEX2,NPIPB3,STX8,SDR16C5,PLEKHG5,DHCR7,POLD4,TMEM107,RAB42,TRIQK,SYCE3,FANCG,ARF5,ARSD,PHLDB1,IFT88,CDK14,LIMCH1,STOML1,PEBP1,APOL1,LGMN,ABHD12,ZMYND…
JUN	122	CRY1,TRIO,CNTLN,FAM50A,CYLD,AURKA,TPX2,PCBP4,CBARP,MYH9,FAM83D,SMS,KPNA3,NME4,KNOP1,CDC37,DKK1,NSD2,CORO1C,CEP85L,PPP2CA,PFKFB4,UAP1,AKAP7,DCAF4,DUSP1,SOCS2,SRGN,CSE1L,CPA4,FGF13,WASF3,COQ10A,DIAPH3,BBS4,GREB1L,DPP9,WTIP,POMGNT2,RUBCN,MARCH1,ADAMTS16,ADM,ROM1,TAGLN,PTMS,ATAD3B,RRP1,IER5,LZTFL1,FAM219A,CDYL2,NFKBID,FADD,HARS,GMPPB,SUSD5,CTDSP2,C11orf71,TRAPPC5,AP1S2,SOCS3,PRR16,FLRT2,KIF18B,IL1RAP…
HOXB9	122	PHF7,ARHGAP31,DKK3,MPHOSPH9,SLC2A3,PTPN3,VASH1,HLTF,TNRC6C,ARG2,STK17B,PLEKHG2,GGT1,CEP128,PDGFRL,TSTA3,IL4I1,ICAM5,PCOLCE,VAT1,RPS25,PPP4R4,PYROXD2,GLIPR2,MAGEA10,EREG,YEATS4,MATN3,SEMA4F,ZDHHC4,KNL1,LRRC49,MNS1,VAMP1,DYM,RCN3,PTPRF,FAHD2B,TRPC1,OSMR,SH3KBP1,RPP30,VPS37A,PSD3,STEAP2,CCNB2,APPL1,FAAP20,CDCP1,CGAS,LETM2,CSGALNACT2,ELP5,DNAJC18,GPHN,CHST2,TVP23C,CSTF3,CEP57L1,CMSS1,PROS1,BACE1,ERCC…
MAPK12	117	CFLAR,MPHOSPH9,NEDD4,RBMS2,DGKD,RABL2B,C20orf194,LTBP4,RAB11FIP3,PITPNM2,ABL1,RNF215,PPM1F,KCTD17,PROCR,HOMER2,DENND3,CLEC11A,RAB3D,CDK6,ABCA2,FBXL15,PIGL,SIPA1L2,CUTC,EPHX2,TBC1D20,CEP250,TRAP1,ASPHD2,SUMF2,CD68,FBXO44,IL15RA,PCNX2,NEK3,BZW2,SLC37A4,SQOR,TACC2,RBP5,NUDT7,PGGHG,EFNA3,TMEM44,TRIM7,PTGES2,RHPN1,PPP1R35,MPP3,CCDC78,HSPA4L,RELL2,TMX3,NNMT,ENDOG,SEMA6B,IGFBP6,P2RY6,C11orf45,BRSK2,B4GA…
LGALS9	116	ENPP4,MBTD1,MIPEP,ADAM28,IL17RB,MPC1,PPP2R2C,TXK,COL4A4,SERTAD4,BMF,PDE4C,RLN2,DRG2,SIAE,HECA,PLA2G4A,LRP11,ALG5,SPINK4,FAM210B,MPRIP,LCA5,KCNK1,N4BP2L1,RAB15,MEAK7,C1orf56,DQX1,CYP39A1,PIH1D2,TNFSF13,SPATA17,CTSS,CDS1,BDH2,DYNLT3,OTUD1,SLC39A2,C9orf16,TNK1,RNF152,PGBD5,CRACR2B,TSPYL5,MACC1,ZNRF1,RYR1,RNF39,CFAP45,PI4KA,C4orf48,SLC25A13,LIG3,SPPL2B,SMARCD1,ACADVL,ACTB,WDR62,EPB41L2,NOMO3,CEMIP,SI…
ZSCAN18	116	VCAN,RPL31,LMCD1,LIMS2,ACAP1,STX7,ULK2,AGBL5,SEH1L,ITPR3,NINL,LPIN2,MYL12A,PCSK1N,CD37,NUMBL,CLIP2,NCS1,CA9,HECA,CLDN16,EBNA1BP2,A1BG,BTN2A2,NQO2,ITM2B,RIPK1,FLOT1,BARD1,LYSMD2,RNF157,POGZ,ADPRH,NICN1,OCIAD2,FAM50B,FAXC,TIAM2,MAGI1,TEX9,TMEM56,TNIK,FZD7,DUSP2,ACTG2,IGFN1,HPS3,C9orf64,DEPP1,ELFN2,LENG8,DHRSX,FASN,FAM241B,ID4,TYMS,TMEM139,CCDC149,IDH2,LDOC1,AIFM3,MAATS1,PPIL6,CCDC30,SHTN1,SAMD11,AR…
ZNF880	116	COL9A2,PLEKHA5,HHAT,PHKA1,CLCN4,NUAK1,ACTB,PITPNM3,TGFB2,ECHDC1,MOSPD1,N4BP1,BMF,NAMPT,CHN2,SPIN1,RLN2,MMD,SC5D,C6orf62,HMGCR,PIK3R3,MFSD1,CNTRL,INHBA,IFT22,CALU,IL13RA1,EPHB2,SAA2,CABLES1,DYSF,TLR2,TMPRSS13,SEMA7A,DUSP10,LRMDA,RGS10,MAGI1,PTPRK,LPCAT1,TMSB15B,ZYX,ICOSLG,CFAP410,BDH1,CDC42EP3,DYNLT3,VASN,ANTXR1,UGP2,MYD88,GXYLT2,ABLIM3,GLRX,ST20,MACC1,ACTG1,RAB42,MAP3K5,PSMB8,TMSB4X,PKD1,NCAPD2,T…
DMBX1	114	ARHGEF10L,COL4A4,PALMD,LGMN,CAB39L,PEX11G,UPK1A,CLEC2B,EHHADH,ABCC5,SDC4,ASL,SRD5A3,PIK3C2B,VAV3,WNT10A,TMBIM1,VILL,ETFA,PADI3,ACKR3,SRPRB,C12orf45,PDXK,PGAP3,BICDL2,SERINC5,WNK2,CYB5A,BSCL2,STK32A,GKN1,KCNS3,PPP1R3B,TOM1L2,PCED1B,YBEY,METTL7A,PLPP6,CNTLN,ACAP1,KCNK2,CERS4,CRAT,REC8,CORO2B,LIPA,CORO1C,WNT5B,LIFR,PLSCR4,TNFAIP3,RAB32,POLK,MT2A,NT5C,TRIP10,MACF1,ARHGAP22,SGO1,STARD8,POMT1,CHSY1,LPI…
OVOL2	113	ENPP4,MSL3,FAM107B,TTC7A,SMARCA2,HSPB11,PXN,PHKB,SYT17,ADAP1,ATP6V0B,TMEM54,OBSL1,MBOAT7,AFDN,ANKEF1,DDB2,GGACT,BICDL1,FBN2,CTDSPL,SH3GLB2,MARVELD2,LPCAT1,WNT7A,TIAM1,COPG2,KALRN,HSF2BP,ACOT11,CAMK2N1,SLBP,PACSIN3,PKD1L2,CENPV,ENTPD3,MLLT3,FUT9,HPSE,SAMD12,CRACR2B,GRAMD1C,PARD6G,PLCXD3,RIPK4,GPR39,CYP27C1,CLDN4,KIAA1211L,IFITM10,REXO5,MVP,AGPAT4,PARP3,SCML1,R3HDM1,TNFRSF9,RELT,TP53BP1,CRMP1,NRP1,…
KLF4	113	LIMA1,CCDC85A,NUAK1,TMEM40,TIMP3,PPP1R13L,DDX58,OAS3,NCOA7,PTP4A1,PERP,TENT5A,SLC12A7,COL7A1,RRP9,RND3,ATXN1,IFI6,EDN2,A4GALT,ARPC1B,CAP1,EPSTI1,TTC9,CEMIP2,MDC1,SDCBP,ITPRID2,GABARAPL1,TUFT1,UCN2,C9orf3,JPH2,PPP1R1C,MBIP,TMEM18,MX1,WNT4,FBLN2,PTK2,CLIC3,EMB,PACS1,CST6,ULK1,TMEM45A,NDN,SLC8A1,GPR1,IFIT1,RPS29,PSMB9,ADAM22,OSBPL5,VASH1,LIMS2,VPS9D1,TRAF4,MOK,DLGAP4,ADD1,RGS17,ZMAT5,ERICH1,MCM4,AMH…
BHLHE41	111	TNK2,EPN2,CAB39L,PPP1R37,RAPGEFL1,MANSC1,LRP11,SPINK4,CARD6,VAV3,RCBTB1,CALHM2,MEAK7,PADI1,GSTO1,GPD1L,C2CD2,RHBDL2,OXR1,CRYL1,PLIN4,PCMTD1,TMC7,MANEA,PDZK1,HSD11B2,MTHFR,TSPYL5,EFCAB7,CFAP45,KCTD7,DBNDD1,CDKL3,CYTH3,C12orf4,GDI2,TRAM2,RASSF1,IFI35,EVC,ORC1,CBARP,KDELR3,CLUAP1,BBC3,CFAP69,RPA3,RASSF4,MICU1,PPIF,DBN1,CSPG5,WLS,DUSP1,SPATS2,RRBP1,CDC42EP1,AKAP12,ARFIP2,FADS2,GLS2,CCDC102A,CIDEB,VAM…
BATF	110	FKBP4,INPP4A,INPP5A,WSCD2,COBLL1,ACOX3,PDPR,SPAG7,FAM118A,STS,ETHE1,TAX1BP1,MADD,SPSB2,PHC1,CCN6,SLC12A7,ITGA4,TMEM59,MBOAT7,ALDH1A2,ULBP2,RAF1,SEC61G,TSPAN2,TTYH3,TLR4,GABBR2,LUM,KSR1,GALNT2,LHFPL2,IGFBP3,GSTO1,RABGAP1L,RASGRP3,FLCN,CAPN13,CDC42EP3,ANKDD1A,ADAM9,VCX3A,DHRSX,ATG13,TCIM,LRRC75B,CAMK1D,TMEM231,VGLL3,APOL6,ATP6V0A1,METTL1,R3HDM1,HERPUD1,TPX2,PITPNM3,ITPR3,AHCY,COTL1,GSDMD,IL27RA,MPP…
TGFB1I1	109	FAM13B,AIFM2,TMCC3,NAV3,AP3M2,FERMT2,EDN1,OSTM1,DPYSL2,POFUT1,CSTF2,R3HCC1,BNIP3L,PTN,WNT5B,POLE4,STMN1,RPS25,DEK,TMX4,RALY,PTPRB,PALLD,FGF13,UCK1,POMP,ALOX5AP,PHC2,PRR5L,BRIP1,RABEPK,THBS1,SECTM1,NCAPG2,SLC16A2,EBP,DOCK5,ANKRD1,LRRK1,AFAP1L1,PRXL2C,TMSB15A,CBR3,FBLIM1,SYNC,SGCB,ANXA5,VCP,LRR1,SLC35G2,DSEL,PHC3,FAM53A,CSRP2,RFLNB,FLRT2,TUBB4B,TCEAL3,RABL6,GAL3ST4,RTL8A,LAYN,B3GNT9,RHBDF1,TUBG2,TM…
PKN1	109	DTNBP1,CTSA,SBNO2,ACADVL,STK10,LMF2,AHCY,RBFA,SCML2,PQBP1,SNX8,DVL1,NT5DC3,CISH,ODC1,HMGCL,ACOT2,POLM,DTD1,MACF1,CCDC136,FXR2,RFTN1,ACLY,RAP1GAP2,MYH10,GDF11,COQ10A,TEC,SEMA4F,EXOC6,GAS2L3,POMGNT2,GNA12,SH3KBP1,ABR,ANKRD33B,TTC7B,RIMKLB,PHB,HDGFL2,STIP1,BTD,CFL1,RNASEH2C,SH3PXD2B,PTDSS2,PSMD2,BOK,BTBD6,TNFAIP8L1,GNB1L,ATAD3A,MICB,ZSWIM7,C19orf24,HGH1,NME1,MYLIP,MRE11,ARAP2,CEACAM6,SLC7A8,TSPAN15,…
HSPA1A	109	SLC12A2,SIDT1,TRAF4,MAP2,HSD17B14,DNAL4,ITPK1,EFS,JPH1,EHHADH,FBXO2,STRIP2,GSTM3,RTP4,CGREF1,SLC40A1,SCCPDH,HNMT,ADPRHL1,NLRX1,EOGT,NETO2,SNX31,IQCK,ARL10,SNN,BRF1,ARL15,KLHDC8B,DLL1,PLXNB3,MAMLD1,NSUN2,FTSJ1,NCK2,EPN2,HSD17B10,PPP2R3A,RAD54L,UGGT2,CA9,EXOSC3,VAT1,CORO1C,NOP2,FAM184A,SOD2,WASF1,SLC16A10,CYB561D2,PLSCR4,TTL,HTRA2,TMEM59,EBNA1BP2,AKAP7,CTNNAL1,NEK6,RPL5,RAP2A,HECTD3,PGPEP1,PAK4,MRP…
HSF4	106	PIGQ,BTN3A1,TUBG2,KIAA0556,METTL22,REC8,ZMYND8,TAZ,ELMO3,LMF1,DMPK,RASA4,CLDN15,PLEKHA1,FBXW4,ABCC3,CRYAB,ABTB1,MORN1,SPP1,TNFRSF10B,ABCC10,PLEKHG3,IDUA,MOSPD2,DOCK6,SLX1A,PCED1A,SLC2A11,IL15RA,BIVM,CTSL,RDH5,PAN2,FBXL8,ADCY3,DYNC2LI1,MAPK8IP3,PTGR2,C16orf58,RHOT2,SYTL1,HSPG2,CELSR2,RRNAD1,RABL2A,NAPRT,TKFC,SLC2A13,ADAMTS3,GATAD1,FUK,RNF207,FAM160B2,ADAMTS13,TMEM143,KLHDC9,MID1IP1,PRRT2,PROCA1,RA…
DZIP1	106	DNASE1L1,RRP12,SLC9A3R2,SMARCD1,FTSJ1,ACADVL,EVC,RBMS2,BCORL1,KIF9,CARD10,RAB36,NINL,C20orf27,STX10,CLEC11A,GRB10,BLVRA,RAB34,FBRSL1,PCSK4,CUTC,RIBC2,SMO,IVD,TXNDC17,TNNI3,CRACR2A,ULBP3,RIN2,SARAF,LRP4,DMAC1,C11orf1,SORD,ARSG,IMPA2,GNAL,TTYH2,KIF2C,ZC3HAV1L,CTF1,DPYSL4,BMP6,CACNA2D1,FMNL2,GAREM2,GALNT14,SPATC1L,CXCL3,NMNAT3,SYTL3,METTL27,STOML2,PBK,CMTM8,MCRIP2,SH3RF3,XXYLT1,BRSK2,CSTF3,FAM210A,G…
ZNF528	104	CYTH3,KDM5D,HEXB,CCDC85A,HAGH,ERBB3,CHFR,TRIOBP,ABCD1,CDK16,BEX4,GSDMD,SPIN1,CCNY,WNT3,EXPH5,DDX55,ADAM23,SNX19,DEK,GCH1,XAF1,SORT1,CMPK2,RERG,MAP7,DRAM1,TCF19,MDC1,MORN3,TSSK4,ARHGAP17,GFOD2,THNSL2,ACKR2,PHLDB2,ZNF185,LURAP1L,SEMA3D,C16orf87,UBXN11,HIST1H2BD,LRRC14,HENMT1,C1orf115,NLGN4Y,PRKCE,MAL,ID4,TNFRSF10C,POLE,ULK1,TNFSF15,NDN,CRIP2,BOLA2,OAF,SNN,FNBP1,SLC6A9,HIST1H2BK,MFAP3L,PSMB10,CLDN9,…
HIPK2	104	TRAF1,TBXAS1,MYLK,CXCL2,AKR1B1,NEFM,MOSPD3,LIMK1,NCS1,RASSF4,XPNPEP1,DSE,PTGER2,DOCK4,STARD8,FIBCD1,TEC,NOVA1,OSBPL10,PIP4K2A,KCNMA1,CCDC74A,RAB31,MORN4,MARCH3,MCTP1,RFLNA,PAPPA,CADM1,ARMCX2,GSPT2,PLEKHG4,FAM229B,SPANXB1,APOBEC3C,TOMM34,HMGB3,BAK1,LAMC2,ABCA7,FBLN1,ULK2,PDGFB,STS,GABRE,SYT17,PPP1R13L,TSPAN14,TCIRG1,STK38,GMDS,HEMK1,TSPAN1,B4GALT4,MCM8,AGO3,KRT17,SLC44A2,PPP1R3D,GDF11,GLUL,DNAJB2,…
FOXC1	103	CYP24A1,FAM214A,LIMCH1,SLC12A2,SIDT1,RAP1GAP,UQCC1,CHMP4B,RIOK3,MID1,CCDC113,USP31,TSPAN12,CYP3A5,MEST,MAPK10,INPP4B,PROC,EPHA4,LRMP,ARAP3,PTK2B,KRT17,SLC6A8,TMEM128,SPOCD1,TMBIM1,GABBR2,GALNT1,MMEL1,TINAGL1,ACKR3,RABGAP1L,TNFRSF14,F11R,TFF1,DHRS3,FAM84A,SLC15A2,SLBP,NDRG2,TCP11L2,TMED3,ENTPD3,GSTM4,TMEM129,GKN1,TAPT1,KCNS3,HS6ST2,KRT13,BPGM,ACTL10,ALDH1A3,FAM110C,METTL7A,EDARADD,SMIM5,ARHGEF35,I…
MYCL	103	WWC3,UFD1,LLGL2,LIPE,COL4A4,BLNK,ABLIM1,SEPT3,DNAL4,SRSF5,GABRE,KCNN4,CHN2,BAG1,NCOA7,GMDS,TANC1,FAAH,CTSD,GIPC1,MMP19,CDH26,RBBP8NL,CAP1,UNK,RELCH,CYP4B1,GLB1L2,TIAM1,ARHGAP27,BTG2,SPRR3,FBLN2,WEE1,CTPS1,NET1,TNFSF15,PAQR7,SESTD1,CAPN8,PPT2,IL10RB,H2AFJ,UPK3BL1,ADGRA2,STRAP,PI4K2B,CC2D2A,NAV3,AP3M2,MPP5,TUBE1,KCNK2,COL16A1,TPX2,IFT74,MYO9B,SLC35E4,SMARCA1,FNDC3A,PTN,SH3GL2,SULT1E1,NMU,KLHL5,MTCH…
PRDM5	102	TFPI,CUL7,WDR62,OSTM1,FAH,IL27RA,CDK6,DCPS,GCNT2,CYB561D2,PRKD3,CD68,ASH2L,HACL1,SLC26A10,ST6GALNAC4,TMOD1,GRHPR,GGH,SLAIN1,MANF,ANK2,EPG5,RPL22L1,PCOLCE2,HSPA4L,ENDOG,TMEM126A,C11orf80,CYC1,FGD6,SLC9A9,PDE2A,COL27A1,RHOBTB2,DNASE1L1,DTNBP1,EYA2,CLEC2D,STXBP2,EDN1,BMF,INTS10,PON3,ITGB8,ADAP1,IMPDH1,PDLIM1,MFSD10,CLIC5,FAM210B,SH3TC1,TST,PODXL,MYO5C,MINDY2,DUSP9,TMEM128,SARAF,NGF,FPGS,RAB30,RBP4,B…
MEIS3	100	MAPK8IP2,ATP6V0A1,TBC1D22A,CRMP1,TUBE1,SMARCD3,PILRA,EPDR1,EFHC1,TTLL1,PNPLA3,TRIM9,EEF1A2,OLFM2,APLP1,PLEKHA4,NPM3,ASIC1,BTN3A3,SOD2,PPP1R3C,SLC25A23,CDHR3,PGPEP1,C19orf66,F12,PRR7,SCO1,ITGA7,SLC46A3,PARD3,PDK1,RAB6B,ADK,PPP1R9A,ADORA1,EDIL3,SLC29A4,ALDH1A1,DNAAF3,SEMA6B,GHDC,ABCA3,AHCYL1,METTL7B,GSTA4,PPFIA3,ERFE,CSF1,APOO,TMEM121,FAM131C,RTN4RL2,LPAR1,SCAMP5,TOX,GABBR1,ATP6AP1L,MYL5,LYRM9,CTSO…
ZNF704	99	SLC7A2,BOD1L1,PTPN21,ARHGEF10L,HOOK2,SLC25A1,MEGF8,PLGRKT,SULT1E1,SLC19A2,PRXL2A,LAMA5,PPP1R3D,GSTM3,UBAC2,STON2,TLE3,APP,MOB3C,CTDSPL,C11orf53,JOSD2,NEURL3,ALPG,NIPAL1,CDK2AP2,DAG1,MRFAP1L1,RPH3AL,IFITM10,JARID2,TNFRSF9,PIGV,TRAM2,LAPTM4A,STK10,SLC4A4,AGBL5,CDIP1,ATP11C,DVL1,CCNJ,ICAM2,DCUN1D4,NMU,CAPRIN2,TNS2,GBE1,CLIP4,S100PBP,RAD23B,SNX19,CHST3,RAP2A,PTGER2,RRBP1,CHTF18,MRPS25,BIVM,TUBB2B,IFI…
SHOX2	98	ARHGAP44,PHF7,NEDD4,DESI1,CCNJ,MICU1,CCL2,P3H3,NEK11,ARHGEF2,WDR35,IFI27L2,RNF170,ST3GAL3,SYT11,NREP,PCNX2,VAMP1,LYSMD2,SLC39A6,RNF157,AZIN2,RAB13,NPHP1,PDK1,SPEF2,UCHL1,ADK,COL6A3,USP49,JAM3,IKBIP,ANGPTL4,PXK,SNTB1,UFSP1,DPY19L2,CAPS2,DDAH2,ZSWIM7,TMEM98,PRSS3,LAMC2,STYK1,DDX3Y,PRKCZ,IL4R,EDN1,DTX2,UNC13D,SH3BP1,PLS3,PLAT,DNASE2,PDLIM1,OAS3,PTK7,FAAH,TJP2,RAC2,RNASE1,NGF,DDB2,KRT7,LCP1,KHK,PRKG2…
ZNF385A	97	SEMA3F,CROT,RHOBTB2,GPR137B,KCNK6,FAM118A,CST3,HAS3,FOLR1,RTKN,LGALS8,TMEM175,TUBA4A,COL5A1,GMFG,DDB2,GALNT6,STON2,HORMAD1,DQX1,ZFP36L2,CBS,IGF2,CORO6,CYP2S1,RAB4A,GABARAP,SEMA3E,DHCR7,MYO1D,ABAT,LMLN,PGAP1,SRC,ASPH,ADGRG1,ANG,NTF4,ANK1,NSUN2,BCAR1,MCOLN3,NEO1,RPS6KA6,ICAM1,NRP1,KHNYN,TRIM9,SGK2,ACP5,PLA2G4C,BLVRA,NPM3,WNT5B,SOD2,TANC1,RPS15,AGMAT,SSX2IP,RASSF8,TMX4,AMOT,CHN1,TMEM160,SEC61G,IL6ST…
CCDC85B	96	CLCN6,BRD9,BCAR1,SLC6A15,AHCY,ZDHHC2,NUMBL,CDC37,GRIN2D,AVL9,TFR2,FBXL15,TCIRG1,DBN1,HEMK1,KCNC4,COQ8B,MACF1,GAMT,PRR7,EIF5A,MYH10,CCNA1,SPART,PSRC1,AP4B1,CGREF1,KATNB1,VPS53,TPM3,DOCK1,ABI3BP,SFXN2,C9orf64,HACD1,MGAT2,IL7R,CNTROB,NUDT6,MUS81,PPP1R14B,LRFN4,KLC2,CCDC14,SART1,NDUFAF3,EIF3K,MRPL41,ACTRT3,SOCS3,DMWD,PTRH1,DYNC2H1,KLHL17,NHLRC3,TPM2,PLPP4,LIME1,AGPAT1,TMEM170B,NEURL4,TXNDC5,RTEL1,CYP…
EGR1	96	ADGRA2,BRD9,NSUN2,ATP2B4,UHRF1BP1,PPP1R15A,STRN4,BDKRB1,DHRS12,RAB2A,TUSC2,RPS15,MYL12B,MEA1,ZFP36,DOHH,TNNI3,KLHDC7B,YIPF2,DHX30,FIGNL1,SPIRE1,CCDC102A,CYP1B1,WARS,KATNB1,GREB1L,SH3GL1,NDUFS6,C7orf50,SLC25A25,FUOM,HYOU1,ING1,SPAG17,NPM2,IER2,PDHB,TLN2,NBEA,PUS1,HIST1H2AC,DUSP8,LONP1,HIST1H3D,SIPA1L1,HIST2H3A,AGPAT1,CCDC85C,CPNE1,LY6G5B,PDF,ACAA1,HMMR,P4HA2,CLCN4,KLHL22,JAG1,SGK3,LIG1,ANKRD7,TGFB…
DLX1	95	PLEKHO1,DNAJA1,CDIP1,NUDC,CLSPN,NUP188,TBC1D2,PES1,TTLL12,POP1,PYCR3,GPI,GRWD1,PPIF,SLC25A11,ICAM2,EFTUD2,PRPF19,BVES,CD3EAP,YWHAH,CHN1,MPP1,AKAP12,TUBG1,PSMC3IP,POLR1E,C11orf1,LRIG1,G3BP1,NTMT1,ANKRD1,SOGA1,TRIM36,CBR3,SPC24,PCOLCE2,ESM1,TRMT61A,CLMP,TMEM92,RRM1,PYGO1,SHCBP1,AGTRAP,FAM20C,FARSA,PSMD13,H2AFX,ALKBH2,CBWD3,MAP3K3,RTL8B,NME1,BTN3A1,DTNBP1,ATP8B1,PON3,TAX1BP1,LSM5,CDH23,DHRS7B,IL18R1…
ZNF22	93	SPDL1,SLC2A3,SYNJ2,CIRBP,COTL1,PDGFRL,NAMPT,SNX15,LIFR,OLFML3,FLNC,MLLT1,UCK1,PDLIM4,MATN3,USP44,COL6A1,NCAM2,HK1,IGF2BP1,MFSD12,NTNG1,ACTG2,PDP1,TMEM71,PGM2L1,ALKBH3,MAPRE2,PDHB,B3GALNT1,MT1E,GXYLT2,GLRX,PDE4DIP,SLC25A20,ST20,SLC25A21,ISG15,PARVA,HIST2H2BF,C1GALT1C1L,GPX1,CCDC169,ATP6V0A1,OFD1,DAPP1,PHLPP1,PALM,TRMT2A,PLLP,KNOP1,COBL,PHYH,KYNU,KCNC4,FBXO6,ECE1,HMGCL,PQLC1,IQSEC2,ASL,ACSS2,SLC6A6…
SOX7	91	CYB561,TTC19,FSTL4,OAT,SYT1,AP3M2,SLC1A3,GSTP1,PTHLH,TMEM14A,SEC14L2,WFDC2,SLC7A5,CEMIP,ETFB,CAV2,IMPDH1,DHRS7B,GALNT18,KYNU,CD58,ARTN,CENPK,IL1B,RAC2,EMP1,OASL,SOD1,CDCA7,SPC25,CMTM7,GOLGA7B,PXYLP1,TMEM171,GPR153,RNF166,ATP13A2,IL6R,TGFBR2,IL17RE,ADAMTS15,GNG4,GBP6,TMEM173,LMLN,BCR,RASSF10,CGB7,IL17RB,SPA17,DELE1,ZDHHC2,DUS4L,CUL9,DOCK7,SH3BGRL,DCAF8,SPART,DRAM1,DPM2,GAS2L3,PTGR2,PIF1,POGZ,CAMKM…
OVOL1	91	HFE,ME1,CAMSAP3,SLC4A11,SLC8B1,SMCHD1,PRSS16,SLC19A2,MREG,PAIP2B,PATJ,AMPD3,CD36,CCDC102A,BPHL,ADAM10,SHROOM3,FURIN,MINDY1,OTULINL,LTO1,MFSD6,TMEM45B,BMP3,LONRF1,NBL1,LY6K,CXCL16,PPM1L,AMN,PRDX2,GSTM4,SIMC1,TNK1,ELMOD2,FRAT2,RAP2B,LPAR5,PCYT2,ZNRF1,SEMA4D,MVB12B,LRRC8B,PIGN,ITSN2,STK39,SAMD5,TCEA3,SPIRE2,STK38L,RNF208,TCTEX1D2,CLDN9,JMJD7,SMIM10L1,RANBP9,FUT8,TMEM38A,ERO1B,NLRP1,RIN3,MAGED2,BCKDK…
HOXC10	90	KLHL13,ZMYND10,CDKL3,PEX3,GDI2,NTN1,WHRN,STX1B,MAPK1,TTLL1,FGD1,TUBB4A,ZNF862,MICU1,SLC22A18,MAPKAPK3,LEPR,KLHDC3,SLC25A23,HSPA2,B4GALNT1,GPAT3,SLC46A3,CMTM3,NPHP1,PYURF,RGS20,STOM,SERPING1,DIXDC1,TYSND1,CHCHD6,VAV2,FGFR4,TRIM46,CXCL1,ERAP2,DPCD,TUB,CYB5D2,ELP5,CLCF1,TMEM102,NF2,EPOR,TPK1,GSTM2,DDAH2,CYP51A1,CROT,FARP2,CTPS2,FSTL4,ATP9A,DHRS9,SLC46A1,DOCK9,RCOR1,TIMP3,DNAJC3,SLC7A6,SQLE,OAS3,SERA…
GLIS3	90	TFPI,FAM214B,LMCD1,CA12,FTL,LAMB1,ARMCX3,STX4,LACTB,PRUNE2,CCL2,GNB4,SGCE,LIF,CALU,SLC41A2,PAQR5,CDK15,SUSD4,STAC,CSGALNACT1,ITGB1,FRMD4A,PDE1C,MAP3K7CL,SPATC1L,MELTF,MGAT5B,RAB31,STX8,COX7B2,MARCH3,B3GNTL1,SMIM29,KIAA0408,RUSC2,C6orf48,ANKRD18B,C15orf65,RHOBTB2,SH2D2A,NNAT,MAST4,SPTB,LAMP3,LIPE,ITGA6,WFDC2,MAP1LC3A,N4BP1,SLC7A5,PPP1R13L,SLC9A3R1,PRR4,HMGCR,QSOX1,PLA2G4A,PLEKHG3,TRPM4,RELCH,KRT7,…
HOXA11	90	RALBP1,BCL3,FAP,COL16A1,MRPL28,EPB41L4B,MIB1,HERC1,ELAVL2,ICK,GPX7,MFAP2,DOHH,CAMSAP1,SLC6A11,GPNMB,LPAR6,CDKN2A,ATXN7L2,PRKCD,KRT86,MAL,PTPN2,B3GALT6,SAMD12,SNX18,LYNX1,HIST2H2AA3,ARL16,HMSD,ENPP4,SNX1,CUL7,RRM2B,ANAPC4,UNKL,CTSA,PTPN18,HMMR,P4HA2,FRYL,FAT1,CD59,MCAT,RP2,RHBDL1,ADAM23,ABCD3,FBXL5,PPP3CC,HP1BP3,GNAZ,SLC27A1,MUTYH,FBXO44,EDEM1,AHI1,IL11RA,TMEM8B,CPEB2,LYSMD2,PFKL,SUMF1,MKI67,CCT5,…
NOTCH1	90	KCNG1,ATP9A,COL17A1,MAST4,PTGS2,PLXNA2,CD82,FAT2,SPAG7,SLC52A3,PXMP4,HSPB1,CUL9,ABCB6,IPO13,TSPAN1,ENKD1,FLRT3,DYRK2,MINDY2,MTUS1,LPIN3,DAB2IP,SLC12A6,UBALD1,NRG4,RASA4B,KRT15,DLK2,IL20RB,TP53I11,ANAPC2,SLCO3A1,MKRN3,EPHB3,OLFML2A,CYSRT1,RAB40C,MROH6,P2RY11,MCUB,MRTO4,CNN2,MCM10,RANGAP1,SLC25A15,FZR1,UGDH,HMGCS1,ACAT2,FAM117A,TMEM54,SLC25A51,CASD1,APOC1,ITM2C,CENPO,COL6A1,MGST3,RHOB,MTFR2,GSTO1,S…
S100A9	90	ARAP2,BIK,SPTLC2,ABHD12,PLLP,RHOV,CASP14,RNF43,CLIC5,CCL20,ID3,C22orf23,FADS2,S100A7,ARFGAP2,CABLES2,PARP8,SLC16A12,ADCY1,FAM83B,FAM84B,KRT4,CHCHD7,FGGY,ANKRD36C,CAMK1D,OSBP2,COL4A1,C3orf62,TMEM120A,PELI1,FNDC10,PI4KA,KCTD7,ARHGAP33,QPCTL,BID,GAB2,RAI14,HEXB,LIMA1,PDE4A,CLTCL1,ANO8,SMAP2,P3H2,DIDO1,SLC25A14,TLE6,PTGR1,PLGRKT,PLEKHA1,CHPT1,CRYZ,TTF2,EBNA1BP2,PIK3R3,AKAP7,SIL1,CCDC18,SH3BGRL,RAP1GA…
CLU	89	BAIAP3,PHKA2,PIGV,NGEF,OTUD5,BRMS1L,NOP56,HAS3,LMF1,GSR,ERICH1,ABCA2,MAP3K8,DHX58,FOLR1,PRPF40B,RASAL1,GCNT2,CDH6,ABTB1,PIGZ,ABCC4,L3HYPDH,SNRPN,TRPM4,HIP1R,SERPINF1,PTPRA,CNDP2,PAN2,SQOR,GCNT3,ARRDC4,SEMA6C,KLHL3,SESN3,FEZ1,FAM81A,UBXN11,FDXR,CERCAM,ENGASE,PROCA1,RAB26,CRTAP,RIN1,EPS8L2,TMTC2,ACBD4,SGSH,TTC3,OVCH2,SIGIRR,MBP,MFAP3L,MBD5,HEXA,SLC35E2A,WBP1,PLA2G4B,CLDN23,SRXN1,DGKG,DGKD,ARG2,ITGB…
SP6	89	SYT7,ACAA1,ARHGEF10L,PLD1,NEBL,DELE1,TTC39A,ASAP3,TLE6,AGFG2,LHPP,SLC9A3R1,MANBA,BST1,BCL7A,UST,BMP8B,ABCG2,TMEM106C,CIB2,RALGPS1,PLAA,SDK1,MFHAS1,CYB5R1,RSPH1,PGAP3,LZIC,ALPG,PPM1L,CLDN3,PRR15L,CERS6,TMCC1,TPRN,SMCR8,TMEM187,VWA1,CYP4F3,HHLA3,OCLN,FAM169A,NYNRIN,RAB12,TINCR,UQCRC1,CACNB1,ATP6AP1,FKBP7,IFT74,KCTD17,DDHD1,MYL12A,RIOK3,INTS6,IL7,MPP6,GSDME,SH3GL2,DNAJC12,PRLR,CTNNAL1,IFI27L2,ROMO1,…
IRAK1	88	RPUSD1,APBA2,PKM,NAV3,MAST2,FKBP1A,MAP3K20,MYO9B,RANGAP1,MTHFD1,SFRP1,GRWD1,AK1,CCDC86,COMMD9,NUP98,CD3EAP,MOCS1,PSMF1,FXR2,TOMM40,METTL26,MRPS25,RIN2,LDHA,GPR161,TPM3,PAK1,INCENP,SOGA1,KCTD14,QDPR,TSR2,LSS,SNRNP25,CLPB,ESM1,RPUSD4,CDT1,TUBA1A,CD320,SAC3D1,CFL1,RNASEH2C,PPP1R14B,POLR2L,PFAS,SLC36A4,GAS6,EIF3C,POMK,ANKRD37,PARVB,RABL6,MYO5A,HAUS7,ARL2,C19orf24,ADSL,TMEM159,H6PD,USP40,VEGFA,RHOU,PA…
JADE1	88	DYRK4,SLCO4A1,ALKBH7,CD70,NRSN2,ATP8B3,RSAD1,GARNL3,CPNE8,GAS2L3,MAP3K12,SLC39A6,MISP3,CACNA2D1,PPM1M,STK17A,HDGFL2,DCLK2,PFKFB3,CCDC106,ASPHD1,PLD6,TNFAIP8L1,PCMTD2,C12orf75,PISD,MICAL3,TTC22,PRSS3,ACPP,PRKCH,TNFRSF1B,COL9A2,WSCD2,CACNG4,IL4R,B4GALT1,LPCAT2,UNC13D,DAAM1,CRISPLD2,NIPAL2,WNT3,UPK2,NECTIN1,NCOA7,MDFI,RBP1,MLPH,FKBP9,KLK10,RNASE1,WNT10A,SCEL,GPNMB,LOXL4,SLC40A1,ERP27,PCSK6,EXOC6B,AC…
ERBB2	87	ICA1,CDKL5,CYBA,PHLPP1,DOP1A,TJP3,BCAT2,PLGRKT,DOCK8,UPK2,ARHGEF26,TNNC1,TANC1,FAAH,PLS1,RASL11A,PEPD,FGD3,PNKD,PUDP,THEM6,SH3BP5,ATP1A4,PIK3C2B,RELCH,LMO7,PLCE1,DISP2,SCAPER,CYP4B1,CGN,ANXA9,PLEKHA6,GALM,N4BP3,LY96,PAFAH2,ARHGAP27,SLC37A1,DENND2D,ALPP,RBM47,TMEM144,SPINK1,KIAA1324L,KLHDC2,PEX11A,PRR15L,HID1,SCNN1B,GPR160,PHLDB3,MUC20,ACER2,ARIH2,TRIML2,CYP4F12,CYP4F3,RALGAPA2,DAPK1,KIF13B,NAV3,B…
ETS1	87	ITGA3,PLAUR,CD44,AGPAT4,ARHGEF1,ABCB1,NLRP1,SRPX,NAMPT,NSD2,CEP85L,RBM24,MLPH,QPCT,CD274,SRGN,ADGRE5,PREX1,LIMD2,GMPR,PGBD1,AOX1,GLIPR1,SLC16A3,PMAIP1,ABL2,MARCH4,DENND2A,ITPRIP,CCDC107,FCMR,PTX3,C5orf63,SERPINB8,CDYL2,TTC39C,DSEL,GLRX,FAM53A,FJX1,GJC1,CCBE1,LHFPL6,ACTG1,PEAR1,EIF4EBP1,AFAP1,MME,PDCD1LG2,HFE,TSPAN9,CAMSAP3,GPR137B,SESN1,DSP,PALM,ABHD4,NDRG1,LSR,LHPP,MANBA,PTPN6,PRSS16,REEP6,RGS2,…
RNASEL	86	MBTD1,DGAT2,LNX1,TXK,ATP6V1D,CAPS,AGR2,DTX4,ARHGDIB,MAN2A1,CD46,KIAA1217,RIPK3,PPP1R3D,VAV3,FAM13A,TRPM2,MARVELD2,ODR4,RHBDL2,BTG2,OMA1,HPGD,LMBRD1,C5orf38,AKR1C3,S100A4,SLC29A3,KIAA1147,SMIM22,CCDC124,MRC2,DCBLD2,USP13,FAM50A,TRIP6,SLC39A14,R3HCC1,DCUN1D4,KIAA1549L,NUP98,NT5DC3,ADTRP,RBM24,HAVCR1,WLS,LGALSL,RAB38,DAW1,CLPP,PSMF1,ARMCX1,FLNC,ARHGAP22,DTNA,PCNX2,SLC16A3,EMP3,SLC39A4,STOM,PRSS23,SL…
CEBPA	86	RAB27B,EPN3,ISOC1,RPS6KA6,LLGL2,NTN4,PAG1,CAMSAP3,IGSF9,PEBP1,COMT,SLC25A1,CCNB1IP1,DHRS2,TMEM87A,CPQ,CORO2A,SEMA5A,UPK1B,VIPR1,PLEKHG1,RAB17,RBBP8NL,KCNC3,CYP2J2,NPL,TMEM62,GCHFR,PLCE1,IDH1,CYP1A1,GAREM1,OSBPL1A,ST14,ESAM,KCNJ15,EMC10,SPRR3,SPINK1,TMEM184A,KLHDC2,CLMN,DHRS13,PRR15,ARIH2,RABEP2,TMEM64,NOL4L,KIF13B,TMEM191C,DENND1B,TMEM141,SLC38A5,PTGS1,KIAA0930,CKS2,ZC4H2,PALLD,MAP1B,NT5E,IL6,AOX…
HES2	86	RAD51,ANAPC4,HPF1,COL17A1,FSCN1,FAT2,COL9A3,DSP,SUN2,PLEK2,IMPDH1,SIAE,TPD52L1,RTKN,IGFBP2,EFHD1,C1orf21,AVPI1,MATN2,ARHGEF4,SDCBP,GALNT6,RNF217,TMEM18,CMTM7,WNT7A,TATDN2,TSC22D3,TPPP3,SPRR2D,EVA1C,PTAFR,SPRR1B,RHOD,CALML3,LYNX1,GPR157,BCR,KRT14,RASSF10,KRT6A,APOPT1,PDK4,HCCS,DBF4,NEO1,RAB27A,TNRC6C,NAT14,SORBS1,MYH9,PQBP1,ARHGEF10,KIAA1211,FAM149A,VWA5A,GCNT2,FAM117A,SLC25A51,BICC1,TRIP10,IGFLR1…
ETV1	86	SPA17,TRHDE,PDS5B,CRAT,TSPO,ANKRD7,PRKAG2,P3H3,LAMA4,RGS4,PLAU,BICC1,DAW1,ARHGAP22,RNF122,ARHGAP29,RGS3,AK7,HAPLN3,COL6A2,RAB13,CAMKMT,UGCG,XKR8,NTNG1,CCDC74A,ADAMTS9,TMEM67,MAMDC2,NUDT13,ACAA2,B3GNTL1,MCFD2,SHISA2,PPIL6,ENPP1,CCDC180,TGM2,HLA-DPA1,C16orf95,MAP4K5,MAGEC2,CTPS2,KIAA0556,MPC1,TNK2,DHRS7,N4BP1,TUSC3,WASL,NEURL1,ULBP1,PLXNA1,ATP6V1B1,LRP11,GCH1,FIGNL1,TMCC2,VPS36,RIPK1,TMX1,SLC27A2,N…
ZNF552	85	CFH,HS3ST1,CLCA4,VSIG2,FAM214A,ACAA1,FGFR3,FRY,CADPS2,ATP8B1,SYTL4,ECH1,BCAT2,ALDH5A1,ST3GAL5,SLC9A2,PNKD,ASS1,SLC37A2,MAP7,PHOSPHO2,SRPRB,CYP4V2,TMEM47,CCDC120,RADX,EPS8,GPD1L,BMP3,ACOXL,XPC,PLA2G2F,BEND5,NIPAL1,TRPV6,NDRG2,PLIN4,GGT6,LMBRD1,C9orf16,NSUN7,PLA2G2A,RALGAPA2,MAP3K5,SLC29A3,CNGA1,RPS18,C4A,DKK3,ISOC1,TRO,DESI1,CDC25B,YWHAE,JHY,ADGRL2,SNX19,ENOX1,MND1,A1BG,RRBP1,MAP3K6,TPM3,HYOU1,FBX…
ZNF532	85	SARM1,FAM214B,TMEM132A,IDS,PHLPP2,MAGEC2,CDON,TIMM21,RBMS2,ARG2,TMPRSS11E,PRTFDC1,SPTLC2,SAMHD1,CHRAC1,CADM4,CCDC34,MTCH2,AGMAT,MTHFD1L,FABP3,SNX21,SEPT6,C3,PSMF1,CDC42EP1,PALLD,TXNDC17,PRRG1,KHDC1,DMAC1,SHROOM3,ITGB7,NLRC5,ADPRH,C7orf50,SYBU,CARMIL2,CCDC107,FLYWCH2,KLK5,SLC3A2,PRELID1,BCL2L1,ATOX1,CHID1,FAM220A,BACE2,HIST1H2AG,SGTB,OPA1,PPP2R2A,ARPIN,SPESP1,LRRC23,GYG2,CELSR1,PLD1,CCDC22,RHBDL1,…
SOX9	85	SNAPC1,FUT8,RAB27A,RPS6KA2,MOCOS,SMOX,SRPX,CENPI,HBEGF,NID1,CTAG2,PTPRB,TMOD2,ZSWIM6,EMILIN2,FHOD3,OASL,NUSAP1,KHK,PIGK,PLIN2,FAM167A,SV2A,SYCE2,CCDC112,TMEM71,TUBA1C,TK1,TTC39C,CKAP2L,MT1E,TANC2,MSRA,UPP1,THBS2,IL1RAP,ITGBL1,HMGN2,NPIPA8,NBPF1,TMEFF1,PLEKHO2,PIGQ,TSPAN9,MYOM2,CYBA,THOC3,SMARCA2,DNMT3B,RASSF7,CABIN1,PNPLA3,POLE2,LGMN,ACTR3C,ABCA2,TMCO6,PIGZ,SLX1A,MATN2,RALGPS1,TMEM19,EPHX1,RADX,E…
SOX12	85	EHD2,TBC1D25,APBB1IP,ME2,KIF3C,PITPNM2,TRMT2A,CENPM,MTHFD1,SLCO4A1,SNTA1,NEIL3,ARHGEF17,SLC29A1,ABHD14B,ECE1,ACOT2,PDLIM2,NUP153,KLC1,MRPS25,RAP1GAP2,GARNL3,EVI5L,FBLN7,ZC3HAV1L,ARHGAP39,SIGMAR1,PDSS1,SERPINH1,DST,KCTD15,BUB1B,GPSM1,MPP3,IGFBP7,DPCD,RCCD1,ARL13B,PLEKHA2,PFKFB3,PGAM1,RNF26,PC,SLC35G1,DPP7,CTXN1,GADD45GIP1,GAS2L1,SPIN2B,NCR3LG1,FUT11,TOR4A,ANKRD13B,PRR3,C17orf51,ANKRD39,PPME1,NPEPL…
ARRB1	82	MYLIP,SNX24,TESK2,HSD17B14,COMT,SORBS1,KLHL22,SEPT3,CPQ,SLC1A6,PLGRKT,FOXRED1,CLIC5,ABCG2,FLVCR2,UBL3,RASL11B,HSD17B7,AGAP3,UBAC2,RAB20,SYT16,SCAPER,CYP1A1,APP,SCCPDH,MSI2,LY96,CNNM4,CACFD1,STOX1,AKTIP,CDK2AP2,NFRKB,ZMAT3,SNX31,GRAMD2A,PLA2G16,TMPRSS2,ZDHHC23,ANO9,C3orf62,CLN3,CFD,NAXD,TMEM141,FPGT,SNURF,SLC4A7,SYT1,RAD54L,PTGS1,WASHC2A,DDHD1,VRK1,NME4,ABHD11,PPFIBP1,NOP2,NEK6,INHBA,TOX2,NUP153,E…
ZNF43	81	TSPAN6,TACC3,FAM13B,PVR,TP53INP2,ADD1,PPP2R3C,TRIM16L,PMP22,TTK,SKP1,PRKD3,PDZD11,GLO1,ARMCX5,ARMCX1,EDN2,YEATS4,KRT17,POMP,LTV1,BRIP1,SMC2,COPS3,NCAPG2,AP1S3,RPL26,SGO2,PRSS12,C8orf48,HDGFL3,KDELC2,DTX3,ATL3,SMIM10,NUDT17,MFAP5,PRC1,MLLT11,B3GNT9,CRY1,MBTPS2,CROCC,HLTF,ABCB1,NME3,PIGL,COL1A1,EHHADH,BCL9,SDCBP2,PLD2,YIPF2,RNF122,ST6GALNAC4,MFSD13A,KIFC3,GALNS,MINK1,EFNA3,CHAC2,PGAP2,HYOU1,DOCK1,M…
SOX15	81	FBLN1,LPCAT2,RNF43,AADAC,SH2D3A,MCTP2,ACKR2,FAM83A,ANK3,TMEM18,CBS,LY6E,SLC20A2,LRG1,SULT1A4,SCML1,TMCC3,LMCD1,BCORL1,UPRT,ARVCF,CDKL1,SCML2,HOMER2,BLVRA,PRKAG2,EXOSC3,UNC119,RAPGEF2,SLC16A10,CYB561D2,WDR35,SOCS2,KIF18A,COPA,PFKFB2,PTGER2,TBC1D20,CLUH,CTIF,TROAP,ITPKA,SEPT11,SDSL,CCDC150,HAUS6,LRRC27,VEGFC,ITPR1,BICD1,NADK2,DIPK1A,ST3GAL2,DZIP1L,KIAA1841,ICA1L,CXCL3,MAP9,MAMDC2,FBN1,TM4SF1,DCLK2,…
ZNF277	81	DNMT3B,SGK2,BET1,PON2,DUS4L,MOSPD3,AP1S1,ACTA2,RHOQ,PTGER2,NDUFA5,IGF2BP3,TNFRSF11A,DIAPH2,RABGEF1,THEM4,COG5,IKBIP,ARMC10,RBKS,DPY19L1,EFCAB13,FGD6,IMMP2L,PDE2A,SLC39A10,NUP62CL,PLEKHO1,HMGB3,GPC1,ANKS1A,DGCR2,FAP,SH3BP2,MICALL1,PDGFB,CHMP4B,STK24,ESRP2,SLC7A5,PIEZO1,TMEM87A,DKK1,TSPAN14,PTK7,SLC4A3,FAM110A,LRRC61,PODXL,DUSP9,RAB30,TMEM62,GALNT6,SLC14A1,CASQ1,ADPRH,ALDH1L1,GFOD1,TPBG,PROSER2,JPH…
FHOD1	79	PLXND1,MOXD1,ITGB5,DZANK1,BTAF1,POLI,CEP152,DMXL2,BBC3,EZH1,ACCS,PPFIBP1,TMCO6,NPHP3,AMPD2,KCNC4,SRSF11,FAM206A,NAPB,LRRC61,LRFN1,DOCK6,ENOSF1,DCAF8,MACROD1,AP4B1,GLS2,WDFY2,NEIL1,NOL3,VPS53,TMEM91,AZIN2,HORMAD1,STK11IP,AMT,TM4SF19,FRA10AC1,EME1,PPM1J,RHPN1,GPSM1,CCDC78,MAP9,HECTD2,KIFC2,IGFBP6,ATG16L2,COL3A1,KYAT1,DRC3,LRRC20,RIN1,MAN1B1,GVQW3,TRIM52,C1QTNF12,ARL17A,PDZD7,TMEM120B,ENTPD4,PLPP4,G…
IRF1	79	CELSR3,MPND,IL32,RASGRF1,CLCN4,FLT3LG,GADD45B,PDGFB,APOL1,APEX1,ABCD1,PLAT,ADAP1,CCNY,KRT23,ITGA4,CLIP4,GBP1,CNTRL,C3,APOL3,APOL2,AFDN,TRIM47,XAF1,RARRES3,CCNJL,ADAMTS7,CASP1,IFT172,SLC27A3,NSD3,GBP4,CTSS,CDC42EP3,IL17RC,DTX3L,ERAP1,CCDC68,B2M,KRT80,CCDC126,PRSS27,FAM174A,ANKRD36C,DDX60L,TLCD2,HIST1H2AI,ARHGEF12,C5orf56,PIM3,PSMB8,HLA-E,RNF39,PSMB10,TAPBP,HLA-B,SELENOP,MEX3A,CASP10,NDUFAB1,MBTPS2…
TRIM22	79	HEXB,MYL6,APOL1,ABCD1,PLAT,AMH,SLC12A7,CLIP4,IFT46,APOL3,APOL2,AFDN,ZSWIM6,RARRES3,PDE5A,TAPBPL,DUSP10,PHLDB2,SEMA3D,VOPP1,ALG8,LYPD5,GBP4,ADAM9,ENC1,SAA1,SAMD9L,GPR1,FAAP100,C5orf56,PSMB8,CARD16,RPS29,UBD,MEX3A,FUZ,TBC1D1,VASH1,TTC38,PIGH,CEMIP,PTPMT1,UST,ABHD14B,OSCP1,SLC25A19,RRAS,ACSS2,RAB11FIP5,TPGS1,SLC20A1,CCDC150,ITPR1,RAB6B,ST3GAL2,TSPAN33,IFNAR2,FAM171A2,CEP44,SLC16A9,TMEM135,CATSPER2,G…
PITX2	78	CFLAR,ACSM3,NGEF,IDI1,RPL31,BAX,CARD10,ACP5,TNFAIP1,CD81,ABHD14B,PLCD4,LIAS,PLAU,CCN3,MMP7,GCNT3,DRAM2,NMNAT3,KCNK5,TNFRSF11B,MICU2,NUDT13,XKR6,P2RY6,MTURN,FAM155A,HSBP1L1,SLC12A2,TRAM1,SMOX,LRP5L,ATP6V1D,PAPLN,RASSF2,RAB2A,NEFM,PON2,MMD,GPLD1,C6orf62,PDE4D,TNFRSF10B,PPDPF,WNK4,BST2,CCDC102A,RIPK1,PRCP,TMX1,FAM50B,GDPD5,GJB7,TMEM92,GON7,ADORA2B,ACYP2,RMI2,MEX3C,SRRM3,LRRC75B,ERFE,GPR137C,TRAPPC6B…
NR1H3	77	TRAPPC6A,PLEKHG6,STXBP2,COMT,KCNK6,SLC25A1,MCM4,FLVCR2,KLHL29,ECHDC2,OBSL1,DOK4,RTN2,RASL11B,RNASE1,AGAP3,DDB2,ITM2C,TLR4,NAAA,SLC27A2,PFKL,CMIP,CYB5R1,PLEKHF1,RPH3AL,CAPN8,COPZ2,IL32,TNC,TNFRSF9,ADD2,FGFR1,COL16A1,EPDR1,FGD1,SH3GL2,LZTS2,KLHL5,CEP85L,TANC1,ABCB6,ODC1,TMEM131L,SMO,EPHB2,STX11,LRRC49,IFI44,ARHGAP24,TAPBPL,HAPLN3,PMAIP1,PPP1R18,LRP12,HIRIP3,LYPD1,CLGN,TONSL,SGCB,EIF5A2,C3orf67,CXCL…
MSANTD3	77	CLDN11,CD44,METTL1,TMCC3,NAV3,PRR11,DNAJA1,CPED1,PPIF,SMURF2,NCAPG,ANAPC15,SH2B3,GBE1,CISH,NEK6,THBS1,ARHGDIA,LRIG1,ASAP1,GPAT4,RACGAP1,EIF5A2,ANXA5,QSOX2,PIK3CD,SH3RF3,RGMB,C11orf68,FJX1,TUBB4B,VEPH1,MZT1,SMIM30,AKAP2,FMN1,SH3YL1,H6PD,PLEKHH1,ASNS,KIF16B,HOOK2,PCK2,CCDC113,MLYCD,ZNF862,RNF43,SMC4,STMN1,YEATS4,CHAC1,EPS8L1,ABI2,FRAS1,NOL3,MISP3,NIPSNAP2,ADAMTS3,TYSND1,CACFD1,KLHL21,PLXNB1,KCNK5,A…
KLF12	76	CD99,CLCN6,AGPAT4,DNAH5,NUCB2,WIPI1,MSLN,QKI,DOK1,FBXL5,UCHL3,STARD13,SAA2,PRR5L,LIMD2,FPGS,ESYT1,GCSH,SLC16A3,PMAIP1,CEP170,ARHGAP18,EBP,HSPA13,FBXO32,TIMP4,SSBP3,HACD1,SMPD1,SERPINB8,URM1,TTC39C,TPST1,TOMM5,NECTIN3,PSMG4,GNG2,TUBB4B,FUT4,AFAP1,LAYN,CRY1,TSPAN9,PLEKHH1,SLC27A5,EFNB1,CENPM,NDRG1,ABCA2,PI3,IL9R,FIBCD1,ALOX5AP,SPINK5,ERCC5,ARHGEF39,DYNC2LI1,WNT9A,FAM83A,SCGB1A1,MMP14,G6PD,MXRA8,DIP…
TBX3	76	CYB561,BID,SNX1,ACTN1,SESN1,CORO1A,CCDC113,UPK1A,C11orf58,SPSB2,ID2,IFT46,CDKN1A,PGLS,TMEM241,GALNT5,TLR2,ABHD2,IL22RA1,ITPKB,TIFA,FAM177A1,GRIP1,HK2,TBC1D2B,CDC42EP5,GGT6,LRRC28,PHLDA3,CATSPER1,RNF152,NAP1L5,PARD6G,IDH2,PLA2G2A,PLXNB2,MVB12B,ABCB8,SIPA1L1,STRADA,JARID2,PIK3C2A,DNAJC25,POLD3,PPP1R13B,SCD,LMF2,RIPK2,PLEKHA4,NPHP3,CSPG5,NEK2,SPATS2,PSAT1,FBXL8,MAN2C1,PRELID3A,TBC1D32,APIP,PRKAA2,TR…
ZBED2	76	CD59,SUN2,NDFIP2,ARHGEF18,SLC1A6,CAV2,COL12A1,TENT5A,TMEM9,XG,MYO1B,KREMEN2,PRKAB2,C1QTNF6,PHF11,WNT9A,ADPRHL1,RETREG1,ABCA5,NBL1,LRP5,MVD,LTBP3,MIEF2,CALR,CHST15,EPGN,GMFB,KIAA1671,CYSRT1,COL4A6,MROH6,KRT6A,TINCR,MBTD1,ERCC1,RRAGD,MCM10,VASH1,VPS9D1,CDC7,PTPRS,IQCG,LIAS,VASP,POT1,BTBD3,PSAT1,LAMC1,EXOC6,ITGAV,CDR2,OSBPL10,CCL28,TATDN2,FZD1,DIP2A,C19orf47,ORAI2,FAM171A2,RPL26,TSSK3,CHCHD4,CEP44,C…
IKZF2	75	OSBPL7,SS18L2,ARFGEF1,DOP1A,HUWE1,SH3BP2,ERMP1,ABHD4,UQCC1,CAPS,SLC9A3R1,PHC1,PDE4D,CD46,THEM6,SMAD6,SRPRB,ALDH1L1,CYP4V2,EIF4EBP2,OXR1,TRAPPC2L,MAT2A,HSD11B2,DIPK2A,TNFAIP2,WNT7B,HSD17B11,SH3BGRL2,AP1G2,SMIM1,PLCXD2,BCAR1,ATP11B,ANO8,COMT,KHNYN,GRB10,LIPA,KIAA1549L,HECA,PRLR,RPS15,RAP1A,RCAN3,ACVR2A,RAB38,CDHR3,CDCA8,CHST12,FDX1,SCAPER,PTGES2,CCDC15,PRSS23,BUB1B,DHRS4,SHISA5,FXN,KLHDC2,STOX1,B2M…
FOXL1	73	CRLF1,OSBPL5,THOC3,RPS6KA2,DPYSL2,PLEK2,PYGB,CDS2,SLC39A14,R3HCC1,SFXN3,CSF3,VAT1,SLC4A3,CHST10,ADCY7,WDR83,CXCL6,IQCA1,NAV1,LRP4,CCDC40,IGFBP4,TAGLN3,MYO10,ATP6V1B2,TTC12,FBXL2,SYCE2,FAAP20,ABCA1,ADORA2B,ESCO2,CUEDC1,NUDT14,SEPT5,DDX51,GNG2,TRPV2,GRK5,MTCP1,FANCG,FMN1,GPRC5A,NEDD4L,ASAP3,QPRT,INPP4B,STBD1,RASL11A,RAB9A,TESMIN,GFOD2,TUFT1,ANP32E,RABL2A,CCDC120,CSGALNACT1,CTF1,GRIP1,RALGDS,COL3A1,…
GRHL3	73	SS18L2,MPND,GPRC5A,LY75,STYK1,SEMA3C,ATP8B1,ITPKC,KLHL42,STS,PIEZO1,ALDH5A1,ADAM23,SLC9A2,RNF19B,SLC16A7,PPL,CNTRL,BMP2,AKAP9,SRD5A3,JCHAIN,STRA6,LOXL4,FRAS1,CYP4V2,SDK1,IDNK,EPS8,NPTN,LAD1,BICDL2,BEND5,PLB1,ZFYVE19,AKTIP,HR,NAT1,STARD5,MANEA,NSUN7,TMPRSS2,AMTN,PLXNB2,PSG5,RNF223,PLA2G4B,ATP6AP1,DGKD,RAD54L,CPT1A,ASIC1,DDX55,TUSC2,PLEKHM2,NAPB,TUT4,PHLDA1,IMMP1L,MAGED4,TSEN2,CDK19,PPM1J,DIP2A,ATX…
S100A8	73	ARAP2,DHRS9,SRPX2,PLLP,LHPP,RNF43,GRPEL1,ST3GAL4,TNNT3,PPT1,PRRG4,S100A7,CTDSPL,GNE,OTUD1,ACSF2,IGF2,FAM83B,CXCL10,CHCHD7,ANKRD36C,MRFAP1L1,KREMEN1,FNDC10,PDK2,RAI14,ADAMTS6,SLC9A7,CLTCL1,LMCD1,ACTN1,SPEG,SMAP2,MAST2,SLC25A14,FSD1L,PLGRKT,PLEKHA1,ENO2,TTF2,AKAP7,FABP3,THOC2,ROMO1,DLG4,SCO1,SCRN1,ODF2,GMPR,TTLL7,ESYT1,TPM1,TICRR,ARHGAP17,ARHGDIA,NCAPG2,NSDHL,C12orf45,EME1,ABR,HSPA4L,ALKBH3,PBK,RGS…
GLI2	73	PES1,ANKRD54,CENPM,MCAT,MCM5,RANGAP1,ZC3H7B,POLR3H,COTL1,HMOX2,GRWD1,AK1,CD3EAP,RBM19,POLR1E,CPNE2,KIFC3,OSGIN1,IGFBP4,INCENP,SOGA1,DHX37,BUB1B,ST3GAL2,AMDHD2,ESM1,SAC3D1,USP19,ARL10,ARL4D,FARSA,EIF3C,TXNRD2,SEPT5,PARVB,SLC25A29,CSNK1E,ADSL,MTFP1,EID3,CD99,RPUSD1,SYPL1,PPP2R2C,PAG1,CHMP2B,MMP2,KMT5B,TRIM38,VEGFA,STBD1,KIAA1217,TGFBI,EREG,RSAD2,TES,ABI2,GABARAPL1,NIPSNAP2,RABGAP1L,NIT1,AGL,STX3,DD…
RUNX2	72	FUCA2,TNFRSF9,WIPI1,ASNS,MOCOS,SLCO1A2,METTL4,MYL12A,ARMCX3,SERPINE1,PCYOX1,BBOF1,TGFBI,DNAJB9,SESN2,POPDC3,IER3,STAMBPL1,CDK15,CNIH3,AIG1,CCL28,WDR78,SLC22A15,IFI16,ZCCHC24,LARP6,SPATA24,GAA,ERN1,NPIPA5,UBALD2,TMEM17,ZNF720,TRIQK,KRT81,ERV3-1,CFB,C8orf88,CFH,PIGQ,INPP4A,ADAM28,CYBA,THOC3,TGFBR3,UFD1,ARHGAP10,FDFT1,ITPK1,MVK,GDA,TUBA1B,IL9R,DOCK6,FCHO1,DAB2IP,ARHGEF39,TMEM19,SPC25,ZFYVE28,SHC1,CC…
HOXB3	72	SPPL2B,CACNB1,NCBP3,TRAF5,PLEKHG2,SLC22A17,PABPC1L,HOMER2,IL7,IL4I1,PLPPR2,CFAP69,LZTS2,SFXN3,HSD17B1,PASK,PYROXD2,POLM,P4HA1,PEX6,NT5C,RHBDF2,ITGA7,ANKRD42,LMBR1L,NEIL1,ULK3,NT5C3B,ARHGEF19,HCN3,SIDT2,MYO1E,MRNIP,UVSSA,CACNB3,EFEMP2,ZDHHC24,BRICD5,PLGLB1,B3GALT5,DGAT1,LRRC37B,PDZD7,AGAP4,C19orf54,FBF1,KIAA0895L,MAN2A2,SLC25A29,SYNGAP1,SFI1,SCAMP5,LTB4R2,ZSWIM8,SLC26A6,LRRC37A2,APOBEC3G,GABRA3,SL…
BNC2	72	CNIH1,BET1,NCS1,DCPS,DSE,CKS2,TOX2,ALKBH7,SYNE1,SYT11,LYSMD2,RPP30,CCDC74B,CNKSR3,THY1,MAGED4,MFSD12,IGFN1,ARHGEF40,FAM110B,CSPG4,TUBB6,EID2B,PLD6,MRPL41,FIGN,DMWD,EIF4EBP1,FAM92A,SCN8A,AGAP9,HS3ST1,SARM1,KIAA0556,SH3BP2,CMTM6,DAAM1,CST3,CEACAM5,RLN2,TNNC1,CD46,ECHDC2,RAC2,TRAF3,SLC37A2,ABHD17C,SEMA7A,CYP11A1,GALNT1,EXOC6B,GFOD1,GSN,ZDHHC7,DONSON,PCNT,BICDL2,SCNM1,FAM160A1,KIAA1324L,MOAP1,MIDN,HI…
AURKB	71	WDR54,PHF23,DGKG,MOK,NDC80,OXCT1,SEH1L,ZW10,ACOT7,CENPM,USP14,PYCR3,SLC25A11,NEIL3,CDCA3,KIF18A,CKS2,KNSTRN,SGO1,MPP1,LLGL1,PSRC1,CENPE,RMND5A,DDAH1,FBXO43,BUB1B,RECQL4,DBF4B,SPC24,POC1A,VCP,SKA3,HPRT1,PCLAF,NAV2,TYMS,PNMA1,SLC25A20,CYB5D1,FANCA,ANKRD39,HGH1,PLEKHH1,SLC46A1,GINS1,USP31,SEMA5A,EPHA4,C1orf21,CTSD,YPEL5,AVPI1,DUSP4,EPS8L1,CMTR1,BCAR3,DOK3,RABGAP1L,CAST,PDE9A,C21orf58,DEPP1,STX3,ACSF…
SNAPC2	71	CCDC124,SLC4A8,USP13,BAX,TMED1,PMM1,SNPH,SLC25A15,ODC1,PQLC1,PLCG1,BAIAP2L2,POMT1,HACL1,WRAP53,PDCD11,WWC2,NEXN,PPM1M,SYTL3,PHB,HDGFL2,ASXL1,BRSK2,MRPL41,SRGAP1,DNLZ,ARHGEF28,MIF,PISD,MICAL3,TWF2,TTC22,COL9A2,STYK1,MGST2,PTHLH,LFNG,TSPAN13,EXPH5,NCOA7,CBLB,BMP8B,FKBP9,PSD4,TRAF3,SARAF,CALHM2,CYP11A1,CREG1,KLHL3,NTMT1,LCN2,ADGRF4,RAB11FIP1,TIMP4,ATP13A2,COX6B2,LRWD1,C1orf74,PMVK,STOML2,FAAH2,LARGE…
HOXA5	70	PARD6B,TBC1D8B,CPEB2,NAPEPLD,SGPP2,BTN3A2,AKR1B10,MAN2B2,CCDC85A,ATP2A3,STX7,HACE1,TMED1,ZDHHC8,SMARCB1,BRMS1L,MYL9,GDAP1,CHN2,ST3GAL4,COMMD9,RAD51AP1,PHACTR2,NUP155,ARHGEF26,DOK1,ERRFI1,OLFML3,MARC2,OBSL1,KLC1,TUBGCP3,APOE,PPFIA1,MATN3,EMILIN2,RAMP1,NES,ATAT1,FBN2,FRMD6,SORD,ARHGEF19,ETNK2,FAXC,LTO1,QDPR,CABYR,THY1,CYP2U1,TIAM1,LSS,ACTG2,ZDHHC3,PACSIN3,SOCS6,GOLGA8A,SYNE3,PNPLA2,SVBP,FAM220A,MEX…
BASP1	69	ITGA3,EHD2,BCAR1,ATP2B4,CNN2,EDN1,RASSF7,CDK16,RNF40,RAPGEF2,PLSCR4,ABCB6,PLEKHM2,ARL4A,APOL2,GTPBP3,CHSY1,MICAL2,GSTM1,PRR5L,SUCLA2,IGF1R,CPNE2,HMCN1,CDCA5,DGKE,PRXL2B,WDR66,CXCL16,ATP9B,CAVIN2,ALCAM,DSEL,ABLIM3,LDLRAD3,NDN,TSSC4,TUBB,TREX1,MRPL23,SPRR2A,DECR2,OSBPL7,KDM7A,RPUSD1,STAG3,NOP14,PRPS2,DHRS7B,SGPP1,ACSS2,PSMC3IP,ANKRD6,DYNC2LI1,CDR2,ADAM15,PNRC1,NIPSNAP2,PIGF,IFNGR2,PAQR6,CMTM8,FAM17…
SGK1	68	PIK3C2A,CLDN11,ADAMTS6,C3orf18,COCH,TBCB,NOP2,STC2,CYB561D2,DCAF4,SEC14L1,EMILIN2,SEPT11,DGKZ,AMN1,PPP2R5E,NTNG1,IL7R,S1PR1,USP19,ACBD7,SLC25A20,LRRC57,MXRA7,GNB1L,FAT4,ITPRIPL1,HLA-DPA1,PLEKHH3,KIF16B,ARHGAP4,CENPM,TELO2,CCL2,MAPK10,AADAC,AVPI1,EXOSC8,VPS13C,RIPK3,NUPL2,ANKRD42,HCN3,NDUFS6,HSPB8,LURAP1L,CMIP,PITPNC1,CAMK2N1,WNT4,ERAP1,ATP7A,INPPL1,SRRM2,KRT86,PLEKHG5,MAL,SYT12,UFSP1,MUC20,FGD6,T…
TCF7	67	TSPAN9,NTN1,ITGB5,PPP2R3C,IFT74,GGT1,ANKRD12,GDAP1,DNMBP,VAT1,RPS15,PCNX4,PTPN12,CASD1,ARHGAP22,RHBDF2,SLC27A1,ARHGEF39,TMX1,DYM,CNIH3,LPP,OSMR,SLC25A37,CCL28,STEAP2,STEAP1,GEM,ZCCHC24,JCAD,IFI27L1,SCG5,GPRIN1,TPST1,SPATA24,FRMD5,MARCH3,TMEM107,C5orf24,MAPK11,SERPINA1,ERO1A,MILR1,MTMR1,MEGF9,CDR2L,FZD10,GCA,DHCR24,TSPAN1,LRRC61,SPECC1,SUMF2,MTSS1L,HS6ST1,RABL2A,OTUD1,VCX3A,MUC15,SMAGP,TNFRSF10C,M…
ZNF506	67	LAPTM4A,NUCB2,FKBP7,SLC25A24,B4GALT1,MAGT1,LSM5,RPA3,CEP41,SLC16A10,SKP1,WFDC3,INSIG2,TWSG1,ITFG1,FHOD3,RAB5A,TMEM123,C9orf116,PPP4R2,LIPH,TMEM65,ACYP2,PRNP,C5orf34,GNG5,SVBP,SKA2,F8,S100A6,MAGEE1,CFI,RNF103,CCDC71L,LIG3,NEDD4L,IFI35,UFD1,SLC8B1,CABIN1,PPM1F,ITPK1,SIPA1L3,SLC15A3,PRPF40B,APBB3,CDC20,PLD2,WARS,EFHD2,ADHFE1,MRNIP,MFSD12,JOSD2,IL17RC,TLR3,MARCH8,METTL3,ANPEP,PKIG,CKAP2L,ARL4D,CLK2,D…
CREB5	67	CA12,RABL2B,GRAMD1A,CDKL1,SLC25A14,CCL2,CCND2,SYNE1,PARD3,ADORA1,FMC1,HSPA12A,NNMT,C16orf45,MORN4,SUGCT,EID2B,DNAJC22,CADM1,ALPK2,ARHGEF25,HOGA1,ITGB3,RPL17,SH2D2A,RASGRF1,ASB1,DDX3Y,PDK3,TXK,THOC1,PXN,DTX2,COCH,PLEK2,NFKBIA,MAP1LC3A,CORO2A,ARHGDIB,GPD2,F3,PLBD1,ITGB4,ACP2,LRRC8A,SEMA7A,CNKSR1,SUSD4,FAHD2B,MPZL2,MARVELD2,CXCL16,ACP6,PDLIM5,PPP4R2,ADAMTS9,CDT1,CXCL10,PGM2,P2RY2,BAIAP2,C5orf46,RAP2…
PLAG1	67	MDFI,TTF2,MMP13,DUOX1,HTR7,RAET1E,MMP10,TMEM154,CHCHD7,RBM11,HEBP1,MAP4,SMG6,MGLL,ERC1,SLC22A17,DERL3,SUN2,PIN4,BCAT2,AGFG2,AK1,GALK1,PFDN1,AMOTL2,AKT3,CNN3,WDR34,ADGRB2,PEPD,VAMP7,SLC6A6,RAP1GAP2,TMEM106C,RTL8C,TCF19,ARHGAP29,TPM1,ARHGAP17,NICN1,PLPBP,PIH1D2,DDAH1,SLC26A2,DUSP23,C9orf116,SENP3,ABTB2,VKORC1,SAC3D1,STXBP6,FASN,ATP6V0E2,MRM3,MZT2A,VSIG10,HTR1D,SERTAD2,RABL6,MYO1C,CSF2RA,GDI1,CYB5RL…
KLF8	66	CYP51A1,CD9,POLD3,BLNK,STAG2,EXPH5,SLC2A1,SLC17A5,MMP19,ACSL3,PARP9,SKP2,NUDT22,ANGPT1,NTAN1,LZIC,SGMS2,SHISA5,PXDC1,CHRNB1,C1GALT1C1,SPTLC3,IL17D,MAB21L4,GRAMD2A,PLEKHF2,CALR,PLCXD3,TAF13,AGPAT4,SLC24A1,OSTM1,TRAF5,CD82,WASHC2A,ATP1A3,LDHB,IFI27L2,TOX2,COL4A2,LIMD2,AZIN2,NME7,SLC43A1,PFKM,CACHD1,SPATC1L,CAMK2N2,HECTD2,BEND7,TTC7B,TRMT61A,C16orf45,IRS1,KYAT1,SLC25A30,C12orf76,ARHGAP1,CAPS2,EXT1,C…
PITX1	66	IFRD1,FAP,FYB1,DPYSL2,DNASE2,CDK2AP1,SLCO1B3,TMEM8B,ANKH,CDA,C1R,CDCP1,EVA1C,TOP3A,KRT5,P2RY11,ALAS1,BOD1L1,SNX24,NEDD4,ACAT1,L2HGDH,SEMA6A,CCDC22,PARD6A,MYEF2,MAN1A1,CCNG1,ERGIC1,FANCL,ATP7B,CLYBL,TMTC4,TWSG1,HSD17B7,CABLES1,TEC,ARMC9,SLC37A4,SLC46A3,GCSH,PLEKHA6,CDKAL1,DENND2A,GINS4,WDR17,TMEM56,GATD3A,FGFR4,UVSSA,USP49,PIGA,CRYL1,HOOK3,PARM1,PSMG4,SLC26A11,KBTBD3,IMMP2L,CA13,ENPP1,FCHSD1,C6orf…
NR2F2	65	NIPAL3,SAMD4A,IDI1,INPP5A,NUAK1,CYLD,ADD1,POFUT1,CHMP4B,RAPGEF2,MYL12B,NPPB,GIPC1,ATXN1,EMC1,SLC22A23,RIPK1,ITGAV,SEMA7A,TICRR,RHOB,RPL32,SLIT2,ITPRIP,SEMA3D,DYNC1I1,JMJD8,GPX8,DLC1,FILIP1L,KRT20,FUT1,LHFPL6,COL5A2,ADGRA2,HLTF,TUBE1,MOCOS,FAM135A,TNFRSF10A,DNMBP,MPP2,ASIC1,TARS,EFEMP1,NUPL2,RSAD1,TNFRSF11A,SAMD1,TRIM4,SLC25A27,CDC25C,POLR3K,RRM1,XPO6,ARL13B,TNFRSF10D,NDUFAF3,ERFE,DHTKD1,B4GALNT4,…
L3MBTL1	65	SPPL2B,RHBDF1,RUFY3,TUBG2,CROCC,CACNB1,PTGS1,MMP11,PABPC1L,NOMO3,HOMER2,NAGLU,KMT5B,MARC2,CHTF18,TTBK2,SLC27A1,PARP6,RBP5,NEIL1,MAN2C1,PIF1,GAS8,P3H4,PPFIA4,GIGYF1,SLC25A37,PLEKHH2,GATAD1,FUK,RHPN1,RNF207,NPR2,SH2B2,MRNIP,FGF11,MICALL2,AGBL2,TRIM66,CATSPER2,ANKRD11,POLD4,FBXL6,BRICD5,NEB,ABHD16B,LRRC37B,NPIPB4,RINL,AGRN,C19orf54,FBF1,KIAA0895L,SPG7,PLCG2,SFI1,AGAP6,LTB4R2,SYCE3,C4B,SLC26A6,MAP3K2…
TLE2	65	RHOBTB2,WSCD2,HSD17B2,YPEL3,DNAL4,FMR1,CAB39L,BAG1,MANSC1,STK38,CUL9,NNT,PIK3R3,CTSD,OBSL1,MCF2L,TMEM175,NPL,SAMD1,APP,SUMF1,TMEM168,EPS8,ACSL1,ADGRF4,CMIP,GDPD5,CPAMD8,LRP5,KLHL21,FYCO1,SGPL1,RAB4A,SPRR1A,SETMAR,RASA4B,GATM,PRSS27,ADCY6,SHMT1,TSKU,PALM3,SLC35E2B,SLC6A9,ARHGEF12,HIST1H4J,TSTD1,DYRK4,EXD2,COMT,SAMHD1,PRR4,CMAS,HBEGF,SSX2IP,VWDE,C12orf45,ADAMTS1,SGCB,HDGFL2,TMTC2,BRICD5,LAGE3,IL10R…
TLE4	65	NISCH,RNH1,SMARCD1,PPP2R5B,PHRF1,MGLL,GNA11,DERL3,SF3A1,CDC25B,DVL1,DCUN1D4,EHD1,PTPMT1,ACOT13,USP4,FN1,DHCR24,SRM,PLEKHM2,PQLC1,SPATS2,RAP2A,TNFRSF19,POMT1,PRRC2B,CWF19L2,DGKE,CC2D1B,NMNAT2,VPS11,ASRGL1,SLC39A13,TRIM44,TPP1,COL3A1,ASXL1,TCP11L1,PHETA2,RHOG,EXOSC4,HYI,SHARPIN,OXTR,ATAD3A,SPOUT1,INF2,CCHCR1,TENM3,NPIPA3,BORCS8,TMEM178B,NTN1,PIAS2,MOSPD3,TRIM2,G6PD,RGMB,BTC,YPEL2,B3GNT5,OAZ2,RPH3AL…
ZNF436	65	ACOX3,PHKB,MGP,KIAA1217,ROCK2,SLC44A5,SYTL5,CDC42SE2,OMA1,FAM102B,DDIT4,SELENOW,AKR1C3,ACSL5,SAMD13,ETFRF1,GNG10,C1orf112,CCDC124,GDI2,LAT2,PPP1R15A,TRIP6,LZTR1,REC8,R3HCC1,TUBB4A,TIMM44,CCDC61,IL27RA,TRPV4,GADD45A,ARTN,LGALSL,DUSP1,DAW1,NT5C,CLPP,ADORA2A,MICAL1,CEP131,DUS3L,POMGNT2,MFHAS1,ATP6V1B2,SLC25A37,APPL1,AFAP1L1,SPON2,PAQR3,ALDH7A1,ANKS3,SLC35G2,MB21D2,MTA1,UTY,EPOR,LONP1,ENTPD4,MICA,BTB…
ELF5	64	PTPRU,OAS1,FXYD3,ESRP2,SLC1A1,CHPT1,GJB6,GLUL,GPR87,ADIRF,BANK1,MAPK13,ACOT11,CAMK2N1,FZD5,PPFIBP2,PSCA,EVPL,MLLT3,CBWD1,SNCG,NUDT4,GALNT11,CMTM4,TACSTD2,TMEM105,SMIM11A,EMP2,CLDN11,TRAF1,ACSL4,PPP2R5B,SLC6A15,GRAMD1A,CDIP1,SNPH,CHRDL1,FCGRT,LOX,RGS4,CCN2,ASPHD2,GFPT2,IL15RA,BIN1,ATP8B2,ANKRD1,GPSM1,SH2B2,NEXN,IGFN1,CSF2,LETM2,RAB3IL1,SPNS1,S1PR1,ASPHD1,KCTD12,CADM1,SOCS3,KCNQ5,MAGED4B,SRGAP1,FBX…
MECOM	63	CLCA4,NEO1,MKRN2,SYTL4,LIG1,LGALS3BP,INPP4B,CLEC2B,ARAP3,SCPEP1,EEPD1,TMEM128,RTN3,TTC6,SLC14A1,MMEL1,PADI3,CXADR,SERINC5,SLC39A2,TAPT1,FABP4,PKIA,PCED1B,SLIT3,TMEM229B,PPM1N,HYPK,ANK1,PHLPP2,DKK3,METTL22,CRAT,SNX8,MICU1,RND2,RTKN,PASK,TNFAIP3,OGFRL1,PILRB,NEURL2,IFI6,SYNGR3,ADORA2A,DCUN1D5,ANXA3,FKBP10,NPHP1,RPP30,PLOD2,ST6GALNAC6,IER2,IFI27L1,STIM1,DRC3,RAPH1,TMEM80,TCN2,IFIT1,RAB42,SELENOM,L1C…
HES1	62	CP,PRKCZ,MBNL3,CARMIL1,TTC39A,GIMAP2,TMEM97,CHKA,UST,IL1A,ARHGAP32,TTC6,SLC18B1,INPP1,BCL2L11,CD96,WDR72,MIDN,NFRKB,SOWAHC,LRBA,STK39,GK,CDKL3,ATP2B4,ST3GAL6,MYLK,PFKP,SMC1A,CD59,TMEM14A,GADD45B,YPEL1,KDELR3,EMC9,TMEM205,MET,SHB,CCNY,OGG1,SLC12A5,ATXN1,SEMA4F,PLK2,FBXO25,FBXO10,KIRREL3,EXT2,TNIK,SKA1,CAPN2,SRR,TRAPPC1,DSEL,TMEM107,CALR,SEPT5,TUBB,PARVA,ASPH,SYCE1L,LAT
DRAP1	62	RELT,IPO5,GTSE1,OSBPL6,KATNAL1,FBL,PRPF31,AADAT,KIAA1549L,CDCA3,UAP1,TMEM131L,TUBA1B,CLPP,RFTN1,DNAJB5,DIAPH3,C1orf216,MANF,SSRP1,PFKM,NRGN,TSR2,CIP2A,RPUSD4,KIF7,TSPAN5,MAP2K1,ROBO1,HARS,RGS19,MUS81,SUSD5,NECTIN3,SLC36A4,ANXA2,SCN8A,ECI2,GPX1,LAMA3,LAMB1,CCDC113,KLC3,FRMD4B,MSH6,EXOSC8,A4GALT,TMCC2,KHK,NOL3,MMEL1,BCL2L11,F11R,RBM47,AQP3,SPINT2,KRT86,DPP7,VWA1,GPR157,FANK1,CLDN9
SOX4	61	ST3GAL1,IL32,SLAMF7,POLB,SPTLC2,ABHD12,LIPG,PLS3,IL23A,TNFAIP3,IFIT2,EFNB2,SH3BGRL,SEC61G,UNK,EPHB2,CAB39,FLNB,ANXA3,PTPRK,FAM122C,TFF2,TMPRSS3,CTSS,STXBP5,RPL27A,B2M,C15orf48,VASN,CCDC126,SAA1,TCIM,DPM3,ZDHHC20,ST20,BACE2,SBK1,TMSB4X,UBD,SMIM1,SPESP1,MYZAP,DYNLL2,CAMKK1,CYB561,MCM5,DIDO1,KPNA3,EML2,L3HYPDH,ESPL1,MAPKBP1,FRMD4A,NEIL2,TMEM135,KIFC2,NBEA,SLC25A22,OPLAH,RNPC3,PTRH1
MITF	61	BTN3A1,H6PD,PPP1R12B,TRIP6,ARHGAP4,WHRN,SLC7A6,BBC3,RABAC1,MET,LFNG,MEGF9,SOD3,BTN3A3,TRIM38,ARRDC3,PDE5A,GIGYF1,GDPD5,KLHDC9,TKT,TMEM52B,IQCD,TRANK1,THBS3,NABP1,ROR1,PTCH1,SHTN1,MT1X,PALM3,NHS,GMFB,LPAR1,FANK1,HLA-A,SLC7A2,TBC1D1,ACER3,SLC4A4,STK17B,PPP2R3C,METTL4,ANKRD12,SNX16,RAB23,COX7A2,PRKAR2A,ELOVL4,FAM193A,IQCA1,DUSP6,MPC2,ZFYVE9,SGPP2,SERPINB8,ZNRF2,CDCA2,LYRM9,ABHD14A,TRNP1
TBL1X	61	CTPS2,XK,PPP1R3F,TBC1D22A,GPKOW,CRMP1,MTMR2,LZTS3,RGS17,SGK2,GPR143,TMEM205,PLEKHA4,RDH10,SMO,ARHGAP24,SUOX,CAMK2D,DIAPH2,SNX30,PLA2R1,EFCAB14,SLC4A2,ARHGEF40,STX3,GPRC5B,FN3K,PAQR8,SYNPO,YPEL2,YES1,PYCR1,MAPK11,CEACAM19,ARL4C,ZP3,SLC39A10,NCAPD2,DEF6,PLEKHO1,TXNDC16,AP4S1,MPDZ,CLEC2B,STK38,RIBC2,COL5A1,TJAP1,GGH,CGREF1,IGFBP4,TAGLN,PSTPIP2,WDR66,CSRP1,CCDC126,SPRR1B,ADORA2B,PARP14,PACS1,C8orf59
NCOA3	60	TTC22,NLRP2,BAK1,ST6GALNAC1,ALDH3A2,SCD,DAAM1,SH3PXD2A,ALDH3A1,C11orf53,DIP2A,TC2N,KATNAL2,LY6D,CEL,DHFR2,RAD51B,SRGAP3,SDHD,TMEM132A,KDM5D,SAMD4A,ARHGAP31,MOXD1,CPED1,DSE,BVES,MAPKAPK3,EVA1A,CD274,MMP19,ABHD8,RPS4Y1,CYP27A1,GLIPR1,P3H4,CCN1,STAC,SERPING1,CCDC122,UCHL1,FBXO43,TMSB15B,CGAS,ABCA1,CASP7,RIMKLB,PIP5KL1,MT1E,ROBO1,CTSF,PQLC2L,NRIP3,LACC1,ARL4C,ALPK2,SHISA4,RANBP17,PSG1,TMEM158
FOXM1	60	CRY1,NCAPD2,EIF2B3,MPP5,SPAG5,RAD54L,AURKA,TPX2,KIF4A,NIN,FAM83D,RNASEH2A,GAPDH,TPI1,SMC4,SSX2IP,SLC25A51,RPP40,PIMREG,TROAP,ESPL1,ABI2,CEP131,MKI67,ADM,PTMS,ATAD3B,MAPK1IP1L,MTCL1,UBE2C,CKAP5,TRAIP,KIF18B,HYLS1,CALM1,KIFC1,PTPN21,SEL1L3,CA2,FOXRED1,CLDN16,SPP1,NINJ1,RBM17,CYP1B1,HORMAD1,NCAPD3,UBALD1,CXADR,SH3RF2,PDZK1IP1,FAM84A,GJB2,CYP4F11,KRCC1,WDR6,PGAP1,PDGFA,FAM49A,APOL6
ARRB2	60	MAPK8IP2,TRMT2A,CABIN1,RAB36,MCAT,ZC3H7B,PGK1,TIMM44,NPDC1,LIPA,CAPRIN2,PCCB,MAPK8IP1,RBM19,SNX21,GNAZ,CDHR3,SCLY,BZW2,ITPKA,TMEM177,DOCK5,ST3GAL2,YDJC,TEDC2,STIM1,TMEM136,SHPK,ANKRD28,C17orf51,PLD1,PAG1,CLDND1,B4GALT1,LFNG,RLN2,ENPP5,MARK1,RAC2,KLK10,SAA2,OSTF1,IFI44L,PCTP,ARHGAP26,TKFC,PTPRK,ING1,RAB11FIP1,ST5,LPAR3,ABLIM3,PGBD5,THBD,OLFML2A,IL1RAP,LGR4,KIAA0040,APOBEC3G,DECR2
IRF9	60	MTMR11,NGFR,TGM1,PCK2,CALB1,DDX58,OAS3,OAS2,PTP4A1,IFIH1,SAT1,ARHGEF9,ANO1,RSAD2,CMPK2,DDX60,IFI44L,IFI44,HERC6,HERC5,KRTCAP3,COX6B2,HTRA3,ARHGAP1,ODF3B,IFIT1,ARHGAP30,ISG15,MAGEA12,TRAF5,CLIP2,LDHB,SCPEP1,GAD1,TTBK2,SH3BP5,PTPRA,ANKRD6,ALDH1B1,MBOAT2,PLPP5,PTPRJ,CWF19L2,MARVELD1,TSPAN33,BDH1,JMJD8,GPR146,SLC16A9,RAB8B,SCN9A,SIMC1,AKAP13,GNG12,NFATC2IP,SH2B1,NAA38,C20orf96,MFAP3L,CATSPERZ
HMGA1	57	TDP1,MRTO4,MCOLN3,ST3GAL6,STRADB,CD83,CCDC88A,ERRFI1,NID1,AKAP7,LTBP2,MTHFD1L,RRBP1,GFPT2,CCNA1,FANCD2,MYO10,TMEM200A,TTC7B,CDCA4,PLEC,ACP7,CDCA2,SPRY4,TRPV2,FAM72D,FANCG,DPP3,GCLM,ARHGEF10L,RBM7,SERTAD4,OAS1,BAMBI,APOL1,SOS2,GLCCI1,GALNT7,PPM1H,COL12A1,VPS13C,CYP2J2,SDK1,RADX,HSPB8,PLB1,STK32A,MGMT,SMPDL3A,TYMS,PCED1B,RBM11,GCNT1,PLCG2,HLA-DRA,DENND1B,IFITM10
PDCD4	57	OPN3,SULT2B1,MMP15,BST1,ENPP5,GCA,ACADM,SSPN,AIF1L,DENND4C,SCARB2,EBAG9,CLDN3,SLC50A1,EFNA1,CD14,SMAGP,FUT2,WDR54,VCL,SMARCD1,RRP15,NOP56,PYCR3,NEFM,PLEKHA1,ICAM2,LRRC59,STX2,DPYSL3,TP53I3,CLIP4,SORBS3,GLIPR2,RECK,RHBDF2,DOHH,GTPBP3,ULBP3,WDFY2,NT5C3B,WTIP,SH3BGRL3,PDXK,DLC1,LARP6,TRABD,SUSD5,ANXA2,FAAP100,RILPL1,MAGEE1,FAM229B,GPSM3,LRRC69,NME1,TMEM35B
FLI1	56	CD99,VCL,ADAMTS6,NEDD4,DLG1,TBC1D2,CNIH1,CSTF2,TSTA3,ANAPC15,PGF,ACO1,PDZD2,UACA,ARHGDIA,AFAP1L1,TMEM92,TM4SF1,FAM20C,NAGA,GCLC,PLEKHH3,ASNS,EPB41L1,ARHGAP4,ZNF862,DUSP16,ADM2,ALOX5AP,VAV3,ANKRD42,RAB5A,PIH1D2,KCTD15,ZDHHC1,CPAMD8,CAPN13,HGSNAT,SGPL1,PKD1L2,ADAM9,THBS3,LRRC45,FAM241B,FBXL14,MLLT3,CLEC7A,RND1,ADCY6,PLEC,GLDC,ST20,C3orf62,HIST4H4,ANG,TXNDC5
PYCARD	56	PANX2,FERMT1,CCDC22,KCNN4,ISYNA1,ITGB8,UGDH,C2CD5,XG,TPST2,MATN2,LPIN3,SUCLA2,DOC2A,SLC26A2,FAM81A,TRABD,CATSPER1,S1PR5,PTCH1,CRLF1,RALBP1,MCM10,ATP6AP1,SEH1L,ANKRD10,PPP2R3C,AVL9,DUS4L,ENO3,TTL,IPO13,RASSF8,APOC1,EIF2S3,BIVM,LAMC1,NIPSNAP3A,CCN3,ROM1,MALSU1,ZFYVE9,PPP1R9A,IFNAR2,CHCHD6,FBXO27,APEX2,B3GALNT1,HAP1,YES1,RIMS2,TMEM64,MRPL54,NPIPA5,NUDT17,SPIN3
ZNF320	55	CFH,NRXN3,HMGB3,ROCK1,SLC4A4,ZDHHC8,LMF2,RASSF2,HSPE1,CCDC92,SLC25A19,PLXNA3,OSTF1,ZGRF1,TPM1,TENM2,GRAMD2B,GNE,CSTB,NFASC,CCDC191,NLGN4Y,TBC1D16,NIPA1,MRM3,MACROD2,SEZ6L2,NUDT17,PLSCR3,ZBED6CL,FAM114A1,EIF1AY,CATSPERZ,STPG4,PSG4,PDK2,CNTN1,ME2,SLC25A1,MYL12B,PTBP3,HRASLS,ATP6V1E1,FKBP11,KIFC3,ARHGDIA,TIAM2,ARMT1,SNAPC3,COMTD1,AGTRAP,PCYT2,KLHDC8B,GCNT1,PAPSS2
ATOH8	55	ABHD5,PER3,FNIP2,PTPN18,TOP2B,FAT1,MAPRE3,SH3BP2,LFNG,GPLD1,RALGPS2,VAMP8,FAM210B,GMFG,SORL1,SCCPDH,GPC3,ZFP36L2,SORBS2,IFNAR2,CHMP4C,KIAA1958,INTS6L,TMED3,NCKAP5L,MBOAT1,EPM2AIP1,ANO9,C3orf62,TXNRD3,SAMD9,NEURL1B,PSG1,EIF4EBP3,SPDL1,PIGV,IPO5,KPNA3,RIPK2,ILVBL,CSPG5,MND1,DCTN3,NPHP1,GIGYF1,BEND5,AK4,STK17A,FAM57A,C2CD3,SLC35A4,PLD6,CCDC30,HBA1,C2orf92
H2AFY2	54	SLC25A13,BID,GNA15,PDK3,PAFAH1B3,PALM,SEC14L2,SRPX2,NDRG4,TTC33,ID2,AVPI1,ADGRB2,SEPT6,PEX1,MGAT3,YIPF2,CKAP4,CHST12,HS6ST1,TLE3,GID4,SLC16A12,FAIM,CACHD1,CCDC51,MAL,SPTBN2,MARCKSL1,GPR137C,BACE1,LY6G5C,TCTN1,R3HDM1,OXCT1,GMIP,DESI1,FAH,HECA,EHHADH,LGALS8,RSRP1,STXBP1,PFDN2,ADPRHL1,RETREG1,PAFAH2,PTMS,BEND5,PXK,ACSF3,FHIT,MME,HLA-DPA1
EPAS1	54	SCIN,CELSR3,PLPP1,TGFBR3,VPS9D1,SLC9A1,AMH,ETHE1,MAPK10,WFS1,SEMA5A,GCH1,XAF1,C1QTNF6,CYP2J2,CYP11A1,PFKL,SREK1,SORBS2,FLCN,GPR78,HK2,PLEKHF1,TMCC1,RABEP2,CLDN23,IL32,RRAGD,IGF2BP2,TUBE1,ELAVL2,MPP2,ODC1,RRAS,PDLIM4,SCLY,LRRC49,SCARB2,PHLDA1,TMEM177,LRP12,TRIM46,RPL22L1,HECTD2,ELFN2,STIP1,TMEM51,BCO2,ZYG11A,HLA-F,TAX1BP3,TWF2,TMEM200B,SRXN1
TCF7L1	54	SH2D2A,MAP4K4,PLD1,ACER3,LAT2,TRPV4,PHACTR2,LTBP2,ACOT9,MYO10,UBASH3B,NXN,BNIP3,KCTD12,NYNRIN,IDS,MAPRE3,JADE3,ZDHHC2,TFR2,EFNB3,GLRB,MDM1,TTC33,GLS,CYSTM1,OPTN,TMX4,CDKN2D,MOSPD2,PRRG1,LARGE1,ITGA7,NCEH1,TMEM140,TATDN2,WDR19,DNAJB4,SAP30,GKAP1,ATG16L2,TMEM42,C9orf16,FAM53A,LONRF3,C5orf30,RBM11,BTN3A2,SAMD11,AKR1C3,MBD5,HLA-C,TMEFF1,PRAF2
ZNF219	54	GPC1,PANX2,HSD17B14,BLVRB,EFNB1,HOOK2,SYNGR1,GSR,ERICH1,PIK3R2,FBXW4,TSPAN14,SYNGR2,MADD,RTN2,TST,TRPM4,LAMA5,SLX1A,CMTR1,MAPK8IP3,MRPS28,SREK1,FLCN,WHAMM,FDXR,JOSD2,PLCD3,SLC16A5,GPRC5C,TRABD,CYP4F11,CES2,DOK7,MAMDC4,OPLAH,TTC3,ACOT1,ANO9,MBP,TMEM238,NPIPB5,LGALS1,MYL12A,SRPX,CA9,FNDC4,C16orf87,TUBA1C,PAPPA,PIM3,TAX1BP3,TENM3,CHMP1B
ARNTL2	53	RECQL,ANLN,ELOVL5,GCLM,FUT8,HMMR,CEP128,FNDC3A,TTK,PDZD11,CCDC77,CASD1,KIF11,EFHD2,PRIM2,CCDC15,PRKAA2,STEAP1,MAP2K1,CDCA4,ATL3,CCDC9B,ERO1A,DHFR,MCTS1,RTN4R,CROCC,PHRF1,TRMT2A,PRODH,PCSK1N,CLEC11A,DNASE2,FBXL15,CUL9,LTBP2,RDH10,FBXL16,TPST2,MPST,SUMF2,GAMT,PIAS3,PAN2,RALGPS1,MFSD13A,ULK3,FURIN,GAS8,PTER,D2HGDH,ZDHHC11,KIAA0895L
ZEB2	53	MAP3K14,DKK3,MYLK,SEC61A2,ZDHHC2,CPED1,CAP2,MACF1,SGCE,FLNC,MDFIC,ESD,DOCK1,AK5,PRKCA,SGCB,TMEM67,FBN1,GNG12,C11orf80,BDNF,KANK2,DZIP3,ITGA1,ENTPD2,PTPRU,TGM1,CLSPN,ERMP1,CORO1A,TMC5,CADM4,RNF43,EXPH5,FBXO6,PLS1,TST,SMPDL3B,XAF1,PTGFRN,BICDL1,DNAJA4,G3BP1,KLHL35,ARHGAP27,CCDC112,KLK6,SLC29A2,HSD11B2,GBA,KRT14,ALG1L,RAET1G
DEAF1	53	NISCH,EHD3,PRDM11,PNPLA6,PPP2R5B,PHRF1,ANO8,RASSF7,WDR13,CLCN7,RNF40,SNX15,SLC15A3,PTPMT1,DBN1,MED13L,MLLT1,UCK1,ARFIP2,CENPO,PLCB3,SLC39A13,ALKBH3,TRIM44,C11orf74,ST5,VKORC1,MRM3,SH3BP5L,GATD1,SLC25A22,BET1L,WDR6,EXOSC4,FAM156B,ZADH2,PHLDA2,AP2A2,TSSC4,PTRH1,KLHL17,PARVA,CCHCR1,RANBP17,CSNK1E,PPME1,DBNDD2,BORCS8,NTN1,STX10,TRIM2,PLCD4,NAT8L
SALL4	53	CNN2,MTHFD2,SYT1,FUNDC1,GSTP1,COL16A1,RCOR1,VRK1,PLTP,JAG1,WFDC2,NOMO3,JPH1,RASIP1,SPIN1,KMT5B,GPX7,GPCPD1,EPHB2,EMP1,TNS3,IFI44,HMCN1,INA,RASSF3,LURAP1L,ATP13A2,LY6K,SLC16A14,CCNYL1,SERPINB7,NPNT,PLEKHG5,PACS1,B3GNT5,CGB5,NRARP,LAT,MILR1,FTSJ1,RBMS2,BAX,AMMECR1,CCDC22,PHC1,ATP7B,CLYBL,TMEM128,CKAP2,KIF21A,NCAM2,FGFR4,PIGA
NFIX	52	C1orf112,NSUN2,RTN4R,PDIA5,ULK2,IL11,TOP3B,SLC25A14,USP11,ARMCX3,PARP11,FNDC4,DOP1B,ECM1,SCD5,NDUFS6,TENM2,BEND6,SV2A,COL6A3,ARMC4,POP7,RAPH1,PDE12,MSRA,SF3A3,RANBP17,PTBP1,JAG1,PRPF31,PDE4C,CNTNAP3,SPIN1,KPNB1,IGFBP2,GIPC1,IMPA1,DAB2IP,NRM,OSGIN1,DEPTOR,PSD3,NAPEPLD,CYB5R2,HDGFL3,STK32A,PCDH7,ARMC10,KRT15,TYMS,WNT7B,APOBEC3C
KLF2	52	APBA2,MCM2,MAP3K20,SEC23A,SNTA1,ERCC2,EXOSC3,KLC1,ALDH1B1,CEP55,EMP3,PDSS1,PKIG,PC,PFAS,RCC1,UNC13B,PDXP,SCIN,ST6GALNAC2,CTSH,SLC1A6,MYH14,CAPS,DTX4,ITGB6,IFIH1,EFHD1,PADI2,LRMP,SSPN,XG,PRRG2,MGAT3,TCN1,P2RX4,TMPRSS4,TMPRSS13,RHOT2,CBLC,SLC44A3,MUC4,TNFRSF21,TEX9,TGFA,SCNN1B,GOLT1A,KDF1,CRYBG2,FUCA1,CLDN7,TMPRSS2
EGLN3	52	RAD51,FDFT1,LIPG,MID1,TUSC3,MCM4,FOLR1,PDE4D,SH2D3A,ITGAV,MEAK7,PFKL,EXOC6B,KDM6A,RGS10,CSRP1,BLCAP,SLC20A2,MUC3A,HS6ST2,PKIA,RHOD,LIMK2,SLIT3,TPRG1,CAPN8,PLCXD2,C4orf48,INAFM2,ME2,FAM118A,NRP2,ADGRE5,NRSN2,FKBP11,TBC1D4,CIB2,SECTM1,TONSL,CFAP97,SLC29A4,KLHDC2,ELFN2,TM4SF1,FAM131A,PCLO,MMP1,HIST1H2AI,HHLA3,TMEM229B,MAP3K3,COL5A2
NFE2L3	51	GDE1,PRKAG2,MAN1A1,TMEM59,ELOVL4,DNAJC15,WDR83,PCTP,IFNGR2,S100A11,REPS2,HLA-DQB1,ARL14,GPR39,MRPL33,RAD52,MAP3K14,PKD1,METTL1,NCBP3,PILRA,DNMT3B,RAB3D,PLPPR2,MORN1,LRFN3,APOBEC3F,PLD2,BST2,ENOSF1,RBP5,MINK1,MINDY1,ECE2,FUK,ALDH16A1,DBF4B,TMEM67,SLC16A4,DLK2,DHFR2,C1S,ABHD16B,PTRH1,SULT1A1,SLC25A29,SYNGAP1,EME2,NPIPB13,LCAT,RTEL1
CAMK4	51	FYN,PLAUR,AP1M1,ENO1,DLG1,CPED1,STC2,SEC14L1,TRAF3,RAMP1,SPRY2,GGH,BBS4,MARCH4,TEX30,EPG5,S1PR1,PIK3CD,CTDSP2,NRIP3,MCFD2,RNF182,PEAR1,ATG7,NAGA,CD302,LLGL2,EPB41L1,PALM,PCSK1N,LYRM1,MMP15,CCDC113,ANXA10,SLC2A9,CISH,PLXNA3,SMAD6,FRAS1,PITPNC1,WNT4,CHAF1A,MAL,SYT12,TNK1,SLC16A13,ODF3B,PRKAR1B,FAM53B,GSTM2,HAUS7
TBX18	51	EYA2,DELE1,PALMD,PEX11G,TUBA4A,CARD6,PRKACB,XDH,VPS28,DNAJB4,NUPR1,SELENOW,CYP27C1,SPAG4,CNN2,WDR18,PDIA5,HYAL2,CADPS2,LZTR1,NAGPA,RABAC1,DNPH1,PCSK4,IL1R1,PLAU,CXCL6,ARMCX5,MAP2K2,PGLS,REEP2,SLC39A3,HMCN1,MAGI1,ACAD8,COPG2,CCDC107,MAD2L1,ANGPTL4,IL12A,HASPIN,PDE4DIP,KDELC2,CCDC159,SPRY4,PLEKHG4,VEPH1,CALM1,C6orf48,RTL8B,STON1
MUC1	51	SLC44A1,CDC14B,GADD45B,TOM1,ATP6V1B1,ALDH6A1,IFIT2,FKBP9,PAIP2B,GSE1,LRRCC1,RSAD2,RAP1GDS1,ADAM15,SSBP2,HIRIP3,TMEM219,CCDC122,CCDC174,TMED4,NIT1,NPY1R,GPR146,MUC15,C1GALT1C1,PARP14,BTC,RFESD,DPM3,SYNE4,HIST2H2BE,SPIN4,HIST1H2AI,RNF208,CTAGE8,C1orf210,SMIM10L1,DYNLL2,PES1,AHCY,LHFPL2,INCENP,GJA1,CMBL,ERAP2,PRELID1,AGAP5,LRRC57,PAQR7,ADA,APOBEC3D
ZHX3	50	ARHGAP33,FAM168A,IGF2BP2,KIF3C,RBFA,SYDE1,NT5DC3,PDLIM2,CDKN2C,RSAD1,GAS2L3,STARD9,NEU3,PLEKHA2,ATP6V0E2,SPHK1,BOK,NDUFAF3,SMTN,TNFAIP8L1,FUT11,MYO1C,TOR4A,VARS,TSPAN4,SUSD6,FA2H,NIPAL2,EPCAM,MTUS1,ANO1,VTCN1,SLC37A2,SLC40A1,ABCA12,ANK3,ANKRD22,RAET1L,CDA,DENND2D,LIPH,ANKRA2,LRRC45,CLCN5,CST6,PRR15,GBP6,GJB3,SEMA4A,CKMT1B
PAX9	50	BAIAP2L1,STOML1,RAPGEF4,EMC9,AP3B2,PEX11G,CPT1A,FRMD4B,ASL,ILDR1,ACAD8,RAVER2,WDR72,NPNT,STARD5,MYEOV,ACSF3,MARC1,FAM86B1,PDGFA,MIB2,NPIPB13,LTB4R,COLCA2,AP3M2,CDC7,CERK,NIN,AMMECR1,PHC1,PKD2,CCDC77,PEX6,AHNAK,XRCC3,IVD,NAV1,ARSG,SEMA6C,PAM,WDR78,MAD2L1,MGAT5B,CD14,OXSR1,GADD45GIP1,RCC1,SLC8A1,DMWD,DBNDD2
ZNF750	50	SERPINB3,MAST4,NTN4,TRAF4,DIDO1,RHOV,TBC1D30,PLBD1,PI3,AKAP9,RAF1,FBXL8,TKFC,KIAA1522,PHLDA3,WDR73,RABEP2,SRRM3,PPA1,GSAP,ASB13,AP1G2,LAMP2,KCNAB2,NUDC,KIAA0930,FAM83D,ACP5,SFRP1,CHKA,PEX6,YWHAH,BAIAP2L2,CDHR3,MORC4,MDC1,VARS2,AK7,FAM167A,SH3RF1,MAD2L1,BEND7,RPL27A,WEE1,ABCA3,HEG1,PSAP,MCTS1,SMIM27,SMIM10L1
TP73	50	SLC9A3R2,DOCK9,RIN3,PLP2,PTGR1,KRT18,IL1R2,MSH6,RAD23B,DUSP4,HEATR5A,SORT1,RERG,ACP2,TAOK3,BICDL1,KCNMB4,RHOF,PROSER2,PLEKHG4B,C1orf115,LETM2,SPACA9,ABTB2,KLK6,MAP4K2,CHD3,KRT8,GOLIM4,C5orf30,KIAA1671,DMD,SNAPC1,ABCB1,DNAL4,RNF32,FIG4,EEPD1,TOMM40,DHX30,NOVA1,DIPK1B,PDHB,IRS1,NPIPB3,UBA7,AKR1B10,HMGN5,PPME1,SNURF
MYO6	49	ICA1,SLC7A2,MAP4K3,HAGH,TBC1D1,PPP1R13B,ECH1,TBC1D9,CHKA,GCA,SLC35A3,RASL11A,GNL3L,SH3BP5,PATJ,DENND4C,FGD4,N4BP2L1,CGN,GALM,N4BP3,MPZL3,KIAA1324L,FAAH2,HDHD2,METTL15,B3GNT2,FUT9,TNK1,RTKN2,HLA-DRB1,CD44,SMS,GPCPD1,HERC2,COLGALT1,DDA1,NASP,KDELC1,BARD1,CMPK1,STXBP5,SLC4A2,PLIN4,ACSF3,RMI1,BEX5,RILPL1,PIGN
ATF3	49	PLXND1,CLDND1,SMAD7,COL1A1,RTKN,DTNA,RNF144B,KCTD15,SH3RF2,TENT5B,RRP1,ZDHHC12,IER5,CAPN2,FILIP1L,NPIPB3,ULK1,SOCS1,GPAT2,GAL3ST4,OSBPL7,TIMM21,TRAF4,ECH1,SLC35F2,KIF21B,HILPDA,NUPL2,MMP7,B4GALNT3,LRIG3,MARCH9,SLC12A9,EIF4EBP2,CMTM7,GDPD1,CLDN12,GATAD1,BMT2,ATP7A,PKIA,IL17D,YBEY,NEB,FAM120C,SVIP,RGL2,CSNK2A3,C2orf15
STK3	49	NDUFAB1,FAM107B,CMAS,PRLR,SCP2,ATP6V0B,TMED5,AMOT,ACE2,IL13RA1,PKIB,RALGPS1,FNBP1L,PLAC8,TNFAIP8,NADK2,PLCL2,KIAA0895,PTER,UGP2,IL17D,PLEKHF2,SMIM19,SYNE3,HHLA3,TAF13,LGR4,TP53BP1,SELENOO,RAB34,BCL7A,GOLPH3,TGFB3,CCZ1,SNRPN,ZSWIM6,DGLUCY,TM6SF1,CCDC40,C16orf45,DNAJC18,GNG5,MAMDC4,INKA1,S100A3,COL27A1,C6orf141,DLL1,NDUFAF8
BNC1	49	MCOLN3,VRK1,PLTP,CNN3,RAB38,PTGFRN,CIDEB,FGFBP1,DUOXA1,VAV2,CORO6,PCSK9,LPAR3,C8orf59,JAG2,MMP1,FAM136A,WWC3,DGAT2,CDON,PLPP1,GPKOW,RBBP9,STRN4,SEMA6A,PRPS2,MOSPD1,LACTB,LIG1,TBC1D9,COL12A1,SKP1,AAK1,RAB9A,BMP4,PUDP,KHK,TMEM47,USP12,RCAN1,SLC20A2,SRGAP2C,B3GALT6,FRAT2,IMMP2L,DAPK1,SNX2,NPIPB5,MRPS6
JUND	48	UQCRC1,ADGRA2,ANO8,LZTR1,C4BPB,ECSIT,PRRC2B,RBM17,TPGS1,SLC25A25,MERTK,WDR90,APBB2,ST5,ECI1,LAMB2,PHETA2,RPP25,FAHD1,MB21D2,MEX3D,DGCR6,SOCS1,ADAMTSL5,SPIN2B,RNF220,RILPL1,LONP1,BORCS6,NCKIPSD,CATSPERZ,SAPCD1,CLCN4,KLHL22,MOSPD3,KIF21B,CDKN1A,MYO1B,IMPA1,MMP7,ADAM15,DHRS3,TGFBR2,USP19,B3GNT5,WNT7B,SAMD13,STK38L
RRM2	47	C1orf112,PHF23,NDC80,BCORL1,ZW10,CLSPN,CENPI,KIF20A,STMN1,SGO1,CRACR2A,LLGL1,CDCA8,NUSAP1,CENPE,COPS3,KIF2C,RNF145,RMND5A,DBF4B,CDC25A,MAD2L1,CCDC112,HPRT1,PCLAF,TUBA1C,TK1,CKAP2L,KDELC2,KPNA2,SF3A3,NIPSNAP1,CDCA2,SUMO3,ERCC6L,HMGN2,CENPW,ARPC4,TBCB,ACOT13,SEMA5A,PIAS3,CAMK2G,PDE9A,GMPPB,TPCN1,AKR1C1
MYRF	47	ACSM3,FAM136A,PTPN3,KCNK2,AKR1B1,LAMB1,STX1B,PNPLA3,LYRM1,OLFM2,PON2,DUS4L,ZNF862,DNM1,SLC22A18,GLS,ADORA2A,CGNL1,PGPEP1,AK7,MFGE8,MPC2,PIP4K2A,ANKRD29,PSD3,VCAM1,PKDCC,USP54,ACAA2,SLC16A4,NUDT6,PAPPA,PLEKHG4,ATP6AP1L,LYRM9,TMEM98,PRKCZ,MARK2,SIDT1,DOP1A,ABHD2,LAMTOR1,HIST1H2BD,PGM2L1,CCDC85C,UPK3B,INAFM2
HOXD11	47	GEMIN8,PDE4A,CERS4,GRK3,AHSA1,ICAM2,EFTUD2,WIPF1,NRP2,FBXL5,STK33,PDLIM4,GALNT5,THBS1,CHAC2,LRIG1,EIF5A2,ABHD6,PDP1,FXN,URM1,TANC2,CSPG4,GPR157,THBS2,BCR,CBWD3,CCDC69,SEMA3F,CD40,POLI,PON3,STMN1,AHNAK,ARHGEF9,UBAC2,MDFIC,ADAM10,LRIG3,EFNA3,IGFBP3,SNX30,ZG16B,CDK2AP2,OXSR1,ATG9B,HSBP1L1
ZNF682	46	TMEM98,CAPN1,CCDC88C,CACNG4,RBM7,MCAM,MYL6,SAMHD1,PTPRS,UCHL3,GLO1,CDKN2D,PLXNA3,LRP3,RFC3,TTLL7,TICRR,NEK7,SPOCK1,FBXO27,EOGT,RHOBTB3,FAM57A,FADD,PQLC2L,RGPD6,CENPW,RTL8A,COL5A2,NPIPA8,TMA7,MCTS1,NME3,A4GALT,TUBG1,LLGL1,RSAD1,NPC1,NDUFS6,FMN2,METTL27,CLMN,FARSA,ROR1,TMEM17,ENTPD7
ZNF568	46	COL9A2,IFT80,POLE2,ZC2HC1A,MPDZ,IGFBP5,LRFN3,NINJ1,LGALS3,C1RL,N4BP2L1,NIPSNAP2,FBXO32,CLDN1,PPP4R2,LARP6,IRS1,CD52,SLFN11,C6orf48,DIO2,CCDC169,SPESP1,HERPUD1,RAPGEF3,SLC27A5,IFT27,SYTL4,DMPK,ETFB,CENPK,HJURP,ATP8A1,F12,GABBR2,WRAP53,CCDC174,MYO1E,WDR4,RDH13,QSOX2,ATP9B,PUS1,LDLRAD3,C5orf56,RNASE4
ZNF69	46	ST3GAL6,RBM7,ITGA6,PIN4,RBM3,CENPI,CRISPLD2,CPVL,SNX25,FNDC4,RAB32,TMOD2,CDKN2D,ROCK2,DEGS1,PNRC1,GSDMC,LAPTM5,CCDC112,PPP2R3B,TUBA1C,TK1,DDIT4,FAM84B,EPHX4,NAALADL2,PSMG1,S100A13,CCDC69,VGLL3,MCTS1,STX4,PIAS3,SPATA6,DBNL,RUBCN,C1R,TMPRSS3,JOSD2,BOLA3,SPRY1,ZADH2,ACTRT3,BCAM,FOCAD,ITGBL1
FOSB	45	REX1BD,PTBP1,GAB2,PEX3,LTBP4,BMP7,NDRG1,TYK2,SHB,CCND3,IVD,PNPLA8,WDR12,CDH24,KIFC3,GREB1L,MYH15,TONSL,IFITM2,KPNA5,ARHGAP11A,FAM229A,TUBG2,LETMD1,MRTO4,RRAGB,CIRBP,BNIP3L,RALGPS2,AHNAK,RTN2,AKAP9,CCT6B,JCHAIN,DSC2,HILPDA,IGSF3,CDKN2A,ODR4,IL15,IL17D,CHD9,FAM3C,TBKBP1,PSENEN
FOXF2	45	IFNGR1,NEDD4L,FTSJ1,EDN1,MMP2,DNASE2,CCL20,POLE4,SLPI,TCN1,RABEPK,SOD1,GFOD1,GINS4,GSDMC,C21orf91,CACHD1,LAPTM5,FZD6,TMEM246,HEXB,SPAG4,FECH,SMARCA2,HSD3B7,HMOX1,FBXO2,DNAJC6,RTN2,SDF2L1,CHD1L,APH1B,LPCAT1,MICALL2,MAP4K2,METTL7B,SLC25A20,MROH1,LHFPL6,NDUFA4L2,PIGP,SMYD4,GSPT2,TXNRD1,PPM1N
FLYWCH1	44	HCCS,MRI1,METTL22,OTUD5,BRMS1L,TAZ,NAGPA,HAGHL,CA2,CLDN15,KDELC1,TTYH2,NICN1,CDK20,G6PD,ST6GALNAC6,IGFBP7,HTRA1,TPP1,RCCD1,FTH1,TRIM56,BCL2,MCRIP2,MAGED1,SEPHS2,UAP1L1,STMN3,EME2,SHISA4,NTN1,TESK2,FXYD5,PFKFB4,STK26,STRA6,HTR7,ADGRV1,DCBLD1,GNG4,HS6ST2,CHST15,GM2A,SH3BGRL2
JDP2	44	RANBP9,SAMD4A,HERPUD1,TM7SF3,HUWE1,OSGEP,SEPT3,SUSD6,RNF24,DNAH11,CPEB4,WLS,PTBP3,UBL3,ARHGAP40,PSAT1,TTYH3,RBP4,MMAB,TBC1D7,DYRK1A,TNFSF13,NEURL3,TMEM79,EXO5,GASK1B,VCX3A,KCNAB3,MBOAT1,FGGY,ADSSL1,FAM221A,H1F0,HIST4H4,HSD17B11,NEURL1B,TNFRSF25,FKBP4,SPATA6L,NQO2,NAPB,AK7,TNFRSF11A,SEPT9
ZNF486	44	ABHD5,ADAM28,FAR2,GPC4,SMOX,UPRT,PDGFB,ATP11C,PTPRS,CBLB,DUSP9,BTBD11,DBI,HDGFL3,PTGER4,KLHL15,COL4A1,S100A10,CFAP45,MLLT11,NISCH,SEC31B,SYNGR1,CSTF2,FNDC3A,KPNA3,RASA4,VGF,MAPKBP1,SIRT3,CCDC28B,CCDC191,IL17RC,TMX3,VAMP5,NBEA,PTDSS2,PTPN2,SLC25A22,MXRA7,KLHDC8B,SHTN1,OPA1,SMIM10L1
TRAFD1	44	CAPN1,RNF19A,DAPK2,CACNG4,TAPBPL,TMEM19,SLC2A6,CLDN1,SHH,ZDHHC20,FAM181B,CYP27C1,PPM1N,STRAP,VAMP3,MTHFD2,MCM2,TSPO,TBC1D17,TYK2,CD81,DDA1,COPS3,RAB13,PRIM2,ATP6V1B2,SLC39A4,DOCK1,LRRK1,CBR3,FLYWCH2,CFAP36,HACD1,URM1,WASHC2C,PER1,MXRA7,EPOR,LAGE3,L1CAM,KLHL23,CSNK1E,BRD3OS,EIF5AL1
ZNF649	43	NIPAL3,TOMM34,ARAP2,MKNK1,DDX55,SASH1,NINJ1,MTSS1L,ANXA1,FLNB,GLTP,ABCA12,RPL32,NSD3,BABAM2,GBP4,PLEKHA7,SDC2,MRFAP1L1,OAF,PSMB10,GPX3,TAPBP,TMEM238,LIMS2,P2RX5,CERS4,PLIN3,YWHAE,MADD,AGMAT,ABCC10,VASP,RNF122,DPYSL4,MELTF,SUCLG2,UBE2C,MXRA7,TMEM17,TOR4A,ITGA1,EIF5AL1
ZNF92	43	DBF4,IFT88,PHKA1,FKBP7,SLC25A24,LSM5,COX7A2,CCN6,SKP1,IL18R1,GBP3,TMEM117,ARMT1,SCOC,FBXO36,SKA1,CDC42SE2,FAAH2,ACYP2,COPS9,SKA2,SEMA4D,S100A16,APOD,ETFRF1,MKRN2OS,EFNA4,LYN,RRP12,NLRP1,TTLL12,PABPC1L,RBM19,TRAP1,THEM6,MPRIP,HDHD2,SLC16A4,AFAP1L2,RASA4B,NPIPB4,SPOUT1,AGAP6
TSC22D1	43	MAN2B2,MTMR11,LAMA3,YIPF1,FAR2,TMC5,AREG,VWA5A,EFHD1,SLC2A1,SLC17A5,SAMD10,ARHGEF9,HERC5,TMEM219,ABCB9,GPR158,ADAM8,PSTPIP2,ANGPT1,PAGE5,TAF1D,MYO5B,CD14,APOLD1,LACC1,MT1F,RAB12,MAGEA12,HLA-DOB,ACY1,IL7,TP53I3,MMP24,PFKM,DBI,SLC2A6,IKBIP,C2orf68,GRK5,DZIP3,CSKMT,HOGA1
TIGD2	43	WWC3,PTPN21,MGAT4A,NEBL,SLC9A1,ABHD4,RNMT,STS,N4BP1,ASAH1,ALG5,B4GALT4,POF1B,MBOAT7,PPDPF,MCF2L,FHDC1,RDX,IFT172,IGF1R,SSH2,C1orf56,CAST,DYNC1I1,DTX3L,TLR3,RNASE7,CLEC7A,CRYBG2,HACD4,STK38L,RNF223,SLC45A4,P2RX5,RAB11FIP3,GSDME,DNAJC12,DTD1,GALNT14,CTDSP2,CKAP5,TRAK1,ZFP36L1
ZNF525	43	SEMA3C,RASSF2,NIPAL2,ERI1,HELLS,VAMP7,ROMO1,STRIP2,PSMG2,PLD2,PRKAB2,PHF11,JPH2,CABLES2,ABCA5,PAQR6,SEPT8,KCNMB3,PPIH,CLEC7A,ZNRF2,TMEM45A,TCEAL9,FAM169A,TRAPPC2B,SLC9A3R2,FSD1,ETFB,LIMK1,ELAVL2,NDUFS7,ANKRD36,IER3,DYRK3,NMRAL1,BBS5,NFKBID,VAMP5,CLCF1,CHID1,AIFM3,AGRN,EIF4EBP3
ZNF677	42	SCIN,MPND,STOML1,GNB5,CHFR,FLT3LG,EFS,RRP9,KDM5C,CCNJL,MAPKBP1,GABARAPL1,SYT16,SH3BGRL3,CDC42EP2,ZDHHC12,TBC1D2B,POLR2J3,NAT1,CTPS1,POLE,NAP1L5,MUC16,OVCH2,LRCH3,NUCB2,RHOBTB1,TRAF4,FKBP7,AAMDC,NSFL1C,DRG2,CNTRL,CRACR2A,FAM171B,SLC18B1,ALDOA,RPH3AL,TOR4A,NT5M,RGL2,TMEFF1
BCL6	42	SLC30A9,CLEC2D,CEP170B,RBL2,SYT17,PPP1R37,MEGF8,UNC93B1,SDF2L1,ALDH1A2,NUP210,CDR2,RERE,C7orf43,GSTO1,ICOSLG,FBP1,CYB5A,ANKDD1A,TRAPPC2L,PCMTD1,CES4A,PDZK1,TPRN,KRT16,ASB13,SPIRE2,SLC25A13,ANKRD54,CLUAP1,CALD1,DEGS1,HSPD1,NUAK2,PRKCD,NSMF,BNIP3,LRRC75A,CMSS1,SPDYE2,C15orf65,RPL17
NR4A1	42	SLC38A5,TRO,GRIN2D,KLHL5,PRR4,FKBP1B,GPCPD1,SYNGR3,STEAP4,ZFP36,CHAC1,DSC3,GLS2,ALDH1L2,BMP2K,SLC39A3,FUOM,PITPNC1,SLC13A3,IER2,USP41,DUSP7,GPT2,TSR1,SLC29A2,RPP25,HPDL,ESPN,RNF220,C17orf97,RILPL1,NOXA1,NPIPA7,SCARF2,SEMA3C,ASB9,KALRN,PRICKLE2,DPY19L1,CD163L1,RASGEF1A,PSG4
ZBTB38	42	TMSB10,STK17B,NEFM,GRB10,LIMK1,DSE,SPARC,RGS4,GNG11,LIF,DOCK4,FIBCD1,MAP1B,RNF122,NREP,HAPLN3,NUDT7,OSBPL10,CMBL,SYTL3,MYADM,SHISA2,APOBEC3C,DEF6,FRY,SH3BP1,STK38,ECHDC2,B4GALT4,KRT7,TOB1,IGSF8,SLC16A14,TMEM52B,LARGE2,HID1,VCX3A,HSD11B2,KRT14,ATP6AP1L,DIO2,FNDC10
BARX2	42	STOML1,MARK2,ENPP5,PODXL2,SELENBP1,MUC4,VOPP1,DUS1L,MTHFR,STARD10,PARP3,ANKRD44,AKR1B1,MCAT,ARSA,HCFC1R1,PYCR3,PKD2,MOCS1,HEATR5A,CAMSAP1,NTPCR,TPGS1,LACTB2,CIZ1,RPIA,PLCL2,CDC25A,CFL1,PHC3,PHYKPL,MIEF2,DPY19L3,SEPHS2,NPIPA1,C19orf54,NHLRC3,MTCP1,GOLGA8B,FAM229A,TMA7,PDF
RELB	41	CD74,BIRC3,YPEL1,PLA2G4C,TNFAIP1,ARHGEF2,TMTC4,ME3,GDPD1,TRAM1L1,KBTBD3,AIFM3,TCN2,KLHL9,HLA-DRA,SARM1,NGEF,NDC80,GNA11,PAPLN,GPLD1,SLC1A4,SLC35A3,ADCY7,DEK,TJAP1,TPMT,CGREF1,EFCAB11,ENDOD1,FAIM,VAV2,EIF4E3,MYORG,TNXB,GON7,PARP14,BOK,ADI1,CALHM6,MT1F
ZNF91	41	SNAPC1,RIPOR1,RAB27A,REXO2,RBM7,HACE1,RP2,RAB32,SIL1,FAM117A,TUBB2B,AFG3L2,TIAM2,LYPD1,SPOCK1,PDE1C,CUL4B,FADD,ADAM9,MACROD2,KLHL15,CTSF,C12orf76,NAP1L5,ERICH5,ABCB8,ZNF720,CCDC88C,MID2,CCND3,KCNC4,C22orf23,AGAP3,GLB1L2,CCDC174,SLC39A13,TMEM187,CYC1,FARSA,PLCXD1,EPHB4
PFN1	41	PKM,CAV1,SLC25A11,GNAI2,XRCC3,EIF5A,NSDHL,LSS,EIF4A1,SHCBP1,LMNB2,GTPBP6,PSMG4,CYB5D1,GAS2L1,TEDC1,EIF5AL1,SULT2B1,RASD2,EPHB6,SCNN1A,IL18R1,BSPRY,RTP4,SORL1,LMBR1L,DUOXA1,CYP1A1,KRTCAP3,PPP1R35,SERINC5,CCDC186,TC2N,CDC42EP5,GKN1,TMEM125,SEMA4B,TMEM105,CNGA1,C1orf210,UPK3BL1
SKIL	40	SS18L2,RIOK3,GABRE,MAP1LC3B,ITPKB,RTTN,SAMD9L,OSBP2,GPRIN2,CFAP44,CLDN9,PDIA5,TRIP13,MAGT1,NAGPA,CORO2B,SNX15,TNS2,TTK,ACO1,SDF2L1,SLC27A1,PGLS,RIN2,NEK3,TUBB2A,SLC39A3,FBXO25,AK5,CCDC107,VPS28,BBS5,ZCCHC24,MAP4K2,CALR,SHARPIN,ARL15,TMEM120B,NAA80,SMIM10L1
BRWD1	40	MGST1,IL20RA,GPC4,CNFN,CPVL,TRIM2,LRP11,ERMARD,TMEM50B,CNKSR1,RGS16,IFNAR2,C21orf58,PKD1L2,PGM2,FUT3,NAALADL2,ALS2CL,PIGP,EFCAB7,SAMD9,IPO5,BCL3,WIPI1,CBL,FXR1,WBP4,KNSTRN,ARFIP2,FAM129A,FGF5,RUBCN,ANKRD29,BOLA3,UBE2C,SART1,RHOG,ARSJ,PHLDA2,CLN3
ZNF518B	40	CRYBG1,TCN1,DTNB,FAM117B,MST1R,F2RL1,FZD6,AKR1E2,INPP5D,FABP6,EIF1AX,FECH,TTC28,HMOX1,NME3,CAV2,MET,DNM1,SLC25A11,DEPDC7,MAP7D3,C1orf56,NMRAL1,CD109,HIST1H4H,CCDC28B,SYNC,KLHDC9,OXR1,RCCD1,HARS,CSPG4,FAM131A,TCP11L1,PNMA1,TMEM107,HIST1H2AC,PCLO,TXNRD1,SPIRE2
BTG1	39	ARSD,BIRC3,YPEL5,BTBD3,TES,KLHL35,LPCAT1,ALG8,GATD3A,B2M,GPX4,TAP1,TCN2,HMGN5,RNASEK,ACY1,CAMKK1,METTL1,SNTA1,PXMP4,EHD4,GNB3,FAM162A,IFT57,ID3,ADCY7,RANBP10,TATDN1,VAV2,TMEM67,CENPV,PHB,CNTROB,DLK2,BRSK2,TNFAIP8L1,TRPV2,ATP2A1,C6orf47
RBPMS	39	ARSD,PHLDB1,SNX1,MYOM2,TNS1,HSD17B2,AMMECR1,GALNT7,GLO1,ITM2B,ADAMTS7,KIF21A,CDR2,SECTM1,EPHX1,ACSS1,FZD1,PRXL2B,FBLIM1,TBC1D2B,MACROD2,PPP1R3B,POLE,CEACAM19,PSAP,NPTXR,APOBEC3G,ALDH3B1,DNAJA1,TBC1D17,PLIN3,GRIN2D,RCAN3,DTD1,PRKAB2,ADAMTS16,GPR158,NADSYN1,ADM5
PSMC3	39	DTNBP1,U2AF2,SF3A1,POLDIP3,COMMD9,PTPMT1,NUP98,DAP,GDF11,ODF2,CENPO,PLCB3,FARP1,FEN1,AVEN,CHMP6,RHOG,CCDC71,SLC25A22,RIC8A,AP2A2,SLC25A10,RRP7A,NCOR2,GRK6,DBNDD2,PIAS2,FXYD3,CYP3A5,AGR2,TRIM2,ITFG1,ACE2,LYST,PSD3,NAPEPLD,GPX2,GCNT4,APOM
ATF7IP2	39	CLTCL1,LZTR1,LRP5L,GYS1,EFNB3,SLC6A6,SLC5A6,AMIGO2,RNF44,TRAK1,IGIP,DGCR6,DPP4,GPX3,FAM229A,C8orf58,NAA80,PLEKHB1,MCAM,ICAM1,COA1,NMU,MDK,C3orf14,ARHGAP24,TAPBPL,SPAG16,NLRX1,DHRS3,PTK2,NETO2,LRFN4,PTPN2,HIST1H2BC,ALDH1A3,EIF4EBP1,ENTPD7,RUSC2,ANKRD18B
KHDRBS3	39	EPB41L3,SIRPB1,TIMM44,STEAP1B,CCNJ,MPP2,RNF170,HJURP,FBXO44,KIRREL3,STARD4,RIMKLB,C11orf45,DPP7,FUT11,MRE11,PTGS2,RAP1GAP,OAS2,NCOA7,SLC9A2,SEC14L1,ZDHHC4,CALHM2,TRPM2,PADI1,MAPK13,FBP1,CLCN5,CNIH2,OXTR,HIST3H2A,TNFAIP2,RYR1,OCLN,KRT81,MKRN2OS,B3GALT4,LYN
ZNF254	38	LAMP2,HEBP1,RRAGD,FAM13B,BCAP29,MAGT1,BMF,SUSD1,COX7A2,ITPR1,GYG1,ELOVL7,GUSB,ACYP2,MLF1,FUCA1,ATP6AP2,NANOS1,GM2A,EFCAB2,NEU1,RNF103,LYN,SPATA20,NSMAF,SCARB1,PPM1F,GCAT,TTLL12,ERCC2,FBL,RAB3D,RBM19,MPRIP,PDCD11,FLCN,PUS1,SLC25A29
ZNF347	38	KDM5D,LMF2,DHRS7,BEX4,TFPT,ZFAND5,LRRC59,HMGCR,RRP9,TP53I3,CENPK,SPATS2,DSTN,SGPP1,PSMG2,TCF19,ANXA3,GABARAPL1,EXOC6B,NEK7,CAST,TMEM79,SMCR8,MAP6D1,CLN8,BRI3BP,TNFSF12,ORC1,ADD1,CARD10,MCM5,UCK1,PLPP2,HERC4,BET1L,PLD6,S100A2,KPNA5
TCF4	38	NSMAF,SCML1,ASB1,ADD2,ERC1,SLC23A2,SMARCB1,GINS1,ARHGEF10,CEP164,EFEMP1,MKKS,VARS2,LRP12,MARVELD1,WDR4,PKN3,ANKRA2,METTL3,RHEBL1,PGAM1,C2CD2L,GOLGA8A,SLC35G1,SH2B1,MAGEH1,SH2D5,MFSD14C,CES1,PLEKHA5,FNIP2,FAM107B,CPZ,SLC41A1,ORC3,CPM,GALM,TNFSF13
POU2F3	38	ANAPC4,PTPN21,MKNK1,SOS2,CCP110,TLE6,JHY,SASH1,GALNT12,VPS36,MOB3C,CTTNBP2NL,CARHSP1,HENMT1,ZMAT3,GRAMD1C,KAZN,HIST3H2BB,CIPC,IFITM10,RIN3,FZD3,NUP153,TBC1D20,SCLY,SRD5A1,FAM122C,NDUFAF2,FAM234A,FADD,COPS6,SDR16C5,PSMD13,ZFP36L1,KRT10,DNASE1,ARL16,IL10RB
ZNF737	38	RHOBTB1,SERTAD4,OVGP1,SMARCA1,CD37,COX7A2,CRISPLD1,C1orf61,MAP1S,STK26,CASP6,LMO4,DMTN,CDS1,SETMAR,C12orf76,C18orf32,MYLPF,C5orf51,PTPRH,BDKRB1,MMP9,C20orf27,SNTA1,OGDH,KCNC4,LRP1,SNX21,ENOSF1,SRPRB,ECE2,DBF4B,FABP5,MYEOV,TNFRSF10D,SPRYD4,FADS3,AMY2B
CCND1	38	GNB1,SMAP2,GSTT2,COCH,KIAA1549L,QSOX1,WBP4,STYXL1,IL11RA,TLN1,CDH13,UTRN,NUDT2,PLEC,KCTD12,F2R,ANXA2,GRK5,KRTAP2-3,FBXL3,RASSF2,MLYCD,ASAH1,ANKRD7,PHYH,ALDH5A1,CISH,DOK4,GCNT3,LONRF1,HPS3,TAP1,RESF1,DPP7,LRRC75B,CMTM4,SH3BGR,ASIC3
POLR3G	37	CCDC124,SLC4A8,USP13,EPB41L2,SCML2,SLC25A15,TCIRG1,LDHB,WRAP53,RAB40B,PDCD11,KIF7,APLN,LRFN4,COL27A1,ECI2,VARS,TMEM170B,TWF2,ARAP2,PTHLH,TSPAN13,CBLB,ASS1,VTCN1,CREG1,TNFRSF21,LCN2,TEX9,ADGRF4,COX6B2,AGL,DENND2D,TGFA,DEFB1,TMEM184A,FAAH2
AIM2	37	ANLN,TNFRSF9,CCDC18,APOC1,CHD1L,CDC25C,IFI16,NPIPA5,INPP4A,ADAM28,PHRF1,TNFAIP1,SPR,TPST2,MPST,GAMT,UNK,HADH,KSR1,CRIM1,VPS26B,C2CD2,ZFYVE28,DHRS13,FADD,RAB4A,FEN1,SRGAP2C,CORO1B,DHCR7,SHISA2,CDK10,SEMA4D,RAB40C,SPG7,ITSN1,NPIPB5
HOXD10	37	TIMP2,NUP188,POP1,IMPDH1,PPIF,ICAM2,PALLD,PDHA1,NTMT1,CIZ1,FUOM,GJA1,FAM207A,BMPER,ABCA1,FXN,MMP17,DTNBP1,PRKACA,CLCN4,ATP8B1,NANS,AP1S1,ADGRG6,RNF170,IDUA,GGT7,MBIP,IMPACT,SHANK2,TMEM134,GRAMD1C,ZP3,PELI1,TUSC1,ETFRF1,C19orf24
PAX8	36	ARF5,ANKRD44,PFKP,EVC,SEMA6A,EVA1A,APOBEC3F,PXDN,COL4A2,DOCK10,THSD1,CAMKMT,ASTN2,COQ8A,ANKRD18A,COL18A1,KIRREL1,IRS2,MAGED4B,TRNP1,ALDH3B1,LTBP1,GALC,CNIH1,EFTUD2,CHORDC1,CCN6,ALG5,PRRG4,KCNMB4,SYTL5,GPR158,GBP4,GPR1,MAOA,SAMD9
HOXD4	36	WDR54,CBFB,HSP90AA1,TOP3B,USP14,YWHAE,WNT5B,CCDC88A,CNRIP1,DLGAP5,PIMREG,MYH10,TMEM14B,CCNB2,PDE12,OAZ2,MAP6D1,EFNA5,NELL2,TMEM159,CRYBG3,ITPKC,GGT1,PATJ,PELI2,SDK1,UBALD1,GOLGA7B,SPATA17,PLB1,ZC3H12A,SERINC5,KRCC1,ESPN,SRGAP3,IFI30
HES4	36	PIGQ,CELSR3,KIAA0556,H6PD,GPC1,IL4R,UNC13D,GGA1,SLC7A6,ILVBL,VSIR,CPZ,MORN1,NEURL2,ACAP3,KREMEN2,JCHAIN,CMTR1,HSPG2,SEMA6C,RNF44,IDNK,MR1,GPR78,SRRM2,NABP1,DNHD1,NMB,NTF4,C2orf92,PPP1R3E,B3GALT4,MAP3K20,CMAS,SYBU,FAM72B
DLX5	36	HFE,PRKCH,PTK6,CTSH,DUSP16,FAM171B,DMKN,S100P,KRT20,NIPAL4,GPX2,SEMA4A,S100A2,FITM2,SLC2A10,MB,VIM,KCNAB2,IL11,SFRP1,STEAP1B,SLC7A1,PGGHG,PIGK,ADAMTS12,MRAS,PKN3,BRSK1,COL1A2,TNFRSF11B,CCDC103,RAB3B,DNAJC22,MFAP5,C14orf132,PDXP
CREB3L1	36	GABRA3,DNAH5,CEP85L,PRRG1,TUBB2B,FRMD6,JAK1,RAPH1,CTSF,FZD2,RFLNB,SMIM10,GPSM3,TMEFF1,CCDC71L,CHMP1B,CFH,KLHL13,FAT1,OLFM2,GALNT18,GDA,KLHL29,ID1,EMC1,DOCK6,LPIN3,DAGLA,MNS1,N4BP3,ACSS1,ADAMTS13,PAQR4,NLGN4Y,LRRC28,RNASE4
YAP1	36	GCLM,NCK2,MAP4K4,ACER3,DOCK9,ARVCF,RIN3,FNDC3A,PHACTR2,HTRA2,DUSP4,ACOT9,SLC41A1,TAOK3,BCAR3,RHOF,PROSER2,CWF19L2,UBASH3B,TAGLN2,ABTB2,AMOTL1,MAP4K2,CHD3,KRT8,GOLIM4,ARHGAP1,DMD,MAPRE3,DNAL4,CPQ,TFR2,ATP6V0B,PARP9,LONRF3,AKR1C3
HOXA1	36	BCAS1,MFNG,PYGL,TRDMT1,VAMP8,PRXL2A,SDCBP2,RNF128,SIK1,SLC44A3,IGFBP3,ZG16B,CHMP4C,POLH,FRMD3,OLR1,IGFL1,IL10RB,SERPINB1,TRHDE,PGM1,RALGPS2,ACOT2,CHST3,G0S2,MAGEA10,ALDH1L2,PARP6,TM4SF19,USP41,TSPAN5,APLN,CALB2,NEGR1,TUBB6,ACOT1
ZNF165	35	VPS50,OFD1,IL17RB,THOC1,EXD2,FKBP3,ENPP5,EPB41L5,ATP8A1,ACSS2,PATJ,ARHGAP32,LCA5,MCL1,SLC18B1,LAMTOR1,USP43,ACP6,MIDN,B3GNT2,GK5,C11orf54,HLA-DRB1,LAMA2,HIST3H2BB,DNASE1,MYL6,ADAMTS13,SEPT8,XXYLT1,SYNM,GNB1L,MYO5A,PARVA,BORCS8
CITED2	35	MVP,FTL,AAMDC,MAVS,PMM1,PBLD,SSR3,OGFRL1,RASSF8,OPTN,NPHP1,CRIM1,ZDHHC12,GPX8,UBTD1,VKORC1,XPO6,ADI1,PAPSS2,ARHGAP11A,CRIP1,KCNG1,RPS6KA2,FAM135A,FLOT2,RAPGEF5,MMP13,GLB1L2,GPR153,ICOSLG,HS6ST2,ADSSL1,ARHGAP30,PPP1R14C,STK38L
SIM2	35	CCDC88C,GNB5,CEACAM1,GYS1,IL9R,PODXL,HERC2,ERMARD,MPRIP,CSTB,PCNT,NDUFB6,CENPV,CDC42EP5,MZT2A,MAOA,MVB12B,IDI1,WIPI1,PRTFDC1,CCNJ,WBP4,MND1,STXBP1,TLE3,RPP30,STC1,RAVER2,NUDT2,REEP4,LRFN4,PLGLB1,MMP17,TMEM231,SLC12A8
OSR2	35	TOMM34,TPD52,RCOR1,BEX4,ZFAND5,TRIM16L,EBNA1BP2,ACAT2,ATP7B,KLK8,ANKEF1,GALNT2,ALDOA,NOCT,TNFRSF10C,HIST1H2BC,EPGN,PRC1,TAP2,HLA-F,GSTO2,SULT1E1,CCDC88A,PPP1R3C,SLC43A1,SPATA24,MCTP1,MIEF2,RPS27,MAPT,MMP1,MAP3K5,C2orf74,H2AFJ,ITGB3
ZNF382	35	VIM,DESI1,BCKDK,B9D1,DPH1,RAB34,LGALSL,SLC12A5,MORC4,PRPS1,DPYSL4,BICD1,TMEM56,PRTG,FAM110B,FAM241B,VPS37D,MAPT,PRSS22,ASB1,LAMP3,ITGA6,ACSL3,RASL11B,LOXL1,NAPRT,TFF1,C1orf74,ITGA2,SNCG,SMIM19,MUC16,PEAR1,CD55,NEURL4
ZNF813	35	SH3YL1,PI4K2B,MTMR1,PPP2R2C,TOP2B,SMARCA2,CASP14,DRG2,JHY,FGF12,ERMARD,C2CD2,PCNT,OXSR1,VSIG10,SHMT1,ATG9B,SPATA13,OVCH2,SEMA3A,ME2,PRTFDC1,STX1A,DCAF4,ENSA,SH3KBP1,FUOM,SLC13A3,BOLA3,MELTF,SLC29A4,C11orf45,PHETA2,H1FX,LAYN
ZNF711	35	GALC,PRKCZ,ICAM1,UGGT2,ZC2HC1A,SNX16,ADGRB2,APOE,CCT6B,HOOK1,FAM129A,LMBR1L,TM7SF2,KBTBD3,C11orf54,CA13,GK,C1GALT1C1L,PFKP,RAPGEF4,TRIOBP,LGALS3BP,LDHA,RNF144B,KATNB1,ZDHHC12,TK1,AVEN,PGAM1,TOP3A,TUBB,CGB7,MYO5A,ANKRD13B,LTB4R2
TEAD3	35	PLEKHH3,TGFBR3,DLG3,DMC1,SRSF5,TP53I3,MARK1,PLBD1,CDH26,NAGK,ALDH3B2,SWAP70,FADS2,LRRC1,BPHL,PAK6,CARHSP1,EIF4E3,DEPP1,MAT2A,PXDC1,TMEM134,DENND1C,RGL2,JMJD7,SLC45A4,OSTM1,BCKDK,NEK6,PIP4K2A,ADCY9,GPHN,SLC25A30,C5orf24,FAM155A
HIC2	35	DGCR2,SLC46A1,SLC7A8,FBXO6,FLVCR2,RAB11FIP4,RAB25,ITM2C,PLAA,PCSK6,LARGE2,C1orf116,PRR5,FAM53B,CFD,PPT2,BIRC3,SLC4A7,SEC14L2,KCTD17,PARP11,GBP1,EDN2,APOL3,RGS3,NLRC5,CACNA2D1,WDR90,PTX3,PPM1M,ANKRD33B,ARMCX2,PSMB8,TAP2,PSMB9
KCNIP3	35	FGFR1,VARS2,SACS,TMEM126A,TUBB6,PRSS8,ROGDI,APLP2,COL9A3,KCNK6,PIK3IP1,CST3,CALB1,CLIC5,VIPR1,POF1B,HIP1R,TNS4,FAM83F,CLCA2,ILDR1,SYT8,ST14,C11orf53,NPTN,TNFRSF14,ACOT11,IVL,S100P,BMP1,PLA2G4F,FUT1,TMEM30B,EPGN,RNF223
FOXE1	34	PNPLA4,UFD1,LAMP3,PON3,ECE2,FAM50B,NFKBIE,CNTNAP3B,VSNL1,CXCL1,C15orf39,RILP,EXT1,IRS2,MAGED4B,ADM5,FAM13B,NCK2,ANKRD13A,PDS5B,DOCK9,CPEB4,RNASEH2B,RCBTB1,ENPEP,RERE,SH3GLB2,ANKDD1A,TANC2,ZDHHC20,FAM174B,GAL3ST4,MRPL33,CFB
MZF1	34	PHKA2,ANKRD10,DEPDC5,EZH1,FNBP4,PRPF40B,MDM1,APBB3,TMCO6,SRSF11,HIP1R,ENOSF1,DCAF8,CNDP2,CSAD,WDFY2,STK11IP,FAM193B,TSSK3,TTC14,CEP44,TERT,ENGASE,ATG16L2,PHYKPL,WDR27,ATP2A1,ENTPD4,MSH5,LRRC69,SLC35E2A,VAMP2,FAM229A,ACAD11
SIX2	34	GEMIN8,UHRF1BP1,COL16A1,CERS4,PHGDH,GPX7,HSPA2,TLR2,PRCP,CYP1B1,RBP4,PLPP2,HMCN1,GPC3,RAET1L,VANGL2,TMEM246,NOL6,HDGFL3,FAM210A,SYNM,FAM86B1,HRH1,GAL3ST4,APOM,TBC1D22A,AMMECR1,PON2,CKAP2,DCUN1D5,PIGA,MTMR10,OXSR1,SDHAF3
ZNF415	34	MSMO1,PKP2,ARHGAP28,IGFBP5,HSPE1,GADD45A,IFIT2,ATXN1,NRM,C16orf87,LYSMD1,KRT80,ANO6,RCC2,UBE2J1,LY6G5C,DYNLL2,PLXND1,ACOT7,MFNG,CCDC86,PPP4R4,RIN2,DYRK3,COMTD1,SLC50A1,SPATA24,RNASEH2C,PTDSS2,MROH1,CRIP2,TOP1MT,MMP17,EIF4EBP3
MXD1	34	SERPINB3,ATP2C2,TNFRSF10A,VEGFA,CSTA,TMEM156,PI3,GDF15,LRRC8A,CREG1,SLC7A11,ABCA10,LONRF1,RGS12,AQP3,RND1,HAP1,CALML5,GSAP,GJB5,GJB4,CKMT1A,TMEM14A,KATNAL1,YWHAH,MORC4,POLR1E,KIF2C,OSBPL10,PRPS1,NDUFB6,TRAPPC1,C5orf34,SKA2
ETV5	34	CTSA,TTC38,TNRC6C,TYK2,MAST1,STEAP1B,ERRFI1,RAP1GAP2,WASF3,CCNA1,IL11RA,MFSD13A,WTIP,TRIM46,JAM3,SOCS3,NAT8L,TPM2,CSNK2A3,SZRD1,ABCC3,OAS2,CTSD,TJP2,SQOR,RHBDL2,CAMK2N1,C1QTNF1,ODAPH,DOK7,RASSF10,SVIL,GPRIN2,SPRR2A
OGT	34	SEC31B,ANKRD10,BTAF1,SNAP29,DMXL2,FNBP4,APBB3,TMCO6,NKTR,S100PBP,SRSF11,RSRP1,PEMT,CCDC150,AMT,FAM193B,LRRC27,TSSK3,TTC14,CEP44,TERT,PIP5KL1,ATG16L2,TMEM42,DRC3,TRIM52,WDR27,ARL17A,RNPC3,ATP2A1,ENTPD4,MSH5,LRRC69,USP9Y
ZNF493	33	ANK1,ANO8,PITPNM3,LRP5L,ZC2HC1A,RAD50,FGF12,ARHGEF6,RFXAP,NUMA1,C1RL,CAPN5,NCAPD3,GRIP1,MRAS,ALDH4A1,SPSB3,KIAA1841,CLHC1,NCKAP5L,KCTD6,UPF3A,SCN9A,EPM2AIP1,CCDC149,ZBED6CL,ATL1,CCHCR1,MAVS,SYTL4,CDK6,LAPTM5,PLAC1
DPF1	33	TMCC3,SLC9A7,C3orf18,GDAP1,AKAP7,MT2A,TMX4,ULBP3,DNAJB2,PYGO1,RGS19,B4GALNT4,CMSS1,FANCA,TRAPPC4,VEPH1,SLC35B4,QPRT,GLCCI1,FBXW4,PPM1H,KLHL24,BCL9,KLHDC7B,SAMD10,CEMIP2,TUFT1,THNSL2,GPC3,FTH1,FAM84B,IQCK,HLA-DMA
HOXD13	33	PDE4A,TTLL12,AHSA1,GPI,FBRSL1,PDLIM4,G3BP1,TRIM36,TIPARP,PDP1,AGTRAP,ITPRIPL1,ATP8B1,RASSF7,POLE2,POLI,ACTR3C,CCL2,SLX1A,TLR4,LUM,IGFBP3,EBAG9,BTBD11,MBIP,GPR78,TLCD1,PDZK1,GRAMD2A,CRACR2B,KIAA1671,NTF4,HSBP1L1
ZNF85	33	ACACB,MYL6,FCGRT,MTMR4,MSH6,CNN3,ROMO1,RAP1B,CALML4,DUSP2,BOLA3,PPP4R2,PARM1,ANTXR1,SKA2,CRELD2,TSPYL4,RIPPLY2,TMA7,C2orf74,PLXND1,WHRN,XYLT1,ACOT13,IL13RA2,PXDN,RNFT2,SCRN2,NPC1,ENGASE,KYAT1,FGGY,FOCAD
RARG	33	CD82,TSPAN15,PXMP4,XYLT1,CCP110,MYO5C,GPNMB,GLTP,GFOD2,CASQ1,PRKCD,FAM111A,LTBP3,MAB21L4,ZNRF2,H1FX,PCYT2,C6orf106,TMSB10,BCAT1,MTHFD2,ZFAND5,UST,PTP4A1,ADGRE5,IFT22,FDX1,SAT2,CABLES2,ATG7,CCHCR1,AKAP2,FPGT
KLF6	32	STPG1,CPOX,MYH9,PLIN3,FSD1L,COL1A1,PFDN1,ERGIC1,SSR3,DHCR24,CCN2,BMP4,GSTT2B,TUBB2A,COL8A1,SLIT2,SCHIP1,AK5,FBN1,FILIP1L,CDH2,BDNF,TCEAL3,PAPSS2,TSPAN12,MANSC1,C22orf23,PTGES,GLB1L2,TTC39B,PXYLP1,ADSSL1
LPXN	32	ARF5,KCNK2,RAB2A,TFPI2,ANKRD7,COA1,GALK1,FAM149A,CDK18,GLIPR2,HP1BP3,APOBEC3F,PXDN,PTPRE,FIGNL1,TPT1,SPAG17,MTMR10,AEN,RGPD2,TGM2,TNFRSF6B,ALDH3B1,ARHGEF1,SC5D,ID2,EFNB2,GCH1,FZD4,HIGD1A,MT1X,SERPINB2
JUNB	32	REX1BD,MTHFD2,DHRS7,FKBP1B,PNPLA8,SLC22A23,BCL2L11,SLC13A3,NPM2,FRAT2,HPDL,H1F0,RIPPLY2,HMMR,NANS,PTN,TGFBR1,NCAPG,CAT,WFDC3,HSD17B7,CCNB1,LDHA,ARMT1,SKA1,COL6A3,RELL2,ESCO2,ATOX1,FAM72D,NPIPA3,SMIM27
CTNND1	32	OSBPL7,CAPG,UNKL,TM7SF3,ANKS1A,STAG3,CEACAM6,CEACAM5,RASA4,RNF19B,TNFSF10,ABCC10,RDX,RNF217,VWDE,SH3GLB2,NBEAL2,SERINC2,EHBP1L1,LPAR5,PERM1,HACD4,NAXD,C1orf226,PLCB4,FSD1,GRB10,PARD3B,ERMARD,C1orf216,TPRN,ENTPD5
ZNF785	32	PIGQ,ROGDI,GGA1,TTC23,DMPK,TBC1D17,MORN1,PKD2,NEURL2,NT5C,ACAP3,SLC37A4,SIRT3,CELSR2,EPHX1,PCYOX1L,CERCAM,CACNB3,SRR,RAB26,SRRM2,ANKS3,TMEM80,ACBD4,SIGIRR,HEXA,C2orf92,WBP1,AMY2B,HSPE1,HACL1,ALDOA
TFCP2L1	32	ALAS1,SORBS1,COBL,ABCD3,ACADS,FAM83F,HILPDA,ANKRD6,B4GALNT3,ADAMTSL4,SPRY1,SIMC1,TDRP,USP18,FLT3LG,CDS2,SLC16A7,PHLDB2,SRD5A1,SH3RF1,GPR176,NAV2,ANTXR1,TPST1,ALCAM,COPS9,CSRP2,CD151,BEX5,CGB5,TGM2,CGB8
TP53	32	RTN4R,WDR18,ORC1,CHPF,HECTD3,SPPL2A,PRKG2,SCD5,PYURF,PRRT3,STOML2,PEX26,MTFP1,CD99,MAP4K3,SYNE2,ROCK1,FKBP3,SPIN1,KMT5B,TENT5A,CD58,GIPC1,EREG,ARHGEF6,SYT11,ZFC3H1,RSAD2,NRM,SYTL2,SELENBP1,HDGFL3
SMAD3	32	R3HDM1,NNAT,SLC9A7,RAPGEF3,SIPA1L3,GSDME,IFT57,IFT46,RPS25,CTNNAL1,G0S2,TMX4,AMPD3,AGTPBP1,CCDC142,KIF20B,TMX1,ABHD2,EPHA2,MYH15,PRXL2B,RNF213,PLXNB3,PTPN4,PODXL2,DSTN,SMAD6,PGAP2,OTUD1,HIGD1A,ASB13,C17orf51
ZNF266	32	PLEKHH1,TNK2,SESN1,ERO1B,OSGEP,FAM210B,LOXL1,ARHGEF6,BTBD16,AMIGO2,SLC20A1,DPH3,CFAP410,ICA1L,SHROOM1,CYP2S1,DPY19L3,TRAPPC6B,ADSSL1,PGAP1,INKA2,ITSN2,CHFR,KHNYN,POLD2,C19orf66,ST6GALNAC4,FUOM,RGS19,IFIT1,PIGN,DNAAF4
CEBPB	32	ASNS,PPP1R15A,RASD2,KLHL5,PRR4,EXOSC8,CHAC1,KLHDC7B,FAM129A,USP44,IER3,STAMBPL1,WARS,CLGN,SLC22A15,CCNL1,RIMS2,ERN1,HLA-DRA,KRT81,CFB,ACAA1,NGEF,ARHGAP10,PRKACA,CDCA3,TUBA1B,SPC25,LPCAT1,KIAA0895,TK1,SLC20A2
ZNF816	32	TOP2B,CHN2,RALGPS2,MFSD9,HADH,RADX,C11orf52,AK9,TRPV6,CRYL1,CST1,HIGD1A,TCEAL9,MORN2,CC2D2A,CXCL2,CDC25B,RPA3,NDUFA5,PRR7,THSD1,BRIP1,CENPE,GPR176,DNAAF3,PTDSS2,CLCF1,C11orf68,SPHK1,ITPRIPL1,ITGA1,SLC12A8
ZIK1	32	HSPB11,PDLIM1,CBLB,SLC31A2,DUSP10,DHRSX,SPATS2L,LAMB3,FAM3C,MYZAP,RABL2B,BTAF1,MSLN,COTL1,NEIL3,HIP1,DAGLA,PPFIA4,SLC25A25,DOC2A,JOSD2,SNRNP25,IL17RC,SLBP,POLL,TPP1,GPR37,FAM92A,MME,SCAMP5,OPA1,PRC1
ZNF37A	32	SLC27A5,PECR,PRPS1,C3orf67,CFAP97,BEND7,SELENOM,FBXO17,PLEKHG6,MGST1,ANOS1,ZW10,BIK,NALCN,STC2,ABCG2,PTK2B,C4BPB,CPA4,RAB11FIP4,EPSTI1,NAPRT,PTPRR,WNT7A,TFF1,RBP7,CCDC68,RNF26,C5orf46,VGLL3,NEURL4,SELENOP
HCLS1	32	CRYBG1,DUSP6,C16orf74,PROM2,SLC45A3,NADSYN1,PRKX,S100A5,HCAR1,FAM3C,ASPH,KIAA0040,TIMP2,TP53INP2,TGFB2,HMOX2,ANKRD27,EFTUD2,SNX25,SLC43A3,CTSV,DCUN1D5,DHX37,DCK,UBE2L6,CIART,ANXA5,SMPD1,MEX3B,CD47,HIST1H2AG,TMEM178B
TGFB1	31	KDM7A,ARHGAP31,CROCC,GSTO2,C20orf194,INTS6,PPFIBP1,NAPB,AP4B1,TRPC1,TMX3,EFEMP2,C1QTNF12,PDLIM7,C4B,MID1,CAV1,SLC17A5,ARL4A,NUP210,NPL,EPS8,DUSP2,SNX7,CERS6,SLIT3,TUBB4B,NOS1AP,TAPBP,C1orf226,HYPK
POU5F1	31	MYOM2,FAT1,SEMA6A,FAM149A,ABTB1,SNRPN,PXDN,BIVM,ANKRD52,RABL2A,ACSS1,SHANK2,PTPN13,INTS6L,MTMR10,SRR,BCL2,TMEM139,SEPHS2,PLA2G6,SNN,DNAJA1,SYDE2,EFNB2,HACL1,ANKH,DCBLD1,GNG4,PCSK9,BRI3BP,AFAP1
ETV4	31	GNA15,GPC4,NDRG4,SLC16A10,ULBP2,IFNGR2,LAPTM5,SMIM14,DYNLT3,PRDX2,NET1,MRPL54,PIGP,MAP3K14,MVP,BCL3,SLC25A24,PILRA,BTAF1,SIL1,LRFN3,STYXL1,TRIM21,ITPKB,IKBIP,TMX3,C11orf24,DLK2,PAPSS2,DZIP3,HLA-A
ZNF569	31	ACSL4,FERMT2,USP11,PARP11,C3orf14,GNB4,ARMCX1,YEATS4,EIF2S3,DNAAF5,CFL2,BEX3,PCCA,FAM92A,C17orf49,ALOX5,CD74,GPR143,SLC9A3R1,GABBR2,FGFBP1,CNTNAP3B,MYO1E,NEURL3,FZD5,MST1R,BSCL2,BCR,MBP,TBC1D8,TRIM34
DPF3	31	FAM50A,CBARP,PPP2CA,DPP9,RUBCN,PPP1R18,FAM219A,PRR16,GDI1,TNFRSF12A,TRAPPC6A,CLCA4,DAPP1,ST6GALNAC1,TMPRSS11E,KRT23,PERP,UPK1B,BFSP1,ARHGEF16,IL1RN,ADGRF1,KCNJ15,ICOSLG,VSNL1,PTAFR,HCAR2,C1orf116,PPP1R14C,KRT6A,UBD
HOXC9	31	GTSE1,WDR47,AAMDC,CDIP1,LRRFIP2,CHRDL1,HEMK1,OLFML3,RASSF8,KNSTRN,RCN3,PNRC1,POC1A,VAMP5,KISS1,NEGR1,POP7,TRABD2A,SMIM15,KCNG1,GRAMD4,SLC1A3,TELO2,PPP2CA,KYNU,DGCR8,DOK3,CLDN1,SRRM2,TMC7,UBE2H
SIX5	31	DGKD,STX4,CRYAB,RASAL1,PCED1A,KDELC1,CTSL,SLC41A2,DPM2,FLOT1,NICN1,TM4SF19,POLL,CNPY4,PRRT2,SPNS1,CTXN1,AGAP9,TTLL3,CAB39L,PCYOX1,IL1B,CAB39,ABHD17C,TPRKB,NIPAL1,CDS1,MMP10,B3GNT2,SOWAHC,CCDC69
ZNF468	30	MSL3,SLC30A9,MGAT4A,NSFL1C,MFSD10,STK38,ID2,PPP3CC,HNMT,PPP1R3B,SMCR8,PPA1,HIGD1A,TRAPPC6B,ZNRF1,MORN2,MYO9B,SNX15,C11orf58,TUSC2,DCAF4,ARPC1B,PTGES2,DHRS4,FXN,KBTBD6,CTDSP2,BNIP3,ANAPC2,GAS2L1
ZNF429	30	SLAMF7,PI4K2B,NEO1,PITPNM3,ACOT13,C6orf62,RFXAP,KHDC1,TTLL7,BEND6,BABAM2,LYSMD1,CASP7,NBEA,B3GLCT,ABCB8,CD2AP,APOL6,RBM5,MTMR11,RPL31,PTPRH,PYGB,SH3GL1,PRIM2,FDXR,CHD3,ROR1,EPHB4,KPNA5
FOSL2	30	RPL31,PLCB4,PARD3B,RRAS,HRASLS,CPM,CNKSR3,NUAK2,IL15,PTPRM,FIGN,AP2A1,RGPD5,SERPINB3,YIPF1,SLC12A2,CCP110,MOB3B,RALY,CGN,MALL,FBLIM1,CDCP1,TMEM154,PWWP2B,SPTBN2,SPIN4,C6orf132,MROH6,PPP2R2A
PIN1	30	PRKACA,LGALS1,KATNAL1,PRPF31,ARMC6,PRPF19,NOP2,TUBA1B,CLPP,YWHAH,DDA1,TUBG1,MSN,INSYN2B,RHOV,TRIM16L,FLVCR2,MCF2L,KLK8,ALDH3B2,RARRES3,CARD14,PADI3,AQP3,TMC4,MUC20,SLITRK6,CYP4F12,S100A14,MAGEA12
TWIST1	30	STRADB,MAPK1,DESI1,PTN,F3,GRK4,IL6ST,GCSH,PRELID3A,PTPRF,FMN2,RAB3IL1,ATOX1,LDLRAD3,NOG,HIST2H2BF,MICB,CDPF1,SLC4A11,SLC41A1,PHC2,C4orf33,NRG2,PQLC3,AGR3,SMIM19,AMIGO1,PLCD1,SULT1A1,ERV3-1
ZNF853	29	DBNDD1,RGPD5,PAFAH1B3,UPRT,ATP11C,CADM4,RLN2,PADI2,MYO5C,SMPDL3B,KCNK1,CAB39,SHC3,FAIM,ATXN7L2,SERPINB7,C15orf48,PPA1,BACE2,C6orf106,STON1,SEC31B,PRUNE2,MAPKBP1,APBB2,JAM3,PTPRM,OPLAH,SHTN1
ZNF681	29	GGCT,MCM6,MGST2,DECR1,ORC3,RAB5A,MMUT,SCOC,C9orf116,PGRMC2,PARM1,ADCK5,MYLPF,MFAP5,NBDY,RRP12,MID2,MAPK1,C20orf27,ERCC2,SNX21,MKKS,MPRIP,WDR12,USP38,GATD1,FARSA,SPOUT1,POLG2
ZNF888	29	CLK1,TPD52,MOXD1,MAVS,RCOR1,MYL9,COQ8B,SLC44A2,MAPKBP1,SLC5A6,SFXN2,ALDH4A1,SLC25A42,LAMP1,NHLRC3,SERTAD1,AP5B1,ST6GAL1,RFFL,SYDE2,NAMPT,BTN3A3,GNB4,SH3BP4,NME7,SLC2A12,DIAPH2,FMC1,PROCA1
HOXB4	29	TDP1,TRIP13,ME2,ODC1,UROD,WNK4,CKAP2,NT5C3B,ATP8B2,SLC43A1,LRWD1,TTC7B,CCNE2,GJC1,BAK1,RAD51,NTN4,NDFIP2,SLC22A18,CLSTN3,GALNT1,DUSP10,PARP8,TSC22D3,STOML2,INPP5D,LPAR3,FRMD3,SLC29A3
ZFHX4	29	MAP4,RASSF1,LIMS2,TTC28,CNTNAP1,SLC15A3,DBN1,PRKAR2A,CHSY1,TPMT,ESYT1,DYRK3,ABI3BP,DLC1,GATD1,GPR173,CDH1,IL23A,MAN2A1,FGD3,FAM177A1,GYG1,TMC7,CREG2,MACC1,TSSC4,DGAT1,PTPRCAP,SULT1A4
AUTS2	29	SLC8B1,TMEM97,LRP3,LPAR6,SHC3,HOOK3,ELOVL6,EPHX4,RMI1,GEMIN8,AARS,TIMP1,SHB,FBXL15,CNTNAP1,FCHSD2,NUDT7,TMEM91,EVA1B,FMNL3,APBB2,MTMR10,KCNAB3,MKRN3,OAF,ZDHHC11,ARMCX6,SMIM11A,LAT
SIX1	29	ITPK1,EMC9,INTS10,CDH8,LRP8,IL6R,TONSL,FZD4,ACSF3,SLC25A21,ACTRT3,TMEM173,BRF1,KCNQ5,MARC1,DYNC2H1,MIB2,DDRGK1,LTB4R,PPP2R3A,PHLPP1,PGK1,CPPED1,BET1,HMGCL,ARHGAP18,MGAT5B,SLC8A1,S1PR3
PIM1	28	ENPP4,MYLIP,FDFT1,HERC1,ASAH1,MDK,FAM117A,GCH1,BTBD3,GGACT,ARMC9,CIB2,BPHL,MAGI1,SGPL1,PLAC1,CRACR2B,CLN8,WDR62,ACVR2A,TAF4B,TMEM177,KANSL1L,SLC4A2,STIP1,GOLIM4,PMEL,PDZD7
MSC	28	KLHL13,PCSK5,SGK3,TNFSF9,GPAT3,SLC38A6,ADHFE1,OBSCN,SH3RF1,TYSND1,TOP1MT,PSORS1C1,FARP2,VSIG2,ACLY,CCNJL,SUCLA2,RAB5A,FAM173B,DYRK1A,PLA2G2F,PBRM1,C2orf68,SMIM10,GPAT2,FAM221A,C6orf106,APOPT1
ARHGEF5	28	SYPL1,ANKS1A,ASAP3,DSP,PIEZO1,ARHGAP40,KSR1,ZFYVE19,PWWP2B,PIGN,PTPN20,CELSR3,PDE4A,DLG1,PLCB4,CD37,MPP6,VPS37A,BUB1B,LY6E,SLC4A2,PDP1,INTS6L,HTRA1,CAMK1D,PSG9,TEDC1,DNLZ
PBX4	28	CAPG,ATP11A,PTPN18,TSPAN15,RAPGEF1,WFS1,CPEB4,ECHDC2,DOK4,PSD4,MTSS1L,SREK1,FASN,VSIG10,TSKU,PAQR7,TMEM63A,C1orf226,SRSF5,CDK6,MADD,CDH26,PHOSPHO2,ANKMY1,CD52,BRICD5,MORN2,TOR4A
PRDM8	28	PDIA5,SLC6A15,TFR2,DAW1,NT5E,TAF4B,IQSEC1,ANTXR2,PTP4A2,EML6,DNASE1L1,SLAMF7,OFD1,NDUFB4,FSTL3,LXN,RNF24,KNOP1,PBLD,SIAE,DNAJC15,BMP4,FBXL16,TBC1D7,SPINK1,MUC15,METRNL,HIST1H3D
WWTR1	28	SLC24A1,CD40,METRN,DENND3,GRB14,VARS2,FCHSD2,ZDHHC1,ZFYVE28,ISG20,TNFRSF10D,FMNL1,LIME1,SYCE1L,APOBEC3D,NLRP2,COL4A4,PHACTR3,DOCK8,ARAP3,HIST1H2BJ,NECTIN4,AK3,ESAM,TMEM45B,CSTB,NAT1,LYPD6
TP53INP1	28	LIPE,GMIP,PIK3IP1,GLCCI1,ACADS,PIH1D2,ELOVL7,C18orf32,MLF1,C12orf4,RIOK3,FZD3,C11orf58,NQO2,CHTF18,TNNI3,SLC6A8,PRICKLE1,SCHIP1,ADAMTS13,HSPA12A,ADAL,PGAM1,SYNPO,ARL4D,UAP1L1,BCO2,SIRPA
ZNF331	27	FKBP4,MAP2K6,PHC1,SYTL2,CASQ1,ZDHHC3,ADCY6,TOM1L2,LIMK2,TSKU,KIAA1211L,TRIM59,BLVRB,NINL,HBEGF,NDUFS7,ABCC10,TXNDC17,TCEAL4,TUBB2B,IFITM3,MOB3C,NMT2,SREK1,GXYLT2,C11orf45,BOLA2
HOXA3	27	SPATA20,TMEM159,REEP6,CRYZ,ARRDC4,C16orf58,PROCA1,SGSH,CAPN12,IFT140,FHIT,SULT1A1,BCO2,CASC10,AIFM2,ANKRD12,RASAL1,TMED5,P4HA1,RAP1B,PLAA,GLTP,SKP2,MELK,CLMP,NUDT6,PPA1
ARGLU1	27	PKD1,TELO2,CDK16,PLEKHM2,SLC12A4,PCID2,C9orf40,RBM26,TSSK4,EVI5L,PIP4P2,CIART,SIK3,LRRC14,INPPL1,TRIM44,SVIP,TUSC1,SMG5,ARMCX6,PRR3,DECR2,GAL,PLEKHG1,NUDT22,VPS72,TRAIP
CCNE1	27	RALBP1,MRTO4,MIB1,IL1R2,MFAP2,RIBC2,CDKN2A,CCT5,CGAS,PTPN2,ARL16,HMSD,SMIM13,PTBP1,PRPF31,KPNB1,TOMM40,DHX30,TBC1D8B,PFKL,GPAT4,PDHB,NPIPB3,GSTA4,TYMS,HMGN5,SLC48A1
KLF11	27	ANK1,FIG4,HPCAL1,BCL9,CHST3,SPATA6,UFC1,PPOX,PRUNE1,OSBPL10,DOCK11,RNF144A,USP12,FMNL2,GPRIN1,SNTB1,SH3PXD2B,C5orf24,ZYG11A,C4orf46,FAM24B,C5orf22,NPC2,PHLDB3,RYR1,CPNE1,APOBEC3C
ZNF350	27	CCDC85A,OPHN1,YPEL3,APOL1,FMR1,NMRK1,NEURL1,CLIP4,OSCP1,MFSD1,APOL3,SPAG16,SSBP2,RHOBTB3,TTC32,SLC6A9,S1PR3,TSTD1,DYRK4,TRAP1,CRACR2A,PDCD11,KCTD14,PLCXD1,NCR3LG1,PEX26,GPX1
NFIB	27	SPAG4,BFSP1,LPIN1,IL18,WWC2,CACNA2D1,METTL27,SLC25A30,SRGAP1,ANKRD18B,NIPAL3,NNAT,ME1,PANX2,ATP1A4,SAA2,PPP2R2B,CTSS,C15orf39,HTRA3,SLC35C1,EPHB3,HIST2H2BE,NTF3,HIST1H2BK,ATL1,LY6G5C
ZNF362	27	STAG3,ST6GALNAC2,RNMT,ID3,FAM110A,GCC2,CCDC120,KIAA1522,ZDHHC3,ID4,MAB21L4,ABAT,NHLRC1,WNT7B,TMEM63A,RGL2,SPATA6L,NUP153,DPP9,EBP,RPUSD4,TAF1D,PEX11A,CHRNA5,LMLN,TCTN1,ITPRIPL2
SATB1	27	CMTM6,ECHDC1,FANCL,VASP,IGFLR1,POT1,APH1B,MINDY1,MMUT,CYP39A1,PLPP5,PIGF,MFSD6,PTPRR,BDH2,PLXNB1,REEP3,C18orf32,ELMOD2,PTRHD1,SMIM27,SPATA20,OGDH,FBRSL1,AP5S1,LRIG1,CPNE7
SOX13	26	GCLC,CASP10,GRAMD4,SQLE,MVK,ABCG2,EML2,PLD2,EPS8L1,HSD17B7,C19orf47,TMEM135,P2RY1,MYO1D,HIBCH,RASGEF1A,CACNB1,NUAK1,USP14,INHBA,TMEM241,CKAP4,RGL1,NT5DC2,VPS37D,MIB2
MYBL2	26	LASP1,WDR18,MCM10,HYAL2,NUCKS1,SCARB1,ORC1,SHB,CCND3,WDR34,CTNNBL1,MBOAT2,CDA,FXN,ARSI,IFNLR1,GPAT2,IFRD2,RPS6KA2,AP1S1,BBOF1,SYTL2,GIGYF1,GDPD1,RPS27,IGIP
ZNF665	26	COL9A2,ABCB1,ASB9,DNAJC15,ZC4H2,GULP1,APIP,AS3MT,C6orf226,ANLN,MSLN,LIMK1,BTN3A3,SAMD1,CDCA5,AP1S3,AGPAT5,CCDC28B,ALDH16A1,SLBP,SKA3,CLMN,MTHFR,RIC8A,AP2A2,SCAMP5
PIR	26	MPC1,ARFGEF1,WNT11,L2HGDH,BLVRB,PIGH,C2CD5,EPB41L4A,SLC14A1,PDE3B,ANPEP,GPRC5C,MFSD4A,IQCK,LRRC75B,AKR1C1,C8orf82,RANBP9,RASSF4,STK33,KHDC1,RGS10,TMEM25,C21orf91,RRAD,RNLS
ZNF626	26	CHFR,PAFAH1B3,MPP6,POLD2,SOCS2,ALOX5AP,PPP2R3B,SMIM4,TNFRSF10C,ZMYND10,ZCWPW1,AARS,MFNG,TMEM117,TSSK4,SLC38A6,LYSMD2,EVI5L,TMEM18,RELL2,GSTM4,SPATA24,RGMB,S100A2,NPIPA3,RNF103
NOTCH2	26	MAP3K1,CD99L2,MYEF2,GLRB,HAVCR1,DPYSL3,RGS5,CCDC28B,PDZK1IP1,TM4SF18,SH3BGR,EPOR,TPK1,FAM229B,CMTM6,FERMT1,KLHDC4,LCP1,AMIGO2,LPAR6,GSDMC,C16orf74,BMPER,MTSS1,LPAR5,C5orf38
ZNF300	26	IFT27,MPDZ,RND2,IMPACT,KLHL21,GTSF1,VWA1,FAM104B,CSAG1,KCTD11,SMKR1,CDKL5,TPD52,STK17B,WNT5A,ID3,AKAP9,WASF3,SDCBP,MYO10,PAK1,RMND5A,REEP3,MLKL,NABP1,CCDC180
TEAD1	25	STPG1,PDK2,TRAM2,MGLL,CPOX,NALCN,PLIN3,PFDN1,ERGIC1,FN1,BMP4,GSTT2B,ADAM19,TUBB2A,SCHIP1,SDC3,GALNT10,CDH2,TCP11L1,ARHGAP45,CCL20,MMP13,TTC39B,FUT3,ADSSL1
GLI4	25	RUFY3,SPTB,NCBP3,DZANK1,PIGL,NAGLU,FAM206A,IDUA,DPH6,SCRN2,GRB7,HCN3,ANKMY1,TMEM44,ATM,PLEKHH2,PPM1J,MAP9,MFSD3,KYAT1,ZDHHC24,PTP4A3,ADAT2,POLG2,TOMM5
FGF1	25	FHL1,NUP153,COLGALT1,TCEAL4,CTIF,STXBP1,LATS2,DST,CYB5R2,CLIC4,SLC35A4,SPRYD4,OXTR,TUSC1,RNASET2,CNFN,GALNT12,SHROOM2,FAM173B,GYG1,ARL14,CCDC149,METTL7A,CYP4F3,NUP62CL
EMX2	25	MIPEP,PLPP1,RHBDL1,BAG1,PLXNA1,STEAP3,TSPAN8,VILL,ETFA,SLC2A6,NETO1,P2RY2,CREG2,SESTD1,EXD2,PLEKHA4,CFAP69,ALKBH7,PDGFC,AIG1,SLC22A15,TMTC2,VMAC,ZYG11A,TMEM141
ARID5B	25	SYNE2,HACE1,CLIP2,MEGF9,SOD3,CHKA,ACVR2A,SLC2A8,SMAD6,OTULINL,CNNM4,EXO5,STOX1,TRAPPC1,NFRKB,TNFSF15,SLC35E2B,OCLN,STK10,RNF40,SLC5A6,C7orf50,PAQR4,CCNL1,CCHCR1
ZNF788P	25	BCAT1,RBM3,FCGRT,STIP1,SLC25A6,SEMA3F,BTN3A1,TM7SF3,ZCWPW1,BAMBI,CHPF,SWAP70,RDH5,PGAP3,MXRA8,TM4SF18,CCDC88B,NPNT,SMPDL3A,ZADH2,MAPK15,B3GALT5,HLA-DRB1,HLA-DRA,PLPP6
ETV7	25	ADAP1,MDK,NUPL2,RANBP10,FAM173B,HIST1H4H,C8orf59,MKRN3,HIST1H2AG,C5orf56,CKMT1B,MPND,AP1M1,POFUT1,GSR,BAG1,UGDH,ICK,AMPD2,OSCP1,RHPN2,FBXL2,KPNA2,ACADSB,STMN3
SUV39H1	25	MTCH2,DTD1,CDC42EP1,FLOT2,DBNL,SENP3,SLITRK5,PRELID1,EIF3F,CHID1,PRKAR1B,NDUFAF8,MYLIP,CEACAM6,SLC7A8,PALMD,DMC1,MGP,ALDH1A2,TAOK3,PLCH2,BMP3,ABHD3,GGT6,SMIM22
ZNF579	24	PRDM11,ROGDI,LRP5L,NAGPA,TBC1D17,LZTS2,GGT7,ULK3,JMJD8,SHANK2,BBS5,RELL2,TRIM66,LENG8,KIFC2,ANKS3,PEAK1,C19orf54,SYNGAP1,SMOC1,DNAJA1,DSC2,MT1X,HLA-DPB1
ACTN4	24	VCL,LOX,WBP4,SEC14L1,STARD13,SLC16A2,EBP,AMN1,ANXA5,LAYN,SLC1A5,MEGF8,CRYBG1,ST3GAL5,PCED1A,FNBP1L,BTBD16,NKD2,NXPH4,PLA2G6,PTP4A3,APOO,NOXA1,RNF39
HOXC6	24	RAI14,GDI2,VASH1,SLC22A17,IFT27,TMCC2,NAGS,FGF11,PAQR3,TRIM46,IL12A,RGPD2,MMP2,TELO2,SQLE,NCF2,TGFBI,FHDC1,TINAGL1,MAP3K21,NFASC,PGM2L1,PPIC,ODAPH
IRAK2	24	LPAR2,PHACTR3,DTX2,MREG,ZC3H12C,ZC3H12A,CXCL8,TMEM51,SNURF,PNPLA6,SPDL1,KITLG,DNAJC25,EIF2B3,EFHC1,LMF2,PGK1,PPFIBP1,NEK2,ALDH4A1,PRKAA2,PSMD2,TLCD2,IFRD2
ELF1	24	SNX24,FDX1,TM2D1,SMPDL3A,CLTB,PLA2G16,RPS27,INPP5J,PHETA1,FPGT,LAS1L,PRDM11,FHL1,EHD2,CEP152,ILVBL,DHX58,FHOD3,CDH13,TIPARP,CCDC57,DNHD1,AEN,FBXL6
ZBTB18	24	QPRT,AKT3,IQSEC2,BTN2A2,DLG4,RBMS3,NXPE3,NCEH1,PLK2,NMRAL1,ST6GALNAC6,HPS3,LDOC1,SPACA6,TMEM255B,SHISA4,LYPD3,SH2D3A,ARHGEF4,STRA6,PLEKHF1,IGF2,SH3BGRL2,C2orf72
E2F3	24	PLOD3,MMD,AREG,QKI,NASP,BARD1,PFDN2,ENSA,VASH2,CDKAL1,PLIN2,SSBP3,DUSP23,CMPK1,USP1,PEA15,SCNM1,ARHGAP42,GBA,APOLD1,CHMP1B,TTC23,NXN,MST1
PRAME	24	ALDH2,TNNI3,RAB19,SNX1,ATP9A,EPB41L5,SERAC1,ORMDL2,TMEM128,LMO7,HNMT,TMED4,NBL1,ALPG,PRR15L,EVPL,SCARA3,FNTA,KRT20,MMRN2,FAM174A,MARCKSL1,BRF1,CASP4
FLNA	23	TNFRSF12A,AIFM2,FGFRL1,FPGS,SPOCK1,CUL4B,TPM4,TM2D2,CCBE1,L1CAM,RTL8A,SNX2,BRD3OS,NOP14,YPEL3,CIRBP,TNFRSF10A,MREG,CCT6B,SYCE2,RPL9,LYNX1,RPS29
MAGEA2B	23	RNASET2,TSTA3,PHTF1,HECTD3,CHD1L,TESMIN,MAGEA6,CSAG1,MAGEA3,PAGE2,POLR3H,USP14,TTK,WNT5A,RAB3IP,WASF3,SHH,DNAAF5,NFRKB,TP53I11,FAM20C,RYR1,INPP5B
ARID3A	23	PRSS8,PTPN6,STBD1,SERPINB6,ATP6V1E1,ENDOD1,RAB11FIP1,SGMS2,RRAD,CORO1B,KDF1,B3GNT3,TANGO2,NCS1,RNF130,CNRIP1,CD70,BEND6,PLEKHH2,CACHD1,CAMK2N2,GNG2,HRH1
MSX1	23	PPM1F,CDKN3,MAP1LC3A,ALDOC,B4GALT6,ITPKA,SIK1,LMO4,ARHGAP26,FBXO32,RASEF,FBP1,KLK5,TTC39C,GUSB,BPGM,C1QTNF1,CNIH2,OXTR,SYCP2,ACSL5,GPRIN2,PAGE2
KMT2A	23	CDC25B,CEP164,CBL,SLC29A1,HSPA9,SLC1A4,IL13RA2,TUBGCP3,FBXL16,DGCR8,SSBP4,VPS11,STX5,ANKRA2,KBTBD6,RHEBL1,C2CD2L,RNF26,ZADH2,DENND5A,PTPRE,SMC2,TNFSF13
IKBKB	22	PKD1,EHD2,GTPBP1,TELO2,TRIM21,SIGMAR1,B3GAT3,SHC1,AMDHD2,INPPL1,NQO1,THSD4,S100A3,CCDC189,MFSD14C,NOS1AP,SMG5,FADS3,RTEL1,MNS1,F2RL1,MVB12B
HOXB6	22	PTPN3,ZDHHC8,ZMYND8,CHTF18,CCDC136,FKBP11,PDGFC,MCOLN2,PSD3,ORAI2,HECTD2,FBXL6,PLEKHN1,SFI1,SS18L2,REXO2,C3orf18,PRPF19,IFT46,PLAC8,SSBP2,DPH3
HOXC8	22	ADGRL1,MAST1,GNB3,KCNC4,RGS2,MFSD13A,FKBP10,NAGS,CPNE7,EIF3K,ARSJ,NEURL4,CSNK2A3,LASP1,CYP24A1,IFNGR1,EBI3,PHF11,THBS1,PPIC,GATM,SPRR2A
ZNF585A	21	IDS,CCDC80,MOSPD1,ASB9,USP9Y,GPD2,RPS4Y1,AK3,LYPD6,GPC2,CHRAC1,SFXN3,SAT1,AGAP3,FAM83A,YDJC,CD320,SFN,EPM2AIP1,C2orf92,UQCRHL
E2F7	21	FYN,AGPAT4,SZRD1,LAMA4,CD274,CEP170,DENND2A,ADAMTS12,HSPA13,PTX3,HTR1D,AFAP1,MME,GGCT,TTC39A,PIGZ,FIBCD1,FIGNL1,PRR5,AMTN,NPTXR
WWC1	21	ANOS1,GPRC5A,NEDD4L,ARHGAP10,CD276,KRT7,NFKBIE,STXBP6,CD163L1,JPT1,TCTN1,RNASEK,RRM2B,NGFR,RASA4,BCAS4,MMUT,PDSS1,TTC14,ZMAT3,SAPCD1
TAF10	21	RNH1,TBC1D25,STX7,CNIH1,TRIM3,ARHGEF17,NGF,CHST7,MRPL17,UBTD1,XPO6,CD151,EXOC3,MICA,PPME1,PRAF2,HSP90AA1,PTBP3,SLC2A12,CKB,NRG4
ZNF736	21	ULK2,KIF21B,INSIG2,ATAT1,ECM1,AIG1,TIAM2,WDR78,COL1A2,ADCK5,NRBP2,HSBP1L1,C8orf88,CYTH3,DPH6,ADAMTSL4,NSG1,TRIML2,PNP,RPS29,NPIPA8
ZNF253	21	CHMP2B,MGST2,KTN1,MAP1S,LARGE1,APH1B,LMO4,RAB5A,MMUT,SCOC,PTPRR,GBP2,BMT2,MYD88,TTLL12,C20orf27,RBM19,HKDC1,RASA4B,CYC1,AMY2B
SATB2	20	REXO5,ANKRD27,FGF5,PAM,YIF1B,LRRC34,UGT8,UBE2E2,C8orf44,CEACAM1,NPDC1,CCDC92,LRP3,SLC22A23,FAM102A,PRDX2,LRRC20,SNX18,SLC2A10,CFAP44
DAB2	20	MVP,PARP3,UCHL3,OGFRL1,TNFRSF19,ADAM12,ADCY9,SMPD1,STX3,DENND5B,SCG2,PQLC2L,TENM3,TXNDC16,MAP2K6,BICDL1,NHSL1,PLPP5,DHX37,FAM25A
HOXA13	20	RGPD5,LXN,ATP1A3,SULT1E1,TMEM19,METTL15,RTKN2,ECHDC1,CERK,PIM2,ETHE1,GBE1,C3,UROD,ECM1,WDR31,NEK7,SCOC,COL13A1,DBNDD2
ZNF577	20	BOD1L1,VPS9D1,SH3BP2,KIF16B,CBLB,AP5S1,OSTF1,DOK3,TFF2,TMPRSS3,LYSMD1,GASK1B,TNXB,ANG,EGFL8,ITPR3,NINL,RNMT,ARMC4,HIST1H2BN
RBCK1	20	VCAN,REC8,CLDN15,RAB9A,SLC2A11,MID1IP1,POLL,PNPLA2,RELN,SPAG5,AURKA,CSE1L,DLGAP5,CAP1,CDCA7,ADIRF,ADK,TCAF2,CENPW,DPP3
ATN1	20	PHLPP2,SMC1A,GNA11,TFPT,OGG1,USP4,AGO3,MLLT1,PLXNA3,ANP32E,VEGFC,MTMR12,CC2D1B,ASRGL1,FNBP1,GNL1,THTPA,EPHX2,C11orf1,SYCE3
NR2F1	20	PVR,RFC3,IFITM3,NEK7,DIPK1A,HLA-DMA,PTPN3,ANAPC15,CD83,METTL26,TUBG1,IQCA1,GAREM1,IGSF3,CDCA5,SSRP1,FDXR,STX5,RIC8A,RIPK4
HES7	20	NAT14,RNF215,PROCR,VGF,SUMF2,UFSP1,CAPS2,TOP1MT,NT5M,POLR2J2,CASTOR1,RAB27B,CDC14B,INA,CDC42EP3,KRT8,B3GLCT,SPATS2L,S100A5,EMP2
DLX6	20	ABHD11,ULBP1,PFKFB2,CTSV,NKD2,PLPBP,ADD3,TSR1,TMEM120A,C2orf72,ARHGAP8,BID,FAS,BMP7,SYDE1,TRIP10,TMEM175,ATP8B3,CHST12,LRP8
DEPDC1	19	RECQL,PRKAR2B,DBF4,STRAP,HMMR,TTK,RAP1A,DEPDC7,SMC2,KIF11,TPRKB,PRIM2,SGO2,PTTG1,RMI1,ATL3,NPIPB4,CFD,PLA2G4B
REL	19	PRSS22,MRE11,DAPP1,COBLL1,EPB41L1,LSR,EPHB6,PPL,RHPN2,IL1RN,TMPRSS4,C4orf19,IVL,FAM174B,SPTSSB,TRIM31,DST,MAGED4,ULK4
ZNF580	19	COPZ2,PRDM11,GAB2,JADE3,CDR2L,TNS2,TBC1D20,RSU1,SERPINH1,FLYWCH2,B3GALNT1,NIPA1,SERPINB9,MRM3,PEAK1,FAM156B,TBC1D30,SINHCAF,FAM89A
CBX7	19	LRRC23,MAGI3,AGBL5,ISYNA1,CLYBL,DUSP5,WDR17,IFT122,ZDHHC23,ADA,EIF4EBP3,EFS,FST,IFI44L,ING1,FZD6,MFSD2A,B3GALNT1,ISG15
ZNF703	19	NRXN3,RAPGEF1,SH3GL2,IGFBP5,HSPE1,WLS,C4BPB,EMC1,APBB2,CLCN5,PHC3,SNX18,FAHD1,CSF2RA,ITSN1,INTS6,ARMC2,MPP3,COMTD1
NRIP1	19	XK,KITLG,STK24,GDA,TSPAN2,TSEN2,MFSD4A,MACC1,SLC22A5,SBNO2,SLC29A1,TUT4,CPNE2,ADAMTS16,WEE1,TM2D2,SHCBP1,PLXNB3,SDHD
ZNF544	19	CDON,PALM,MPP6,DOCK7,AGPAT5,ABHD3,ELOVL6,GPR137C,CYB5RL,OAT,FAH,COL1A1,SAT1,PXDN,EDEM1,RETREG1,LZTFL1,CYB5A,KPNA5
RFX5	19	LRCH4,BCL9,RIMS3,COPA,SPATA6,PRUNE1,POGZ,DCP1B,TEX9,PER1,INPP5B,RBMXL1,GSTP1,WNT11,SEC23A,TAZ,ULBP2,MCC,INKA2
HOXB8	19	P2RX5,BLVRA,WNK4,CKAP2,GLIPR1,SH3KBP1,TTC12,STC1,LRWD1,SEMA3B,HHAT,PCSK5,JPH1,FZD7,PLPP3,UPF3A,MBOAT1,ID4,ARHGEF12
ZNF440	19	SH3BP1,CCNG1,DTNB,SHROOM2,PTGES,MPZL2,BTBD11,ANKRD22,AMIGO1,GCNT1,SERPINB5,ANKRD65,SSR3,CTAG2,TENM2,NNMT,HARS,MAGEA6,GRK6
ZNF358	18	RTN4R,CCDC92,SORBS3,KLHDC3,SEPT6,C19orf57,ZCCHC18,SEZ6L2,MARCKSL1,B3GALT6,MEX3D,UBE2H,PEX26,MOSPD3,GIPC1,HRASLS,ARMC10,SNX31
CREM	18	DCBLD2,NRP1,TIMP1,CSGALNACT1,MELTF,COL17A1,LIPE,GGA1,SLC52A3,CEP41,HMGCR,PDZD2,RELCH,SLC12A6,POMZP3,PRXL2B,ESM1,FNBP1
HOXC13	18	GDI2,AGFG2,SH3GL2,AAK1,AGMAT,FAM193A,NECAB3,DAGLA,SLC25A4,ANKRD9,RSPH1,FAM207A,ALPG,SMIM15,RUFY3,OCIAD2,IFT122,ZFYVE19
ZNF558	18	CA11,IFI35,RRAGB,MAGED2,HCFC1R1,CLUAP1,RNF32,MOSPD2,NTPCR,PTGR2,SLC2A13,ADAMTS3,PAQR4,CAMK2N2,MST1,ENDOV,ORAI3,GPI
CTNNBIP1	18	TTC7A,PXN,AMOTL2,TMEM54,ORMDL2,TRIP10,ARFGAP2,PACSIN3,SPINT2,PKP3,KRT10,QPCTL,LIAS,DIAPH2,PROCA1,SNTB1,DPM3,KCTD11
C1QBP	18	ACAT1,HSPD1,NEIL2,POLR3K,CALB2,EGFL7,RRS1,NAA38,SDHAF3,LPAR2,IGSF9,CASP14,SOD3,STEAP4,PKIB,ACOXL,FABP4,THSD4
KDM2A	18	CTTN,PRSS16,PPFIA1,VTCN1,CD36,SCEL,CBLC,LTO1,TMEM45B,ADGRV1,SPINT1,GRK2,RCE1,STAP2,CITED4,NPIPB15,TCEA3,CAP2
ZNF717	18	ARHGAP4,SEL1L3,NME3,KANSL1L,KLHDC9,TKT,IQCD,TRANK1,THBS3,RAC3,YPEL2,PYCR1,TPCN1,SHTN1,ARL4C,CPT1B,ACER3,MRPS28
ZNF503	18	RNF32,SPP1,PYROXD2,EPHX2,IL15RA,RDH5,PARP6,PCYOX1L,ADAMTS3,ADAMTS13,FAM234A,AGAP5,FAM227A,CCPG1,CPVL,UCHL3,CHST15,GM2A
ZSCAN16	18	NEURL1,C6orf62,NQO2,DRAM1,HIRIP3,HIST1H2BD,MEGF6,KCTD6,FAM220A,SPIN4,PELI1,LY6G5C,C6orf47,TAX1BP3,TRIM26,KTN1,L3HYPDH,SDC2
ZBTB47	17	RBM5,NISCH,APBB1IP,PRPS2,OPTN,TBC1D4,FBLN7,MRAS,ST5,LAMB2,SH3BP5L,SPIN2B,TMEM178B,GMFG,PLAC1,USP19,STK38L
HBP1	17	FBXL3,SNX13,TSPAN13,PHYH,KLHL24,SDHC,RPIA,EPB41,PMVK,TCAIM,DHTKD1,HIST3H2A,CCDC30,KLHL42,CYP27B1,TUBGCP6,CLHC1
FOXL2	17	TNFRSF12A,AP4S1,RANGRF,NLRC5,GALNS,TEDC2,SKA3,RBPMS2,TPM4,CCDC144A,SLC35C1,ARMCX4,SGTB,FOXL2NB,FGF12,HIST2H3A,ARHGEF28
PLK3	17	PRSS3,LAMA3,HBEGF,TESMIN,SLC39A4,ABCB9,ADAM8,PSTPIP2,C1orf74,SPRR2D,CTHRC1,FAM83H,BTBD19,RAB27A,DBI,SHH,LAMA2
ZNF239	17	TSPAN9,ITPR3,WASHC2A,MMP11,NINL,STX10,LIFR,GAMT,IGF2BP1,CFAP36,PAQR3,TUB,LRRC20,MCRIP1,TMEM200B,SLC46A1,DUSP4
ZNF773	17	MAP4K3,POLB,MOSPD1,GBP1,SH3BGRL,RARRES3,RCBTB1,FBXO25,FAM122C,STXBP5,SELENOP,TRAPPC2B,TYMP,PCCB,DPYSL4,GOLIM4,TMEM52
ZFY	17	KDM5D,MSMO1,DDX3Y,SMARCB1,USP9Y,RPS4Y1,GRAMD2B,BDH1,NLGN4Y,UTY,EIF1AY,CNTN1,OLFM2,F12,TRIM7,MORN4,GBA
ZNF428	17	MAMLD1,CLTCL1,SPEG,CCDC61,TMEM160,C1QL1,FBXO10,TBC1D16,WASHC2C,CCDC14,MEX3B,DMWD,LAGE3,CGB8,TMBIM1,SPSB3,SCNM1
RXRA	17	KCNG1,LRP1,ENKD1,CRB3,ADGRF4,UBALD1,PLAC1,ANAPC2,NFATC2IP,TRIM16,CLCN6,MSMO1,RFFL,LRRFIP2,FAM129B,ASXL1,NAGA
ZNF175	17	MTMR1,MYH14,PTPRA,MINK1,GLB1L2,VPS26B,UBXN11,PDLIM5,SEPT8,GCNT4,SOWAHB,FAM49A,FGF13,SIGMAR1,EML3,GEM,RELN
RUNX1	17	ARHGAP10,LYPD3,KRT7,FAM227B,C19orf33,CHST11,S100A10,CARD11,NISCH,PLTP,ARRDC3,BCAS4,MAP1S,ALDH1A1,CYB5D1,C1QTNF12,RBMXL1
RARB	17	SYNJ2,QPCT,MND1,ARHGAP18,TIMP4,CBR1,FCMR,BMPER,GXYLT2,PACS1,DAGLA,WRAP53,FRA10AC1,CNNM4,CSTF3,KIAA1211L,PELI1
PIK3R1	17	BAMBI,HMGCR,CLCN5,ANO6,NDUFB1,CCSER1,NTF3,MAP4K4,PORCN,HSPA9,MEA1,POPDC3,MAP3K12,TMEM91,DIXDC1,MPP3,RHEBL1
TNNI2	17	NECTIN1,ATP10D,SYT8,GJB2,PPIC,RASSF6,HIST3H2BB,NUDT16,HERC1,FZD3,CDC37,PKD2,GNG11,C6orf52,SLC39A6,CNIH3,INPP5B
TBX1	17	TMEM8B,CDH24,ANKH,ODR4,C1R,TOP3A,TMEM120A,MMP17,REXO5,L2HGDH,OSGEP,MAP3K6,SNX30,IMPACT,MGAT2,TAPT1,HASPIN
PKN2	16	VPS50,FARP2,ATP11B,ME1,EXD2,GDPD3,ACAD10,GALNT3,SLC35A3,AGL,SLC51A,GON7,GLMN,GK5,FAM120C,DNASE1
MESP1	16	PLEKHB1,PCSK1N,DNMT3A,TIMM17B,RNFT2,SERPING1,TSPAN33,TMEM102,AMACR,TNS1,LAMA4,KDM6A,ABCA5,NIPA1,TRIM59,CHCHD10
ZIC2	16	TRIB2,ST6GAL1,SLC1A5,SNX25,FAM177A1,NCAM2,RNF166,RPL9,ITGA2,BRD9,SLC25A35,CYP4V2,RAC3,CDH2,TCEAL8,CASC10
ZNF276	16	CMTM1,AARS,TTBK2,ARHGEF16,CDH8,ZDHHC7,COMTD1,MLKL,REEP4,AGRN,KIAA0895L,MAN2A2,PLCG2,ZSWIM8,YJEFN3,CBWD1
SALL2	16	POLE2,BSPRY,DNMT3A,GAREM2,TSPAN33,SLC26A11,MTA1,CROT,NCF2,KDM6A,TKFC,ALDOA,SLC16A12,C19orf33,CATSPER1,TMSB4X
ZNF793	16	NFKBIA,OGDH,BCL7A,BMP8B,AFG3L2,RAB8B,NCKAP5L,UPF3A,GPR137C,GM2A,LY6G5B,CDKL5,MEGF8,SELENOW,RINL,FAT4
ZBED3	16	ASIC1,HIP1,C19orf66,TPGS1,MERTK,RAB6B,GLYCTK,PAQR8,C20orf96,MYO18A,TMEM40,SLC44A5,SYTL1,CCNB2,CHST2,COL4A5
GATAD2A	16	CEP72,SRM,SEPT11,DGKZ,THOP1,PSMD2,BTBD6,ATAD3A,UPK1A,MAPK10,DUOX1,BTC,CALML3,PPIL6,IGFL1,SPESP1
ZNF701	15	TSPAN6,PDPR,STAG2,ERI1,SSH2,EXOC6B,ATG13,CRYBG2,EGFL8,C2orf15,SLC24A1,NME4,SSBP3,IFITM2,KCTD7
ZFP30	15	RECQL,PRKAR2B,STRAP,RAP1B,TPRKB,PRKAA2,BOLA3,HOOK3,PRODH,COL1A1,PLA2R1,YDJC,D2HGDH,CFD,PLA2G4B
NCOA1	15	INPP4A,CYFIP2,GLCCI1,PPM1H,RHOU,ERP27,CLSTN3,ACOX1,SLC35A1,AKTIP,TMEM125,SDR42E1,UQCC1,SEMA6B,SIRPA
ZNF83	15	MAGEC2,ARVCF,POLI,VWA5A,KDM5C,FBXO25,DMTN,GKAP1,KCNMB3,EPM2AIP1,HLA-DOB,C8orf58,TYMP,MYEOV,TMEM52
ZNF431	15	DGKA,RAB15,CAMK2G,TIAM1,PLEKHA7,SH3TC2,UBE2J1,ITPRIPL2,RELT,TPX2,C20orf194,CENPI,SPIRE1,KIF18B,PRR3
OSR1	15	ATP6AP1,PRRG2,LYPD6B,PCDH1,RCAN1,DDR1,IFI30,TTC7A,MIB1,ALDH2,HPCAL1,PDLIM4,USP1,COL18A1,TPM2
ZNF589	15	EML3,SLC9B2,HMGB2,ALDH7A1,MGAT2,CNTROB,GLDC,SIPA1,CYP26B1,SLC6A11,MR1,SPRR3,ALPP,WNK2,REPS2
ZBTB12	14	JARID2,MCUR1,PARD6A,MEA1,ABHD8,SCRN1,ING1,NFASC,PRRC2A,GNL1,THTPA,SH3PXD2A,TRIM6,LY96
PINK1	14	ENTPD2,FSTL3,NDST1,ACAT2,IGSF3,IMMP1L,TPRG1L,PQLC3,TCAF2,HSD3B1,GSTO2,DGKH,IGFBP5,SERPINF1
TSPYL2	14	GRIPAP1,PABPC1L,ABCC3,TNFRSF10B,SLC25A35,MARCH9,MAN2C1,CCNO,KCTD13,HYKK,ASIC3,LTB4R2,LRRC37A2,OSBPL1A
SNAI1	14	PDS5B,NES,SARAF,SERPINE2,MXRA8,JCAD,RGS14,SIDT1,ADM,MID1IP1,NOL6,RASSF6,EMB,UPK3B
ZNF286B	14	PALM,CCDC34,MCM8,GPHN,BACE1,ATL1,C6orf47,CYB5RL,GNB5,FAH,BMP2,CD96,ADAMTS1,CHD3
HHEX	14	CERK,ICAM5,PGF,TM4SF1,VAV3,PIF1,KCTD15,CPAMD8,NAGS,GASK1B,TBC1D16,MLLT3,NIPAL4,ADCY6
SGSM2	13	RAD52,SMG6,PCOLCE,AMPD2,LRFN1,DZIP1L,TRIM66,NLGN2,MTA1,SYNGAP1,GOLGA8B,CTSZ,BBS4
TRIB1	13	SH2D2A,BDKRB1,ZYX,SGK3,EFNB3,TMEM117,VLDLR,TMEM42,TMEM136,F8,BACE1,TCEAL3,PRAF2
ZNF90	13	VCL,HAUS6,PTPRK,STC1,COPS6,PSG9,DSG2,GAB1,QKI,LLGL1,CHAC2,SPACA9,CLMN
AHRR	13	TIMP2,ENOX1,GJA1,HEG1,ICA1,NUP188,DQX1,CUEDC1,ATG9B,TACSTD2,SIGIRR,NYNRIN,STARD10
ZNF345	13	DNAJC25,RFFL,DOCK7,WFDC3,MAGEA10,PCNX4,TM6SF1,VPS37A,RTN4R,FZD10,DYRK2,CNDP2,RRS1
HOXC4	13	SMG6,PEX6,PIF1,FBXL2,BBS5,DECR1,AREG,IL1A,RNF19B,RNF165,IL22RA1,C4orf19,NQO1
ZNF608	13	ACAP1,GLS,ANKRD52,SNAPC3,GHDC,RNLS,DNAAF4,FKBP5,HAS2,RBKS,BRSK2,HASPIN,INPP5B
CXXC5	13	MAPRE3,UGGT2,PADI1,NEURL3,KRT86,RAP2B,ABL1,POP1,GRB14,DMAC1,VPS28,ADAT2,SH2D5
TFDP1	13	RASSF7,RNF40,EHD1,FAM129B,CDCA5,NMNAT2,EXOSC4,SHARPIN,TUBB,SPOUT1,MRPL23,ACSM3,STEAP3
HOXD9	13	TRIM35,LRIG3,DNAJA4,PLCH2,LAMP2,MAGED2,NNT,PAK4,RRAS2,UGCG,TMSB15A,FILIP1L,DPP4
PRDM1	13	SNX16,TPGS2,KLHL35,CALHM6,HBE1,TRIOBP,PNPLA3,FAM162A,EFCAB11,ACSL1,TNXB,APOBEC3B,LTB4R2
EGFR	13	ITGB6,TMC4,BDKRB2,FAM183A,ARHGAP28,POLR2E,PIK3R2,ARMC6,SSBP4,DIP2C,EPG5,RFLNA,MC1R
KLF9	13	FAM126A,SH3BP4,NME7,TMEM140,SLC8A1,S100A6,UMAD1,SEMA4G,HSD17B1,FKBP1B,SESN2,RHPN1,CES4A
MAD2L2	13	REEP2,FAM171A1,NMT2,FSTL1,POC1A,FAM161A,TUBB3,SLC1A3,GINS1,ELMO3,GJB6,PPFIBP2,BDKRB2
NKX3-1	12	TMEM132A,IL23A,FABP3,CCDC126,SAA1,TMSB4X,HLA-B,MEX3A,SRD5A3,RB1,HGSNAT,NPIPA7
NR1D1	12	TRAF3IP3,SERPINB1,ARHGEF4,MAL2,SLC39A4,SLC16A1,SPRR2D,TAF1D,SFN,ERVMER34-1,HSD17B14,SLC25A23
LCOR	12	CDH3,AP1M2,ITGB4,SINHCAF,ADGRF1,TMEM216,S100A14,LAMA1,METRN,APLP1,FN1,CTSL
ZNF260	12	FRYL,ZCWPW1,DDHD1,DYM,WDR31,PAXBP1,TVP23C,BAIAP2,DPY19L3,PSENEN,CRYZL1,TMEM35B
ATF5	12	STRN4,CIRBP,HMOX1,DHX30,SPIRE1,PDHB,TLN2,IPO4,PDF,POLDIP3,P2RY6,SLC25A42
MLXIPL	12	AARS,PTGS1,KAZALD1,ANKRD11,SPG7,PLCG2,YJEFN3,CHKA,FCHSD2,TRANK1,ZDHHC14,MIB2
TET3	12	KHNYN,GSDMD,TMOD3,GFOD2,ZNF185,TNKS1BP1,HGSNAT,FAM111A,CDC42BPG,H1FX,WDR45,TNFSF9
MEIS2	12	AP4S1,DDX55,HERC2,IRS1,NIPA1,PLAUR,COBL,BST1,CD83,ARHGEF9,SLC39A8,PSG5
GATA4	12	LAMA1,SPR,DIPK1B,ABHD5,IL1R2,TPRG1L,TRPV6,DAG1,SAMD12,PLA2G2A,RGL3,CTAGE8
CUX1	12	EBI3,STX11,SDSL,NPC1,NFKBIZ,ARHGAP26,TRIM4,PRICKLE2,UBA7,AP4M1,GTSF1,MANEA
IRF5	12	FAHD2B,SH2B2,ICA1L,SHROOM1,BAIAP2,CCDC57,HIST2H3A,FUT8,DSTN,DISP2,ADAM12,CDYL2
HOXD8	12	AKR1C2,NRG2,SLFN12,INSIG1,CCDC80,FOLR1,GPX7,DYSF,SHROOM1,CTHRC1,RRAD,CRIP1
TBX2	12	COPG2,ALDH16A1,SPATA17,LRRC45,HOPX,TSPYL5,FAM89A,ICAM5,EPHA2,TRAPPC2L,SAA1,UMAD1
ZHX2	11	PDK4,PPP1R3F,PRTFDC1,STX11,NFKBIZ,FZD1,SCNN1D,PRICKLE2,UBA7,ARPIN,RPP40
STAT5A	11	PHLDB1,RBBP9,KIAA0930,APEX1,CORO1A,SNX19,CHST12,TMEM25,CXCL5,ANKRD36B,SLCO1A2
ZNF367	11	C12orf4,FIG4,UFC1,NUF2,USP12,MELK,ZYG11A,DHFR,AP3B2,PHLDB3,NOL4L
JRK	11	UNKL,ABCA7,FOXRED1,ERCC5,RBM26,RALGDS,SIK3,EHBP1L1,QKI,MRPL17,SGMS2
NFATC4	11	TRO,CPE,FCHO1,FAXC,MAGEA4,SVBP,GPR19,TNFAIP1,LRFN1,KRT80,FITM2
ZNF850	11	ACTN1,RPS4Y1,AK3,STXBP4,TMEM60,ARRDC4,NUDT22,DDX51,NPIPA8,RNF103,TNFRSF6B
HOXC11	11	MID2,PHGDH,ITPR3,RAB23,ECSIT,PLPP2,PITPNC1,BRSK1,FAM171A2,NAP1L5,ERN1
ZNF600	11	SYDE2,AK9,ZFYVE9,BRI3BP,TDP1,CXCL2,KIF20A,FBXO30,KIF11,CXCL8,HSD17B8
E2F8	11	CDS2,GAD1,KNL1,PLA2G4F,CHRNA5,IDI1,ASAP3,SUOX,COL3A1,BORCS6,TAF13
ZNF726	11	CPA4,RFXAP,RTL8C,NRM,GYG1,NFKBID,B3GLCT,MAVS,RNASEH2A,GALNS,BET1L
NFATC2	11	SLC39A8,GPR37,CLDN7,MPHOSPH9,PLEKHG2,MAPK8IP3,MAT2A,PFKFB3,ORAI3,SERPINB13,SULT1A3
LRIF1	11	PANK1,USP38,MRI1,APBB1IP,GSTT2,FAM193B,DOCK5,MTCL1,FBF1,LPAR1,ZSWIM8
FHL2	11	CD163L1,HLA-DQB1,CP,PIGH,RASIP1,ABCC5,APOBEC3F,TMEM168,TMEM171,CATSPER2,NMB
INSR	10	ADAM22,ACPP,TXNDC16,POLR2E,NPC2,LRRC1,APOBEC3B,DENND1C,FLRT2,KRTAP2-3
ELF2	10	RANBP9,MAP4K5,ID1,TBC1D7,TBCEL,DYRK1A,DONSON,PBRM1,MBOAT1,NEURL1B
GATA6	10	PTPRH,DHRS12,DCPS,SLC12A9,SH3RF1,JAK1,CBFB,PPP4R2,NOL6,C5orf51
DDIT3	10	SLCO1A2,DNAJB9,APOE,SESN2,DNAH14,TMEM17,FAM168A,FDFT1,GYS1,TMEM97
PCBD1	10	DNMT3B,SUOX,FAP,AP4S1,IGFBP4,PSTPIP2,FAM111A,EVA1C,SPRR1B,KRT6B
ZMIZ2	10	TOM1,RHOT2,RANBP10,RRNAD1,FAM160B2,IL17RC,GPR146,FAM221A,PAQR7,ADA
ZNF792	10	HS6ST1,PDE9A,FERMT2,PLOD1,IFIT3,CCNA1,CPNE8,PTMS,PRRT2,ARHGEF25
DBP	9	MBTPS2,ADAM15,SNX7,CHRNB1,C1GALT1C1,PJA1,EML1,ABHD2,CMBL
ZNF449	9	DNASE1L1,PCSK4,THOC2,BFSP1,STK32C,TCEAL8,TMEM136,TMEM256,SPRR2D
HABP4	9	RIPOR1,MAP4,GNB1,DCUN1D4,NIPSNAP3A,DENND5B,EFNB1,PAK6,GJB4
ZNF692	9	LETMD1,CEP152,NPHP3,ZFC3H1,TMEM91,FRA10AC1,EME1,ZDHHC11,RARRES1
ZNF302	9	HERPUD1,IFT80,DDHD1,IGFLR1,TM6SF1,CLHC1,KCNAB3,RRS1,TREX1
ZNF28	9	STYK1,ERI1,VAMP7,ANKRD6,NTAN1,ATP7A,OXSR1,LYPD6,GSDMD
ELK1	9	HSD17B10,FAM162A,ELP5,LRRC75A,POLB,DHRS9,ACKR3,HPGD,SPRR1A
ZNF516	9	DLGAP4,CHST10,IQCA1,BIN1,CAVIN3,DDX51,RASA3,GCNT3,CSGALNACT1
ZSCAN31	9	VRK1,CHML,NUCKS1,LRCH4,TTYH3,UACA,DOP1B,PLEKHG4B,HIST2H2BF
CENPB	9	CDC25B,DGCR8,PRRC2B,WDR90,STX5,SCARA3,ZADH2,CRIP1,SPATA13
PARP10	9	NOP56,DHX58,DGLUCY,WHAMM,UBE2L6,ACOT1,SPIN3,SPDYE2,PCSK9
ZNF606	9	CD37,PSPH,LRMDA,KIF5C,C12orf76,DCTN3,FABP5,C2CD3,MYEOV
ZNF501	9	CLDN16,MT1X,RBM5,U2AF2,RNF40,RSAD1,RALGDS,SPACA9,TMEM187
ZNF117	9	PCYOX1,AIG1,TATDN1,TMEM65,GAA,ERV3-1,MVK,PKDCC,NSG1
BACH1	9	EPCAM,PPP1R14C,MRPS6,SLC25A24,STYXL1,ITPKB,CCNO,LAMB2,TMEM231
ZNF730	9	LCP1,ALG10,DUSP2,ERICH5,TSPYL4,MMP9,COLGALT1,RABEPK,QSOX2
CASZ1	9	TNFRSF14,CARD16,SYT1,INPP5A,MARCH4,CBS,SLITRK5,ZFYVE19,URM1
CTBP1	8	FECH,NOP14,FAM193A,NECAB3,ANKRD9,PCLO,NPIPA2,INAFM1
ZNF714	8	PDK3,PFKFB4,GID4,SPC25,FAM57A,PSMG1,BNIP3L,FIG4
CARF	8	GSDMB,FRYL,TBC1D32,CDK19,CCDC186,KRCC1,CRYZL1,SRGN
ZNF502	8	MISP,BRIP1,ENTPD5,C2orf74,SLC8B1,PRUNE2,PRKACB,SSBP3
BCL9L	8	TRIOBP,POLR2J3,MUC16,FAAP100,EPHB4,C10orf55,PSMC3IP,YPEL2
GLI1	8	TNNT1,B4GALNT1,STOM,GSTM2,CYP51A1,LRG1,EPHX4,SOWAHB
FOXO6	8	RARRES1,GSN,METRNL,LMF1,ERI1,TNNT1,B4GALNT1,AFG3L2
HKR1	8	SERAC1,ADAM10,FGD4,AGPAT5,RAB8B,CD2AP,OAT,NUDT8
NPAS2	8	NHSL1,MSI2,CHCHD4,MZT2A,SPTBN2,SEPT9,PLP2,KBTBD6
PID1	8	GALNT13,ROBO3,DCBLD1,DNER,ITGBL1,FLRT3,INPP1,ACSL1
RGCC	8	RMND1,TMEM71,GCLC,GIMAP2,SPATA6,MATN2,PTCH1,INAFM1
MAF	8	RNLS,CAPG,TPGS2,GNA12,EXO5,HPRT1,TOM1L2,ELMOD2
TFAP2A	7	HOMER3,MTAP,DNAJC6,ZDHHC14,PLCE1,TFF2,KREMEN1
CDKN1C	7	HHAT,CDK14,CCDC40,OCIAD2,FZD7,AASS,HEXB
ZNF829	7	DNAJC25,USP53,TDRKH,ITGA4,TMEM60,NUDT8,MIF
BHLHE40	7	GAL,MMP9,MVD,HSD17B2,C19orf57,IQCD,GK
POU2F2	7	ARHGEF1,RMI2,ABHD4,SLC2A9,HSPA2,PLXNA3,TINCR
MXD3	7	PLOD1,MAP7D3,RAB11FIP5,KISS1,SERTAD2,PPP2CA,KCNC3
CREBZF	7	PNN,DGKH,PNISR,MICAL1,NBPF3,LPCAT4,NPIPA1
ZNF675	7	PIN4,MAP1S,RGL1,DHRS4,CARD10,BMP6,HKDC1
ZNF286A	7	CADM4,PEX1,MGST3,CARMIL2,FBXL14,PYGL,PTPRM
TBX6	7	DNAJC4,UBE2M,SPINK5,EPHA1,SEMA4B,BCAM,RGL3
BRCA2	7	SCNN1A,MFSD2A,FAM25A,P3H3,CCND2,DNER,FUT4
SETD6	7	MDGA1,USP41,ECI1,EXD3,SH3D21,NPIPA7,PRICKLE2
ZNF443	7	ARFGEF3,EDEM1,CCNG2,ENPEP,ABRACL,MFSD6,C6orf132
ANKRD2	7	ADGRG6,CCN1,PGF,TMEM200A,LRR1,GLMN,MAGEA3
BATF3	7	NUP155,AXL,PTK6,TUBA4A,PRUNE1,TMEM102,PRSS1
HIVEP3	7	ACAP2,PRNP,SULF2,FBXL3,FMR1,HPS3,PHETA1
TLE1	7	POMZP3,KALRN,ODAPH,CLDN4,LBH,CPOX,PDE1C
ZNF724	7	TMA7,BDKRB1,PYGB,GALNS,VCAM1,METTL27,PKIG
SOHLH2	6	MAN2B2,LTBP1,YIPF1,GPR161,LRRC8C,SAMD5
KMT5C	6	DDX11,ENO3,CCDC24,TCEA2,MC1R,SULT1A3
ZIC5	6	RRP12,CMTM8,GADD45GIP1,PNP,QPCT,PLCXD3
MED10	6	C5orf22,GOLPH3,TARS,ZNF622,HAS3,RGS5
ZNF256	6	MRPL28,SLC6A11,GRTP1,TRMT61A,BTD,FAM216A
PIDD1	6	TTC23,PKD2,TMEM80,ARRDC1,ENTPD6,FCHSD1
AJUBA	6	CHRAC1,GSTM1,MTFR2,SLC3A2,AKAP13,TRIM4
NMI	6	NEDD9,ATP1B1,MACO1,EPB41L3,STEAP2,PLEKHO2
LITAF	6	PTK7,FUCA2,GALNT13,MARCH1,TMEM255B,ATG7
ZNF32	6	DNPH1,PRICKLE1,HSD11B1L,CCDC159,DHRS2,SMIM13
ZNF141	6	PASK,SLC25A19,WDR19,VPS28,UVSSA,TXNRD3
ZNF585B	6	SERAC1,FBXO4,REEP3,TDRKH,TNFRSF25,UQCRHL
TRIB3	6	RAB9A,NDUFAF2,HLA-C,TAGLN2,TPM4,SLC19A1
NFATC1	6	TMEM74B,MEX3C,NXPH4,IFIT2,THEMIS2,BCL2L1
ZNF100	6	CDKN2D,DHRS4,FBXO27,PYGB,KIFC3,AGTRAP
NR3C1	6	AHI1,GPRASP2,DOCK3,RBL2,TMOD1,NAAA
ZNF821	6	CARD14,ETNK2,MALL,TIAF1,MYO15B,BZW2
ZNF823	6	NECTIN4,RIOX1,KRT19,HSH2D,SLC35E4,ACBD7
ZNF883	6	TMEM140,PRPF40B,TARS,COL6A2,RGS12,CES4A
ZNF610	6	TMSB15B,STXBP4,RAB1B,LRCH3,DPH6,ANP32E
ARNT	6	VPS72,UCP2,RELL1,OSGEP,MGAT2,PSMG1
HOXB13	6	KLC2,RBM7,SOS2,CD36,RNF144A,ULK1
JAZF1	6	HLA-DPB1,PKP1,CEP70,NAGK,ABCG1,GPT2
ZSCAN2	5	FUZ,UNC119,MOAP1,GOLT1A,SLC2A3
ZNF570	5	RWDD2A,TECPR1,EHD3,MEGF8,APOO
ZNF114	5	HEBP1,PLEKHA5,CHD1L,NEU1,FBL
ZBTB26	5	GSDMB,PAXBP1,CCDC186,ADAL,KRCC1
EBF4	5	ATP2A3,USP40,CDH23,EFNB3,TMC6
FRK	5	KLHL42,IPO13,CHKA,LRRC57,FAM111B
ANXA4	5	NRCAM,WDR91,UGDH,SLC26A2,NGFR
ZNF354C	5	TMEM14A,SMCHD1,TUSC3,PPIH,AGR3
DVL2	5	CABIN1,CENPJ,GALT,TKFC,DECR2
ZNF790	5	MTMR4,LRFN3,SYTL4,SFXN3,CD320
HDAC10	5	HSD17B1,TUBGCP6,FKBP11,ANKRD42,SIDT2
ZNF211	5	RAD50,C1RL,CHD9,CPS1,UGT8
FAM200B	5	CTBS,TMEM123,CA12,PHGDH,ANKRD37
ZBTB7C	5	CYSTM1,PPCDC,LHFPL2,TMEM35B,ARHGEF9
ZNF287	5	P4HA1,MARCH9,CCNO,ASIC3,TPD52
TRIM5	5	SLC12A4,PIP4P2,BCL2L1,ARMCX6,GAL
HDX	5	C1orf61,ZC4H2,MAGEE1,C6orf226,DSG3
XBP1	5	ADM2,ABCG1,NDUFA4L2,DPYSL2,NMNAT3
MBNL2	5	ANXA1,TRIM34,OBSCN,FGF11,CDCA4
ZNF418	5	P2RX4,RECQL,SMARCD3,KIF4A,HERC4
ZNF334	5	ARMC9,MMP7,SCD5,C21orf91,NELL2
ZNF257	5	NCAPG2,PSG9,ERCC1,TXNRD2,SMIM11A
ARNT2	5	GJB7,GRWD1,CD3EAP,WDR4,RDH13
CDX2	5	MYORG,MANEAL,CDH6,ANGPT1,FBLN2
ZNF599	5	MARCH8,CSTA,CTF1,ATAD3B,P2RY1
ZFP28	5	ANTXR1,CMTM1,WHRN,SLCO1B3,IL13RA2
DMRTA2	5	C1QTNF1,C6orf141,GTSE1,CD99L2,MMAB
EN1	4	CYP26B1,OAT,C5orf46,ALG1L
SMAD9	4	MCUB,DOCK3,RAD51AP1,DIP2C
TFEB	4	SEMA3B,MGAT3,LUM,LONRF3
RARA	4	TNFRSF1B,BCKDHB,RNF130,CAMK2D
FOXP4	4	MCUR1,SCRN1,TSEN34,PRRC2A
ZNF772	4	PKP2,ERBB3,TMPRSS13,LTBP4
TIRAP	4	ATP11A,MTSS1L,FAM102A,OAF
E2F1	4	CYBRD1,KIF1C,SLC25A1,ATP6V1E1
ZFP90	4	TMEM38A,CACNG6,TPBG,RRP7A
ZNF548	4	SLC4A11,LRRC8B,CDC42SE1,TCTEX1D2
SLC2A4RG	4	PAPLN,MYO1E,PLCD1,RPS25
BCL11A	4	MLYCD,CDKN2C,DOCK11,PEA15
DACT1	4	CRISPLD2,SH3GL3,ALDH3A2,RAPGEFL1
PPARGC1B	4	UNC5B,PELI2,TOB1,PLOD3
SQSTM1	4	WNT5A,RNF165,SCN9A,PTTG1
ZNF783	4	PILRB,TPI1,ABRACL,ERO1A
HEY1	4	SH3TC1,TNS4,SGK2,BTN2A2
ZFP3	4	ABHD17C,TTC39B,C2orf68,PC
ZNF546	4	TOM1L1,CTC1,BEX5,PYURF
AES	4	MMP14,RNASE4,UPP1,C8orf88
LHX2	4	FAM160A1,ST3GAL1,WDR13,PDE10A
TRPS1	4	MICU2,GALNT5,HK2,HYLS1
ZNF708	4	SUCLG2,FIG4,LAPTM5,EPHB4
CAMTA2	4	SHPK,CGNL1,OSTF1,LPAR3
ETS2	4	MAK16,VPS9D1,ME3,ANO6
NAB2	4	FSTL4,PLXNA2,FYB1,TIMP3
CEBPD	4	CDKN3,TMEM9,SPOCD1,TSPYL5
ZNF433	4	DCPS,PIMREG,CNPY4,ELOVL6
L3MBTL4	4	CEP164,PSCA,APOD,SPTSSB
EZR	4	SIPA1L2,TACC2,NOVA1,AKR1B10
E2F5	4	EPB41L4A,RNF144B,HSPG2,FZD2
HNF4G	4	ZDHHC12,AMN,IFFO2,TOP3A
ZNF107	3	IFT88,FAM184A,ZC3H7B
KANK1	3	CDH1,SDHAF4,RPS6KL1
PHF19	3	SPDL1,CCNB1,PCMTD1
KLF7	3	GEMIN8,KIF21A,CDK2AP2
SPEN	3	TP53BP1,TJAP1,CDRT1
IRX3	3	SELENOO,FZD10,PCDH7
ZFP69	3	PGM1,FXYD5,AKR1C2
ELL3	3	FAM135A,AMN,UCP2
NR6A1	3	SEMA4G,MUTYH,ENDOG
FOXN3	3	RNF24,C16orf87,C8orf48
ZNF20	3	SMARCA1,CA9,PTPRH
MBD3	3	EHD4,FZR1,ADARB1
PLSCR1	3	CALB1,IFIT3,TRIM6
ZFP37	3	TGFBR1,RAB29,LPCAT4
ZNF66	3	HMGCS1,PRKCG,LRRC37B
ZNF470	3	IL1R1,CASP7,CCND3
ZNF529	3	FBXO30,PM20D2,LY6D
ZNF420	3	ARMC2,RNASEH2B,DCK
ZNF181	3	SERAC1,CNDP2,TREX1
ZNF438	3	RECK,GSTT2B,S100A7
LOXL3	3	EREG,CYP27A1,NAALADL2
LANCL2	3	RAB3IP,CSF3,POMK
ZNF439	3	PSMG2,STXBP4,MSRA
THYN1	3	HOOK1,PAOX,CCDC82
POU6F1	3	ATAT1,SLC43A2,PPP1R3B
RUNX3	3	PGAP2,JAK1,AP4M1
ZBTB48	3	FADS1,CPT1C,CDK10
MBD1	3	CABYR,MXRA5,CNKSR3
CEBPG	3	U2AF1L4,RESF1,CGB7
CREB3L4	3	SPSB3,KIAA1841,KIAA1958
TCEAL1	3	LRR1,BOLA2,NSUN7
PRKCQ	3	ZFAND4,ACADSB,C9orf3
ZNF518A	3	CCDC57,PPT1,FLNB
MYB	3	TFPI,ATP10D,CYB5R1
LMX1B	3	NRXN3,COL7A1,XKR8
KLF3	3	DNAH5,RANBP10,KRT10
ZMIZ1	3	NUP188,CD40,GGT7
CTH	3	SIRPB1,STARD13,ARHGEF40
DYRK1B	3	DNASE2,SUMF2,NUDT22
BIRC2	3	NECAB3,PAN2,PAGE5
MALT1	3	OASL,FAAP20,TXNDC5
ZNF146	2	RRM2B,CSAD
MXI1	2	GATB,SDHAF4
CSRNP1	2	ROCK1,EDIL3
ZNF775	2	OCEL1,TRIM45
ZNF383	2	ARSA,KIAA0513
ZNF667	2	ACTR3C,INHBA
ZNF680	2	SPATA6L,CYP2U1
ZNF584	2	CAPRIN2,EVL
ZNF749	2	DROSHA,FHIT
ZNF765	2	VPS13C,PAQR6
ZNF571	2	BEX2,DMAP1
BCL10	2	KYAT3,LTB4R
ZNF718	2	MORN3,SOCS6
ZNF618	2	SORD,MB
ZNF135	2	MARVELD3,EEF1A2
ZNF311	2	DOK3,LCAT
FOXJ1	2	SLC25A27,RBP7
DGKQ	2	TMC8,MROH1
ZNF365	2	BMP1,HSD3B1
USP21	2	CNIH2,CLK2
IRF2BPL	2	NDOR1,SPINK4
ZNF583	2	NRCAM,DPH6
ZNF530	2	HSPB1,POLD4
CBX6	2	WIPF1,COX7B2
DMRT2	2	PTPN12,CSAG1
ZNF462	2	ACLY,FAM177A1
SP110	2	GRHPR,RALGAPA2
GTF2H2	2	HSH2D,ANKRD65
GLI3	1	LIG3
HIF1A	1	TACC3
UBB	1	HMGB3
MNX1	1	SNX10
NPAS1	1	NANS
HDAC11	1	GSTZ1
SAV1	1	PORCN
NFKB2	1	RAB2A
ZNF44	1	OGDH
ZNF395	1	PDE10A
CBX2	1	DGCR6L
ZNF846	1	LOXL1
ZNF33B	1	SLC6A6
MYBBP1A	1	CLUH
NFAT5	1	GPR158
IRX5	1	SPON2
ZNF512	1	RAB3B
ZNF75A	1	CD52
ZNF563	1	ADCK5
ZNF324B	1	SLC16A13
ING5	1	BBS1
MXD4	1	RAB1B
MAML2	1	ATG13
CBX5	1	BOLA1
ZFP82	1	DTX3
ZNF251	1	GVQW3
EHMT2	1	EFNA5
NR1D2	1	C12orf56
ZNF594	1	LRCH3
GPS2	1	CCDC84
ZNF296	1	GJB3
CHEK1	1	FAM111B
VDR	1	ENTPD7
STAT2	1	OR2A7
ELF4	1	MAPK8IP2
AKNA	1	IL20RA
PHF10	1	FAT2
ZNF480	1	CSTF2
STAT1	1	DRG2
PAF1	1	CRYAB
INO80C	1	USP4
HIST1H1C	1	NID1
MRTFA	1	COPA
NLRP3	1	TNNT3
NFIA	1	MDC1
SMYD3	1	DUSP5
RPS6KA4	1	FAM117B
GTF3A	1	GFOD2
ELL2	1	MAGEA4
ZNF445	1	SLC25A25
HOXA6	1	RSU1
TSHZ3	1	C1orf115
MAZ	1	LYSMD1
S100A1	1	PRRT3
HSPA1B	1	TKT
BRF2	1	JCAD
ZNF706	1	NETO1
ZNF226	1	UPF3A
ZSCAN23	1	TMEM139
CALCOCO1	1	ANKRD18A
ZNF285	1	NDN
ZNF419	1	FAM86B1
ZFX	1	C5orf56
ZNF562	1	CES1
CREB3L2	1	HMSD
ZBTB7B	1	ADSL
