# Supplementary material for: FGFR3-driven gene regulatory network analysis reveals a protumoral role for p63 in luminal bladder tumors
Source: J Clin Invest. 2026 Aug 3;136(15):e193280. doi: 10.1172/JCI193280 (PMC13430010; doi:10.1172/JCI193280)
Supplement: Supplemental table 2 [file jci-136-193280-s010.xlsx]

## Sheet: CCLE
	FGFR2	IRF6	SNCA	FGF2	GRHL1	HOXA7	EHF	HOXA5	LEF1	AHR	HOXA10	IFI27	HDAC9	ELF3	PLAG1	FOSL1	GATA3	PITX1	MEIS3	HOXB9	ELF5	PAX6	NOTCH1	FOXM1	FOXA1	APBB1	S100A8	BNC1	MECOM	ERBB2	HOXA11	MXD1	DRAP1	MYBL1	NKX2-5	NCOA3	HOXB2	FOXC1	HIPK2	FGF1	JUP	CEBPA	GATA2	STK3	PBX3	DMBX1	CDCA7L	FOXQ1	POLR3G
253JBV	-6.09095	-5.02573	-1.20203	11.8855	-6.30553	4.60833	-6.24199	3.7659	14.8053	-4.41804	8.3032	-4.28806	6.0577	-4.82958	-4.66515	3.15443	-10.2363	-2.6791	13.5625	1.64427	-5.21018	-5.10415	-2.78897	-2.27823	-8.57004	6.42106	-4.46572	-1.98022	-2.89835	-3.8828	-5.00641	-2.62722	0.251556	9.04097	4.27176	-2.24615	9.37341	-5.13014	11.8336	-0.528509	-7.20856	-3.66656	-3.28231	-3.69665	-3.24198	-4.54141	7.24292	-6.69986	5.6666
253J	-6.42248	-4.95678	-0.462196	11.0148	-5.1097	5.91215	-5.0535	4.66515	13.6896	-3.00371	9.69221	-4.09425	5.42086	-3.3766	-5.4691	-0.642129	-7.43482	-1.93242	11.425	0.727781	-5.12199	-4.57293	-2.60423	-2.8624	-6.03723	6.00707	-4.50993	-1.81279	-2.54771	-2.85571	-5.36808	-2.57128	0.162839	8.76922	1.4263	-2.16887	9.04821	-4.12458	11.9181	-1.09318	-6.83397	-3.99003	-3.41787	-2.56158	-4.74206	-2.82401	5.14654	-5.35098	3.66361
5637	-0.315106	3.73426	-0.0824043	-3.65224	-5.2606	2.19783	-0.989334	-4.57393	-4.35492	-3.51506	-4.44366	-1.31239	6.02022	-4.22597	-1.35753	6.99084	-5.71889	2.86298	-4.17713	1.08428	-3.59065	3.03333	-2.66549	2.52294	-6.85339	2.87193	-2.85292	0.60528	-1.3536	-3.12599	3.87176	-1.2281	1.97321	-2.83966	2.72391	-4.67309	-3.29486	-2.0968	2.80231	0.378316	1.71228	-4.25874	-4.03701	-2.90651	6.8762	-5.06382	5.03972	-4.66516	-0.0250958
639V	-6.60867	-8.21633	-3.71607	10.5757	-6.58839	-5.08234	-7.41483	-6.62426	8.856	-5.94313	-1.09437	-0.682227	-2.88125	-8.20922	-3.93855	6.87639	-11.0853	0.458175	6.26812	5.86543	-5.42418	11.2591	-6.33043	5.97244	-8.42694	7.11913	-4.27774	-0.622409	-5.374	-2.39617	-1.25127	-3.88304	6.18398	5.02095	8.3663	-4.07013	6.50957	-7.51935	0.282315	1.648	-7.3646	-3.93465	-0.797382	-3.88112	9.73344	-6.7486	5.01054	-5.70846	10.0963
647V	-3.19733	-1.52825	-3.78755	-4.43072	-2.35587	1.77303	-2.05328	-2.38644	0.100612	-4.77266	-0.698841	2.77145	0.322	0.600899	-2.07777	-0.652628	-5.13905	-0.368079	-2.98293	1.14812	-1.25889	-0.250339	-3.00427	1.74389	-4.33479	4.46249	-2.55654	-0.677395	-2.95652	0.90835	2.83275	-3.53437	-0.15588	-4.27763	3.08868	-3.37326	-0.954789	-1.97431	-3.97433	0.79195	4.97688	-0.532471	2.61135	-0.370278	3.66166	-3.08777	2.38731	-4.35792	0.543475
BC3C	0.945089	0.447386	3.00166	7.49609	-2.48277	-1.14239	-3.80246	0.634675	-3.84819	-2.53152	-1.1542	4.46672	1.3212	-0.775761	-0.581657	-0.283349	-5.70275	3.24932	-0.552589	-1.46024	-2.23344	-1.6947	3.8809	-0.426315	0.69015	-1.95824	-0.854697	3.09396	-1.43124	-1.37528	-2.61963	1.66656	0.271148	-1.1053	7.83463	3.42678	-1.49278	-2.38236	-1.86213	0.940493	-3.70021	-2.29584	-1.02956	-1.2882	-0.433729	-1.90481	4.87381	0.158896	0.226453
BFTC905	0.843864	9.91786	-1.07005	-2.4938	5.10199	-1.77994	5.51274	-1.11612	-4.54625	0.990233	1.30018	6.18296	2.53927	5.37301	5.06592	1.18767	-1.61969	0.856657	-2.2825	-3.25826	2.49458	-7.67495	3.56137	-2.82403	0.325666	-2.53714	4.47225	5.04569	-1.01065	-1.30095	2.00566	7.27883	-4.92687	-6.61941	-1.57612	1.00472	-0.613314	0.578116	-3.64063	-1.35553	4.36716	0.00686327	-2.57552	-1.68775	-5.11745	0.402275	1.41308	1.11844	-2.78876
CAL29	8.054	5.06571	6.78462	-9.56556	1.32098	-3.69872	4.81939	0.500658	-10.0523	-1.02565	0.268046	3.31804	-3.72563	5.39615	1.46717	-3.68481	7.53149	2.45753	-5.68683	-4.51071	3.1497	-7.56186	6.38211	1.39152	5.99402	-5.97876	0.113602	2.31247	-1.20893	2.25593	3.29509	0.866255	-4.36413	-7.43476	-3.55445	0.264903	-4.89576	8.78373	-6.45624	-1.80295	4.41025	1.98169	4.79981	-3.21643	-3.72035	4.23665	-0.0524333	1.40351	-3.52092
HT1197	-1.90573	-1.05659	-3.80761	-4.84604	5.36397	-2.0048	-1.07023	-2.00762	-2.77502	-3.15659	-2.31931	5.37728	-2.92997	-1.16377	-1.55407	-3.91971	4.03019	0.587615	-2.67878	-0.573267	-0.273927	-2.61185	-0.662193	0.519632	-4.84936	-1.98295	0.628362	-1.15625	-3.73572	-1.04391	-1.80807	-2.48813	-1.71021	-3.19002	0.566067	-1.77336	-3.98797	-1.91273	-0.904099	1.20985	5.36363	1.29437	6.4152	5.94253	-2.10203	-1.69204	-2.17077	-1.88485	0.337119
HT1376	0.446312	2.39542	-1.76695	-4.94446	5.74648	-3.40907	-1.53358	-2.08818	-3.69076	3.53021	-0.334348	4.81181	-3.6885	3.11413	-2.79169	-6.68345	7.92326	-0.787749	-3.06766	-2.37062	8.05082	-1.55612	3.79242	-1.24056	-4.66507	-2.71169	3.67635	-0.38465	-5.44938	-1.24954	-2.15512	2.29355	-3.59933	-4.60539	-1.45451	-0.122774	-2.81487	-1.72066	-5.00632	3.40629	4.11655	2.85411	6.25174	5.03282	-2.30691	-2.16274	-3.5096	-1.51501	-2.20486
J82	-3.65253	-8.82946	-1.58472	11.4349	-8.50761	-4.52089	-9.99216	-2.52656	-1.68084	-8.01316	-2.92489	1.32388	-0.873534	-10.3572	-4.50565	7.12655	-10.1223	-0.996661	-1.66009	-0.390912	-6.72684	12.2064	-4.4855	6.67806	-9.69701	4.70771	-6.1313	-2.90483	-1.63476	-4.86911	-0.0803055	-6.1183	7.67691	7.40135	8.15296	-4.14402	-0.49901	-6.70122	1.11615	4.63616	-7.77654	-6.60157	2.97583	-0.636853	9.50159	-7.14929	4.03511	-5.48611	9.82695
JMSU1	-6.92444	-6.54909	-5.26572	12.4218	-6.58444	-4.70614	-7.54253	-4.27529	6.91178	-3.91244	-4.3387	-4.73869	3.87517	-7.59388	-5.11371	9.83778	-10.879	-1.52826	-1.96752	-0.414769	-5.67865	13.8349	-5.83646	8.14666	-9.29279	6.84076	-5.13631	0.0374125	-3.56469	-4.38839	1.26386	-5.27608	7.66048	8.0615	0.713448	-5.37472	2.48407	-5.67196	4.5281	5.73877	-5.21628	-5.07962	-0.183079	-0.683464	10.1236	-6.77064	-3.84783	-5.06815	10.5769
KMBC2	-0.907945	5.47416	2.65355	-12.8039	3.12025	3.23441	6.91294	-1.93261	-9.22698	7.13543	1.23675	2.6935	-0.000609772	7.05853	-1.26494	-9.67253	7.36354	1.00553	-6.00533	-3.43852	8.84606	-9.14027	8.65193	-4.06234	8.62911	-7.82238	4.90983	-1.70036	3.94969	8.7196	6.14619	5.4538	-3.44411	-10.1648	-4.28018	5.62354	-5.93888	9.56368	-6.73569	-1.76326	6.13027	9.08546	5.21595	-1.6045	-5.30985	6.30154	-3.30514	5.62389	-4.32241
KU1919	-0.434685	2.5878	-0.369726	-1.29724	-0.250769	-2.74535	1.0923	-2.54719	1.87201	-5.36989	-0.0573564	-0.354833	-1.13938	-3.51846	1.96088	7.47453	-6.10357	0.149574	2.18387	0.121085	-2.75897	-0.607769	2.63158	1.15915	-2.59143	5.65604	-1.93934	7.27229	-0.540128	-1.85456	-0.646796	-1.52586	2.08464	-0.42718	-0.212125	-2.58371	6.66217	-2.56598	-0.324446	0.323447	-2.70321	-2.34104	-1.75819	-2.89803	1.13581	-1.1537	0.949343	-2.75276	1.40956
RT11284	8.47317	1.73986	-0.891478	-8.35517	6.66115	-3.64789	4.20635	-0.434784	-4.49897	5.78672	-2.99226	-6.65972	-3.49447	6.02826	6.95236	-6.69926	13.0233	0.133236	-3.7904	-3.58773	15.1107	-7.41329	2.64386	-2.07378	11.1455	-6.14127	6.11638	-0.629503	7.02988	4.05581	-2.81644	2.33052	-3.36522	-3.79626	-3.8631	10.8458	-5.65985	10.9306	-5.31719	-2.89255	2.60349	6.53319	-0.473495	0.95959	-4.22745	10.981	-6.23946	10.8533	-4.99167
RT112	6.48117	1.38997	-1.55388	-9.57783	6.74134	-3.4934	3.50934	-1.96043	-5.89553	1.56647	-2.20318	-4.82159	-5.20213	6.57431	4.4321	-9.71457	13.0033	1.36644	-3.37183	-4.65084	11.4342	-9.92539	5.79567	-1.645	10.0107	-5.19683	5.31158	-0.938581	6.02834	5.90631	-3.04052	1.89717	-5.42239	-7.77486	-3.71215	7.60532	-5.58236	11.3586	-7.17804	-3.08349	4.63673	9.76345	2.21124	-0.648191	-4.59052	10.7397	-4.64266	9.6481	-3.82526
RT4	2.41642	-0.914613	4.33011	-9.1316	6.07235	-4.5889	4.43187	-2.08783	-5.60393	7.62796	-1.37631	-6.88497	-4.50593	5.42823	0.0813384	-6.9302	9.598	-3.22852	-3.03345	-4.9778	11.3488	-5.9703	-1.07657	-0.668884	9.04997	-6.09176	0.929095	-2.10087	6.53089	8.79858	0.725118	2.02584	-0.713796	-4.58851	-3.41337	2.02932	-3.21747	4.25398	-5.3361	-1.91175	3.88074	9.20251	3.42127	-3.29802	-2.19049	7.34079	-3.88064	6.57733	-1.06037
SCABER	5.72292	6.38872	3.33195	-0.639377	-1.33189	-0.820355	2.87563	0.0198489	-3.27682	-4.4205	-0.707219	7.30618	0.467512	-1.75823	4.28211	3.44666	-2.39806	3.30112	-2.5441	-1.98708	-0.822791	-0.879602	3.6295	-1.13517	-0.106764	-3.03159	1.31242	6.09429	-2.55882	-2.81983	2.96972	2.29937	-1.33842	-2.03668	1.46871	-1.55849	-1.23928	-2.5093	-2.06346	0.127655	2.11545	-5.20256	-1.77499	-0.645374	-1.74049	-2.22547	4.12895	-2.74239	-1.27223
SW1710	-6.22353	-6.3187	-4.93662	10.6064	-6.80584	2.77015	-8.07362	3.7441	10.5398	-4.51545	6.22312	-2.11831	-4.28848	-5.64845	-4.73891	-1.55084	-10.7672	-3.68936	9.72923	3.4736	-5.64545	6.8559	-1.96792	-2.03983	-6.7113	6.42941	-3.90851	-1.09883	-5.36924	-3.38306	-5.20103	-3.97994	-0.845145	7.41207	-1.05528	-4.83389	6.37704	-5.95125	6.85725	1.3979	-8.07273	-5.40144	-6.43918	-2.05722	3.57595	-5.00527	5.20162	-5.86093	1.07566
SW780	1.2496	2.87545	-2.15087	-12.0039	5.76406	-5.05063	3.85776	-1.02363	-8.63394	-0.145248	3.22199	-4.1596	-5.99618	6.4022	2.13507	-9.55058	9.18884	-0.55647	-1.93091	-3.05017	5.853	-8.54688	6.38437	-2.19452	10.4999	-5.85558	0.276941	-3.61436	6.33475	8.33988	-3.3343	4.17675	-4.10249	-8.65094	-5.7948	4.65298	-2.84721	9.45533	-4.97154	-1.89547	1.32106	10.5317	3.52721	-4.02868	-5.14912	8.7393	-4.34454	8.24634	-1.99316
T24	-4.69474	-9.70817	-2.87155	10.3175	-9.06958	-3.61534	-9.24654	-2.80515	-0.751403	-5.7176	-5.44879	0.969031	-2.91124	-9.86543	-4.53353	9.04764	-11.3624	-0.956395	-2.07568	5.5333	-5.46763	11.4348	-3.87113	6.66091	-8.87356	6.78399	-6.51568	-1.28148	-2.52338	-4.92582	-3.25462	-6.08435	7.33297	4.35614	6.65201	-3.56034	4.25703	-7.32679	-2.8966	5.46148	-7.55851	-6.18527	-1.10772	-3.74093	9.53902	-8.36585	5.37575	-5.5088	8.92421
TCCSUP	-4.73577	-6.88012	0.039363	7.65877	-4.93506	2.89008	-5.5053	0.143645	-5.18983	-2.55318	3.04617	2.23507	4.82803	-7.57372	-2.11079	2.03512	-6.08649	1.95038	4.79054	4.14758	-4.91767	5.37381	0.214714	-1.55244	-8.87286	4.0702	-4.94046	-3.69789	-4.13246	-5.25767	2.96315	-1.64098	1.02711	-2.61763	1.67974	-4.28669	2.99157	-5.62705	3.98461	5.39519	-6.33512	-5.01948	-1.66029	-3.39818	-1.12013	-4.60716	-4.20742	-4.81546	-1.18628
UBLC1	-3.62069	3.37863	-3.38194	-2.63056	-0.0161039	1.63057	3.49484	-1.12399	0.616257	-1.27557	-1.42028	3.76708	5.69879	2.47098	0.570198	-0.768455	-1.2435	-1.76181	-1.76895	2.70729	-0.578848	0.24539	-3.22594	-1.35428	-2.56543	-0.149565	-1.23565	-1.08537	-2.43622	0.375261	0.584661	0.030159	-2.66862	0.105065	-3.80503	-3.02391	-2.0061	-0.439445	0.609379	-1.38303	0.97322	-2.44778	-3.55463	2.80284	-1.42368	-2.53431	-1.57758	-1.92806	-1.7627
UMUC10	-3.29956	-2.13327	-3.11333	-7.24287	-0.434077	1.14056	2.16408	-2.14144	-5.85315	-1.07464	-0.725008	2.37713	-2.08298	-3.30526	-1.41016	-2.10301	-5.23896	2.17182	-3.25487	2.78226	1.74064	4.06046	-1.76789	5.77013	0.391441	3.16053	-2.25644	2.74041	-3.12954	-0.924818	2.2152	-3.90165	-1.72438	-2.2125	-0.0251407	-1.50905	-1.91233	-2.48917	-0.991205	-1.23595	2.85104	-1.0119	-4.47513	2.29728	5.74145	-2.19767	-4.47609	-4.51397	-2.32419
UMUC11	-2.32278	-6.37689	-1.62295	10.6238	-6.39818	-2.68576	-5.82254	-2.62543	5.90376	-3.82853	-5.65804	-2.0762	5.85151	-8.09891	-1.82913	9.47685	-9.86212	-0.78143	-1.60807	3.41832	-6.02013	10.6162	-5.75241	4.64741	-6.97873	1.00928	-3.29343	-0.26449	-0.411333	-4.94315	-2.65065	-6.64369	6.35274	13.5569	1.01963	-5.14248	-0.715911	-5.21296	7.7645	0.405821	-7.26424	-6.41734	-4.11827	-0.52064	2.87478	-6.66447	3.59896	-5.89799	2.75616
UMUC13	-3.61197	-4.74622	-3.24366	11.2238	-6.60436	-0.55055	-5.40841	-3.36045	7.00299	-5.87806	-4.58098	0.977572	3.91163	-7.04637	-1.90941	8.00016	-10.7826	-2.3747	-3.12773	6.6507	-5.23527	11.9495	-5.64021	4.1053	-8.82732	5.09692	-5.02017	-1.05122	-1.72922	-5.54076	0.430381	-4.19921	3.65306	7.98014	5.73353	-4.91036	2.01659	-5.35926	7.94924	0.0328652	-5.7787	-6.41207	-3.36029	0.293226	10.448	-5.97787	-0.341222	-6.14686	2.83243
UMUC14	5.80803	3.82713	0.706252	-9.94126	3.38956	3.24275	5.33594	0.0582699	-8.46607	5.90528	-1.53648	-3.53715	-0.90111	4.86816	3.87967	-6.62841	8.99064	-2.65907	-2.31658	-2.27081	2.35928	-7.56195	1.11855	-3.50767	8.11388	-7.29961	5.72283	-4.03354	5.76955	3.94128	-1.42146	6.13648	-3.43829	-6.08473	-7.38042	1.17145	-5.1696	11.6987	-4.00204	-2.63431	4.74529	4.7639	2.98978	-0.29188	-6.89642	0.687524	-5.43737	7.10812	-2.82688
UMUC16	8.02494	2.90161	6.65973	-8.744	-2.88307	2.51055	3.50916	-0.274823	-8.32636	-0.0846699	-2.8263	2.79275	0.691154	2.92338	-0.484488	-0.153303	6.51531	0.673402	-2.99992	-4.17394	1.20563	-5.75293	1.2296	0.0232276	3.58389	-3.89683	-0.326398	-0.0662766	3.2746	-0.697615	-3.11291	-0.387871	-1.51379	-0.94231	-3.64199	-1.46999	-4.22054	6.71714	-3.88829	-3.00446	3.48046	-0.880873	-2.66698	1.94431	-2.4559	0.509697	0.54609	1.03281	-2.15219
UMUC1	6.81148	5.31792	0.666147	-10.5684	2.73066	4.74842	6.10216	-0.609463	-3.62161	3.82316	0.635902	-2.42352	-2.09525	7.79836	2.43302	-5.68748	11.7813	0.476685	-0.817775	-3.08513	4.49593	-11.8714	2.98865	-3.43808	8.25218	-5.98701	4.78433	-1.26104	2.66235	2.69603	1.74149	4.34942	-5.26754	-7.31754	-4.45606	2.95362	-4.53744	8.06199	-5.53237	-2.90739	5.26564	4.3662	1.62519	-0.720505	-6.17299	7.38434	-2.57199	8.06895	-3.23181
UMUC3	-7.2114	-6.76678	-3.34909	14.9392	-7.06678	-4.24806	-7.25792	-0.833213	11.8285	-6.15125	-2.45371	-4.47211	-0.799625	-9.21014	-1.73212	9.6868	-11.0569	-0.609712	7.03609	6.61032	-4.00075	11.4244	-2.87072	6.96434	-8.22108	6.7777	-4.70324	-1.94207	-2.26801	-6.06185	-4.7101	-4.63928	6.76209	9.56662	7.08764	-3.52992	7.63732	-8.73559	7.96282	5.42984	-8.62459	-4.59495	-4.30593	-2.81606	10.3542	-5.32805	4.78413	-5.03238	9.90963
UMUC4	-3.03241	-1.00804	0.302693	-4.28242	6.13429	-1.40163	3.88748	-0.25512	4.71367	3.29618	-0.341726	-3.63548	-1.72693	6.62524	-3.45884	-3.00765	-0.157514	-2.98476	4.59978	-0.694564	0.170857	-1.8198	-3.61417	-0.570637	6.29828	-0.827678	1.26513	-0.723951	-0.188484	6.25413	-0.576196	-0.903047	-0.374792	0.558766	-0.346671	6.07252	-0.721878	-1.8166	-1.52188	-2.38687	3.2829	6.47477	1.24776	6.32548	-0.758101	1.03263	-2.11851	-0.451376	1.46529
UMUC5	8.35637	2.53354	7.88407	-7.39942	1.94554	0.224826	4.26675	2.58015	-4.96929	8.1061	1.9016	-1.24969	-4.97932	6.15729	2.0467	-4.64823	9.65382	2.84623	-2.96304	-3.09068	7.70201	-5.6017	5.93885	0.751283	9.40714	-5.51941	1.3878	3.16508	4.82561	1.76931	2.97116	0.928057	-3.35895	-3.41834	-2.5054	6.33265	-4.23184	4.93322	-4.55726	-2.10416	2.57547	1.55952	0.469556	-0.247801	-4.98474	6.44191	-1.20522	4.36091	-4.74227
UMUC6	5.93399	4.62375	3.81869	-3.1085	3.49988	4.81961	3.9205	5.26516	0.290097	2.41185	3.86251	-2.20768	-0.56589	0.844809	5.50134	-0.650256	4.97458	2.85059	-0.0799893	-1.50882	2.44585	-4.91401	3.6313	-3.56232	2.11001	-2.32403	1.54863	-1.50827	2.37495	-2.59272	1.69633	7.34676	-2.31815	-2.67169	-0.0121713	2.05858	1.92367	3.18082	0.381618	-0.575442	1.12644	2.01609	-1.20243	-1.96584	-3.68586	0.38787	-0.767824	2.48707	-2.48245
UMUC7	0.0964433	-6.10572	0.39371	-13.1574	7.21897	4.44925	5.46886	6.81969	-7.03975	8.50054	0.576781	-4.45201	1.07782	6.28346	-6.47554	-9.50558	7.92941	-2.74689	-3.09453	-3.58875	4.76487	-4.45009	-2.0128	-1.58153	5.0764	-4.90007	3.03688	-4.21483	-0.633231	7.15397	3.46385	-2.27844	-2.08148	-4.86461	-7.424	-0.792666	-7.2042	1.10761	-4.385	-2.97463	6.94186	4.12961	2.77148	6.65682	-3.41946	5.10447	-5.60436	4.01226	-4.17473
UMUC9	-2.49386	-2.72813	0.42502	-7.69074	10.0231	1.35351	6.57535	0.853334	-2.51532	7.94269	0.692903	-4.06029	-1.53865	6.31745	-1.36178	-8.87269	11.1848	-2.57007	-1.87587	-3.35609	10.5084	-3.5402	-2.69332	-2.15079	8.39622	-3.7377	1.10292	-3.11996	0.595202	7.06399	-0.20517	-0.383751	-4.12015	-1.71297	-4.26965	-0.18141	-5.44248	4.29533	-1.5024	-2.09092	5.57697	12.0639	4.17261	8.69104	-3.26445	6.62671	-6.48195	4.12449	-3.46142
VMCUB1	1.75537	7.41583	0.312418	-4.36607	1.85387	-2.19308	4.06173	1.3036	2.17744	-1.86775	1.80868	7.20811	-3.02744	3.21698	9.04803	2.92866	-3.256	0.980506	-2.03429	1.87129	0.864368	-0.0501913	1.97581	-2.13527	4.30685	-3.58	-0.193959	5.55398	-0.830605	-2.73636	-1.1221	9.4948	-1.41023	-6.002	-2.58684	2.10651	3.84286	0.300371	-3.56627	-1.45185	1.38292	-1.85723	-1.79738	-3.01103	-2.57224	-2.02182	2.98839	-0.97262	-1.65455
[truncated: 244 more columns]

## Sheet: inhouseCells
	FGFR2	IRF6	SNCA	FGF2	GRHL1	HOXA7	EHF	HOXA5	LEF1	AHR	HOXA10	IFI27	HDAC9	ELF3	PLAG1	FOSL1	GATA3	PITX1	MEIS3	HOXB9	ELF5	PAX6	NOTCH1	FOXM1	FOXA1	APBB1	S100A8	BNC1	MECOM	ERBB2	HOXA11	MXD1	DRAP1	MYBL1	NKX2-5	NCOA3	HOXB2	FOXC1	HIPK2	FGF1	JUP	CEBPA	GATA2	STK3	PBX3	DMBX1	CDCA7L	FOXQ1	POLR3G
647V_Batch3	-1.48694	-3.22476	-1.8692	-4.51847	-0.870255	0.280953	-0.480495	-0.0985476	0.63743	-1.30212	0.170959	1.57421	-0.158152	0.05811	-2.30737	-2.08171	-2.39429	-0.473241	-3.3338	1.96843	-0.730271	2.59204	-2.40445	0.410095	-2.89633	1.07207	-1.20455	-1.15598	-3.33381	0.0515214	1.18397	-4.52354	0.418231	-1.64595	-0.836936	-2.78739	-1.01447	0.223589	-2.83702	1.3747	4.17734	-0.886532	1.74131	1.37295	1.36459	-3.45676	-0.2859	-3.60096	-1.41178
BC3C_Batch3	1.09413	2.29943	2.24528	4.84352	1.58188	0.262113	-1.25412	1.06327	-2.61038	0.753883	0.852118	3.15319	2.41501	0.417504	-0.591364	-3.28638	-1.56841	3.05873	-0.422537	-1.58974	-1.68852	-3.3816	4.71002	-2.91403	1.38337	-3.25986	1.68809	1.41803	-1.92299	-0.0545352	-1.89007	3.38363	-2.43694	-2.19461	2.29284	3.18651	-2.58387	-1.72635	-0.524078	0.991473	-0.544626	-1.65377	-0.519927	0.289437	-3.86016	-1.15634	2.37503	0.342193	-1.51675
BFTC905_Batch1	1.95628	7.57958	0.100021	-4.18937	7.15011	-1.01577	5.11257	-0.237145	-2.21852	1.5552	0.789485	4.02936	2.02977	4.91197	3.87965	0.104865	1.24745	0.830918	-2.78566	-3.065	3.04495	-7.50109	2.03856	-2.78952	3.6769	-3.61903	4.00643	4.17243	0.251294	0.103706	2.4752	5.21573	-4.8805	-4.40405	-2.42778	1.20991	-1.68395	2.14317	-2.7931	-1.85276	3.95038	1.02239	-1.96877	0.778548	-4.34249	2.14547	1.64757	1.65742	-3.67691
CAL29_Batch2	5.33826	2.44372	3.44725	-9.54243	4.03978	-0.490977	4.72767	2.68221	-6.90812	2.76225	2.20237	0.882045	-4.10821	6.34199	0.644354	-6.61387	9.39899	2.62232	-3.4879	-4.38291	4.65981	-8.64278	6.45764	-0.463984	7.65982	-6.94017	1.21734	0.86271	0.715846	4.41616	3.31059	0.437553	-4.73111	-4.6103	-4.5717	2.5241	-3.92491	8.07154	-5.84476	-2.24018	3.40587	3.14763	5.48405	0.305836	-5.25672	5.35973	-1.68701	3.50468	-3.64686
EJ138_Batch1	-4.95839	-2.34472	-2.81362	6.52209	-1.77619	0.966923	-2.76725	1.2325	7.25309	-1.35944	0.89501	-4.27723	1.59339	-5.47128	-0.531634	3.674	-8.13523	-2.23099	3.96137	4.67895	-4.4993	6.42101	-3.53686	-0.269034	-5.01156	2.57926	-2.68843	-2.15924	-2.95723	-2.65415	-2.88491	-1.78816	3.13226	4.13538	0.843126	-2.12093	6.02165	-5.02122	3.31894	2.5959	-4.31635	-2.5703	-1.08134	-0.648521	2.91215	-5.02235	1.21746	-1.87167	3.2469
HT1376_Batch2	-1.32959	2.06126	-1.93094	-1.73219	3.80978	-1.12791	-1.33959	-1.38816	-0.219218	1.42668	-0.820822	4.83121	-0.415025	2.23941	-1.28991	-4.27496	4.52872	-0.909699	-1.01591	-1.12766	5.05369	-0.130393	1.59327	0.112001	-4.08831	-0.492646	2.19246	-0.269994	-4.08021	-0.412009	-0.955131	1.67034	-3.25163	-3.11656	-0.944267	-0.271029	-1.64175	-2.8758	-2.10571	2.21711	3.89157	0.851971	3.0494	4.39769	-1.40909	-3.50955	-1.41686	-2.61935	-2.90504
J82_Batch1	-5.06504	-5.25178	0.29628	8.52816	-3.56903	0.956901	-4.92738	0.288108	1.35974	-4.28943	0.143215	0.631604	1.62243	-5.32888	-2.96991	3.46567	-7.7742	-1.55581	1.88742	1.75671	-4.23358	9.86476	-3.48165	1.21965	-6.19218	2.30821	-4.47123	-2.61164	-1.03397	-2.84335	-1.33334	-2.25199	4.64405	4.32913	2.05665	-2.38098	2.4134	-4.61203	2.6217	2.00935	-6.99517	-4.93615	-1.61779	0.858348	3.63569	-3.40587	2.50063	-3.40193	5.16506
JMSU1_Batch2	-7.19574	-5.64367	-4.58775	11.8298	-6.56173	-5.9949	-7.74917	-5.43214	6.94872	-3.57153	-4.62231	-3.09304	2.92315	-7.05597	-4.73332	9.70923	-10.9013	-1.09788	-1.36177	1.06664	-5.98906	13.3805	-4.38981	7.52216	-9.3099	6.85283	-3.84649	0.105834	-3.39311	-3.69722	-0.0847255	-4.12957	6.36751	7.91953	1.63642	-5.11998	2.95458	-5.79625	4.32722	4.60139	-5.67167	-5.37843	-0.762825	-0.0201057	8.24516	-6.00295	-1.50052	-5.40473	7.43106
KK47_Batch2	-5.27937	-3.01197	-2.44866	7.47103	-4.01236	-1.98335	-4.03385	-1.90979	2.27721	-1.08453	-0.397156	0.14875	0.9311	-3.61071	-2.74683	2.70344	-6.4374	-0.149509	2.65343	2.33128	-3.94297	3.50917	-1.82972	3.90174	-5.73409	3.31944	-2.97829	-0.822966	-3.99469	-0.444598	-0.908707	-2.45324	2.32926	3.2808	6.09405	-1.27898	2.18875	-5.94563	1.54524	2.00723	-4.65877	-3.09813	1.73895	-1.32894	2.83661	-4.5531	1.73335	-3.78211	3.19827
KU1919_Batch3	-0.234734	1.83645	-1.46113	-4.71628	2.2023	-0.418362	2.22131	-0.360018	0.755834	-1.36057	0.0671309	-1.21782	1.02358	-1.12743	1.29664	4.41513	-1.17741	-0.15076	-1.0899	-0.263733	0.0848228	-1.07647	2.29137	-1.2826	-1.04353	1.99391	0.266866	4.00332	-0.124553	-1.8748	1.78837	-0.436163	0.431028	0.130523	-1.65596	-2.30881	2.53166	-1.07828	0.317252	1.03414	0.125122	-1.01991	0.536406	-0.391137	-1.11059	0.376425	-0.207755	-2.64633	-1.53328
L1207_Batch2	-2.38424	-4.32752	-1.36731	0.315855	-3.81975	-1.15074	-1.45044	-2.21663	-0.020494	-4.4055	-1.39888	0.671557	3.38099	-2.03542	-1.60989	2.54964	-5.45798	1.51346	0.147681	0.569639	-2.54123	1.32791	-1.9541	4.23235	-4.52901	2.19853	-1.97392	1.03549	-1.25681	-2.34072	2.51706	-2.95861	0.33592	0.992025	1.72961	-2.46865	-1.87674	-4.33449	2.89789	0.743843	1.46571	-2.76889	-1.05583	1.99185	2.84557	-2.98875	-0.453659	-2.97863	1.23988
L5637	-0.58887	2.5464	0.313437	-1.24072	-3.52885	2.40071	-0.699083	-1.04052	-1.66425	-2.58316	-0.190245	-1.59675	5.04419	-2.48952	0.561057	4.24029	-6.0838	0.655583	-0.826328	2.38688	-2.38132	1.70106	-0.595937	-0.570788	-3.70481	3.22864	-2.35813	1.00496	-0.223514	-2.31923	1.11858	-0.4012	0.558237	-2.87173	0.930048	-2.12847	0.227533	-1.90368	2.50412	-0.895257	-0.529194	-3.31904	-5.82117	-3.82687	4.03307	-5.45546	3.19965	-2.97049	-0.25572
Laycock542_Batch1	2.34799	3.19852	0.954248	-1.88232	-0.187621	0.793611	1.23758	0.700569	0.546474	-1.92555	-1.18133	0.109259	-0.0654641	-0.546989	1.5905	2.85795	0.100814	0.865949	-2.57385	0.854431	-0.163654	-1.88986	2.42662	-3.64802	-0.947493	0.47889	1.32543	3.16702	0.830682	-2.33914	-0.730481	2.53983	-0.113222	-1.06846	-1.47763	0.420209	1.19718	-0.417764	0.904071	1.61935	1.66799	-3.03491	-1.36699	-3.60688	-0.75252	-3.01677	1.90676	-1.11414	-1.62668
MGHU3_Batch2	4.39015	4.4531	2.97675	-2.96198	1.94047	1.04787	2.67311	0.739603	-2.95064	1.90813	0.703359	0.645487	-1.96952	3.22913	2.52751	-3.36955	4.14486	2.11527	-0.00349027	-2.46874	2.45597	-4.56339	2.32008	-2.17433	5.3683	-3.3922	2.28467	-1.08203	4.03964	2.28446	-0.639906	2.76838	-1.60541	-3.26605	-0.27609	4.56796	-1.15942	3.59696	-3.51896	-1.78289	-1.33316	2.45553	-0.51561	-4.08949	-2.02535	4.40301	-1.47996	4.34582	-1.24046
RT112_DSMZ	5.0225	0.701071	-2.58248	-5.21369	3.17641	-1.98025	1.8591	-1.32382	-1.41608	1.64622	-1.44298	-4.60575	-1.54061	4.48981	7.38201	-4.14986	7.8982	0.430608	-1.66196	-1.14152	7.19219	-6.48005	2.29744	-2.65439	5.41596	-4.57603	3.55454	-1.82654	4.29399	1.22508	-1.93163	3.60705	-3.56164	-4.19431	-0.598067	7.54865	-1.95869	7.63142	-4.29774	-2.90091	1.60633	5.71252	0.15541	0.554544	-3.74146	7.75356	-2.61506	6.12087	-3.89744
RT4_PACO_Batch2	0.280781	-3.38748	2.82824	-5.63982	3.75366	-3.07464	3.33745	-0.154172	-3.49823	7.0783	-0.683536	-5.95645	-3.57586	2.32618	-0.808921	-5.02839	6.89544	-3.59004	-0.923834	-2.19677	10.4375	-2.84264	-2.10453	0.424315	7.38465	-4.58788	0.518394	-2.5704	5.20858	7.58716	0.983815	0.414232	0.221113	-1.02241	-3.48305	1.69232	-2.10406	1.52548	-2.82675	-1.9492	1.58386	8.26315	3.01549	-1.19445	-1.36745	6.01434	-3.1494	5.4576	-0.488878
SCaBER_Batch3	2.81655	4.936	1.95584	-1.25924	0.203601	2.24345	2.67099	0.603377	-3.43422	-1.85183	2.22705	6.98028	1.04772	0.86881	2.07266	0.65302	0.569192	2.50073	-2.0998	-1.97598	0.546617	-3.7315	4.37584	-1.92956	-0.52424	-2.53339	1.95838	3.54487	-3.97913	-2.08385	3.21142	2.70851	-2.63633	-2.96538	1.14664	-0.570005	-1.77959	-1.87792	-0.800101	-0.578364	3.10631	-3.7902	-0.872335	0.0877665	-3.50273	-1.57379	1.92442	-1.98287	-3.12352
SD48_Batch2	-0.882959	-1.86113	-0.874924	-4.57924	3.73937	-1.45077	2.29538	-1.50331	-1.0897	4.34744	-0.380011	-5.56032	-1.21105	3.59254	-0.34777	-3.05133	5.56071	-1.95573	-2.17245	-1.82845	4.81035	-1.51298	-1.1762	0.315534	4.4455	-2.47181	3.19195	-2.19273	3.61263	5.59135	-0.824786	-0.602045	-2.56881	-1.03981	-2.21644	1.67904	-3.73214	2.94379	-3.80687	-1.77141	2.65327	3.77006	1.80561	1.9451	-1.41843	5.22718	-2.35039	3.5709	0.128639
SW1710_Batch1	-2.89084	-3.90271	-3.45538	6.82137	-3.03421	4.6559	-3.99592	3.61729	6.43237	-1.84497	5.51184	-2.69941	-0.974458	-1.36261	-4.39194	-3.76902	-5.03523	-3.68296	6.54542	0.431028	-4.12161	0.915682	-1.13398	-3.16264	-2.91624	4.49356	-2.10368	-1.68318	-3.36344	-1.22179	-2.19868	-0.507241	-1.84966	4.73975	-1.36291	-3.65876	3.3892	-2.84464	6.7918	1.2436	-3.9845	-2.06161	-3.31212	-2.00841	-0.0832996	-1.19872	3.39431	-3.00866	1.13721
SW780_Batch3	0.455702	3.89117	-1.25622	-8.05141	5.01462	2.37754	3.79205	0.491004	-2.51621	2.60001	4.87542	-1.7276	-2.00553	6.76144	-0.701214	-7.62077	8.90511	-1.79763	0.241836	-2.74008	4.57089	-8.61904	6.10644	-5.69326	6.35723	-3.73112	2.79307	-4.03253	4.22986	5.12105	1.53773	7.86866	-4.44334	-5.69966	-5.50465	3.91311	-0.805095	6.16937	-1.93374	-1.88271	2.67257	6.18195	2.36722	-2.23762	-5.83012	6.59311	-4.82984	6.3264	-2.20319
T24_Batch2	-3.2399	-8.5542	-1.37852	10.4387	-7.11964	-2.44076	-5.79273	-3.5555	4.52775	-5.84933	-5.21937	0.934381	-0.808929	-7.45829	-2.92618	8.56026	-8.95372	-0.71683	0.0260302	5.68579	-5.06381	11.8112	-6.54285	7.44943	-8.00796	5.05182	-4.60961	-0.642631	-2.90151	-4.58195	-4.11189	-5.02069	4.94261	5.56706	6.1013	-2.72115	4.42238	-6.10702	0.953704	3.32231	-6.5432	-5.00808	-1.76072	-1.51064	7.52301	-6.93426	5.64168	-3.85773	6.95362
TCCSUp.M_Batch2	-4.67146	-3.1731	-0.317587	7.84844	-5.24337	1.97172	-5.05157	-1.02362	-0.16619	-4.13392	1.60482	3.81393	3.61283	-5.92716	-1.65249	3.01728	-7.07286	0.547781	4.74146	3.81173	-4.94777	4.98249	-1.48281	0.648126	-7.83884	5.29574	-3.0749	0.042599	-4.39562	-3.63564	2.89129	-1.98326	2.97252	2.14753	2.91802	-4.53276	3.00576	-5.01873	5.48357	2.78223	-4.24763	-3.09149	-3.06163	-1.16189	2.11271	-4.81069	-0.490119	-4.29977	2.7903
UMUC1_Batch2	5.22227	0.659636	1.12587	-6.07673	-0.159059	-0.0794434	2.43038	-0.732552	-2.52858	0.354039	-1.76688	-3.00054	-1.5757	3.05958	0.881355	-1.86533	6.74206	0.10893	-1.65259	-1.73396	3.36547	-4.67549	-0.283057	-1.02574	5.91792	-3.13344	3.01422	-1.76641	2.67189	2.01951	-1.66457	-0.47513	-2.23781	-1.28286	-0.756244	1.53564	-4.66781	6.16671	-3.40949	-2.75186	1.34873	3.3578	0.34335	0.923473	-4.08647	5.96927	-0.254229	5.00014	-0.827986
UMUC10_Batch2	-7.09317	-2.72583	-3.32725	-4.37179	-1.14344	-0.0164479	1.20224	-1.83125	-3.34893	-1.92364	0.101603	2.43596	-2.25837	-2.07688	-3.29706	-2.00656	-8.143	1.49871	-0.674793	2.15356	-0.503503	3.69575	-2.09785	5.39955	-1.22759	1.94598	-0.982826	1.65363	-4.16944	-0.176968	0.327364	-4.06462	-0.979019	-0.132001	-0.489173	-1.1912	-0.731221	-3.70195	-0.186946	-1.10394	2.39587	-0.750607	-2.05314	1.37137	4.61554	-3.19516	-3.17294	-5.28766	0.0155624
UMUC14_Batch3	3.34632	1.30167	0.07607	-8.52143	3.36716	1.50294	3.96639	2.10411	-6.49834	4.45987	-0.608199	-3.35009	-2.33264	4.45986	3.62405	-6.24084	8.55242	-2.82965	-2.66644	-1.93749	5.08473	-4.47721	0.188123	-1.65427	6.98244	-6.51625	5.62689	-3.86044	3.81646	3.48905	-1.44613	2.71607	-1.75815	-3.58282	-4.91231	1.17846	-2.71472	9.28251	-4.15509	-2.25028	3.26147	5.22842	2.90169	1.16639	-4.98321	1.15208	-4.33831	5.84806	-2.06377
UMUC16_Batch2	3.40878	1.72192	3.15825	-5.77379	-4.46897	2.69455	2.94378	-0.291253	-7.28549	-1.99369	-1.91644	3.69976	1.89965	2.27981	-2.68559	0.519844	3.43364	0.14021	-0.905928	-4.13128	-1.51083	-5.02733	0.864374	0.766673	-0.100058	-2.53575	-0.133352	-1.30398	0.0350058	-0.352981	-3.03037	-0.950714	-1.13889	-0.892295	-1.58994	-2.48442	-2.63163	5.34387	-2.76969	-1.58713	2.7177	-1.29119	-0.351225	0.385673	-2.42257	-1.85157	0.603291	-0.960559	0.059634
UMUC3_Batch3	-5.85522	-5.83147	-3.22426	10.9661	-4.75818	-1.37251	-5.96231	-0.331012	10.2581	-4.81572	-1.82985	-2.29815	-0.209869	-6.95177	-2.7375	7.17175	-7.61905	-1.1333	6.65052	5.61509	-2.4479	8.7444	-3.53473	3.60771	-7.62161	4.60618	-2.68628	-1.81458	-2.26099	-4.01922	-1.39867	-3.37705	4.32965	6.69119	4.61965	-4.01534	6.01588	-7.0155	6.87758	4.58208	-5.65531	-4.04366	-2.87922	-3.02037	6.84282	-3.97931	3.40535	-4.38332	6.42814
UMUC5_Batch2	4.97232	2.24164	4.6113	-5.22697	-1.71153	-2.92561	1.68258	0.916015	-4.33144	3.22414	0.0671976	-0.171365	-3.58386	3.5288	1.76721	-2.57234	5.51226	2.22837	-1.15744	-2.26749	5.59731	-3.56734	3.85859	2.80322	5.65601	-2.8909	0.692712	2.52515	3.46203	1.09608	2.4478	-0.798138	-2.09983	-2.28795	0.770173	6.10249	-2.57372	3.63981	-3.1565	-1.11836	1.09402	0.790002	0.84438	-1.71249	-1.04701	5.63418	0.514243	3.08112	-2.11871
UMUC6_Batch2	3.73913	2.60321	2.79521	0.6149	-1.14233	2.14985	-0.316971	0.105778	1.35579	-3.82966	0.716157	0.340736	-1.60676	-2.82764	3.69463	2.53313	-0.691546	2.58055	0.994253	-0.17354	-0.126179	-0.448981	0.804898	1.11868	-2.45073	2.60147	-1.1031	-1.60086	1.14553	-3.13344	-0.890494	0.564555	1.35348	-0.274614	2.96982	0.0657282	2.91996	1.31997	0.51806	-0.695904	-1.94817	-0.989807	-1.4194	-2.53486	0.455951	-2.19976	2.77171	-0.893102	0.589771
UMUC9_Batch2	-3.97773	-4.74979	0.588066	-5.29422	9.07653	-1.06228	3.86556	0.734406	-1.72723	5.54181	0.394159	-4.56573	-0.982084	4.90253	-1.63647	-7.39264	7.17268	-3.17475	-0.453396	-2.88341	7.67439	-1.61819	-3.61568	-1.23668	7.52689	-2.57269	0.117749	-4.21011	-0.213386	6.76105	-1.97539	-1.32744	-2.30495	-1.00954	-3.10438	-0.068597	-3.31132	2.57885	-0.576597	-1.97184	3.19633	9.9033	3.78464	6.88611	-2.02437	5.56255	-5.60969	3.77753	-2.81748
VMCUB1_Batch2	1.24728	3.95406	0.769715	-2.01672	0.0204893	-0.992352	2.34918	0.226258	2.01931	-1.31573	-0.492902	4.82958	-1.06681	2.67039	1.85687	2.743	-3.59233	0.0922743	-0.809159	1.67313	-0.173567	0.268094	0.648262	-1.51472	3.10563	-1.33578	0.236159	4.9796	-1.58701	0.0660146	-0.46675	0.396108	0.390557	-2.80105	0.440189	2.28373	2.51248	0.195421	-1.064	-3.10413	0.408521	-1.72661	-1.736	-1.91554	-0.239251	-2.04335	2.38976	-1.68676	-0.89439
VMCUB3_Batch2	-1.56292	-1.3095	-1.54114	-2.66725	1.05356	0.912738	1.08481	-1.64545	0.0841614	-1.15938	-0.347155	-1.00738	-0.641133	1.96065	-3.14439	-2.67099	2.90095	-0.545894	3.34975	-1.27371	1.40803	-5.49875	0.537115	0.74188	-0.0567436	1.18219	2.38625	-0.113005	0.2233	1.78891	0.29558	0.446848	-2.60307	-1.33401	-0.306921	-0.370099	-1.26747	1.53165	-1.2363	-0.710746	3.45103	2.77211	2.19523	1.44576	-0.776454	1.58551	0.639071	0.879463	-0.431654
[truncated: 244 more columns]

## Sheet: UROMOL
	FGFR3_status	UROMOL2021_subtype	FGFR2	IRF6	SNCA	FGF2	GRHL1	HOXA7	EHF	HOXA5	LEF1	AHR	HOXA10	IFI27	HDAC9	ELF3	PLAG1	FOSL1	GATA3	PITX1	MEIS3	HOXB9	ELF5	PAX6	NOTCH1	FOXM1	FOXA1	APBB1	S100A8	BNC1	MECOM	ERBB2	HOXA11	MXD1	DRAP1	MYBL1	NKX2-5	NCOA3	HOXB2	FOXC1	HIPK2	FGF1	JUP	CEBPA	GATA2	STK3	PBX3	DMBX1	CDCA7L
U0001	M	Class 1	2.89754	0.780828	-0.369107	-4.17422	4.45549	1.53273	3.10817	-1.7817	-2.75582	0.475144	0.368572	-0.135099	-2.71388	1.04945	1.98814	-3.07436	5.37106	-1.35406	-3.26029	-2.01877	4.82959	-4.80964	1.95323	-1.54596	1.89978	-0.361531	1.23169	1.5553	2.94201	1.11018	-0.449164	0.734338	-1.33526	-2.52474	0.117165	0.981298	-2.25996	7.31319	-1.72823	-1.77391	1.59936	3.00061	2.62648	0.240706	-2.27062	5.79203	-2.3323
U0002	M	Class 2b	0.425864	0.186816	0.400201	2.06403	-0.406342	0.924191	1.07932	0.99815	2.69238	-1.34642	-0.372612	1.26382	0.0852937	1.19701	-0.83893	1.4338	-1.1518	3.30862	0.580793	-0.163245	-2.65527	1.44649	1.56225	-0.757138	0.547441	-2.91196	0.515912	-0.949061	0.945618	-0.901959	-0.177738	-0.209494	-0.338421	0.361848	-0.775573	0.0939256	-0.542048	-1.17516	1.9721	1.69685	-0.90529	-3.38431	-1.18875	2.52305	-0.805498	-0.771244	0.781161
U0006	M	Class 2b	0.11835	2.78669	0.0649332	1.42472	-2.08124	0.853532	1.17462	0.302067	-0.199966	-0.838893	0.423385	3.45194	2.05636	-0.638462	0.424767	3.25085	-2.60076	-0.222238	0.876753	-0.682355	-2.49309	0.263755	-0.341789	-1.81512	-2.65817	-1.54765	-0.297356	2.09793	-2.38605	-3.43031	0.638945	1.57013	-0.00930688	-1.32101	-0.508437	-2.24418	1.13676	-3.59203	1.75674	-0.0865875	-0.898554	-3.87144	-2.19173	0.504794	1.10096	-1.67853	1.19503
U0007	M	Class 1	2.21993	1.83236	-0.945643	-5.66664	2.76528	2.56878	1.72707	-2.52759	-4.4026	1.35546	0.309229	-0.186857	-1.78239	1.57636	1.97891	-2.64411	5.49861	-0.0122159	-1.7987	-3.16568	3.79107	-7.1302	1.30507	-1.48717	2.82501	-0.0294366	1.35819	0.867274	1.53761	1.47855	0.656362	1.82358	-1.28464	-3.72096	0.124075	0.477006	-2.28266	5.16351	-0.764136	-1.20186	1.97046	1.74444	2.48293	-2.54145	-2.77812	3.22519	-2.24295
U0010	M	Class 2b	-3.02057	-0.839165	-0.84303	6.9215	-4.30332	0.420244	-2.78711	-1.09572	2.4273	-7.62452	0.0436584	4.34077	2.48212	-3.25384	-1.55413	5.71728	-7.76477	1.27885	4.6053	2.87515	-4.98732	6.12378	-2.52895	1.54017	-6.49767	1.50413	-3.58297	-0.593608	-2.92222	-2.57431	0.798655	-2.93403	2.74307	3.25643	-0.387684	-3.69621	3.14307	-4.20845	3.86262	3.97023	-2.38867	-5.04133	-3.14925	0.0121698	2.64922	-6.25019	2.3412
U0011	NA	Class 1	2.3913	0.214145	-1.47571	-4.52799	2.78072	-0.140275	2.08832	-2.23796	-4.15018	1.72654	-0.750647	-2.14281	-1.45221	1.66726	1.41617	-3.64476	5.53409	-0.956539	-3.2947	-2.8515	6.08418	-5.29065	2.0605	-1.01504	1.64989	0.157371	1.38081	0.0235871	3.07845	1.58465	1.11492	0.733322	-1.94049	-5.24149	1.1634	0.284829	-2.18345	7.22445	-3.07401	-3.0606	1.97131	2.47378	3.21012	-1.08536	-1.49763	5.63753	-0.85353
U0012	NA	NA	-1.74243	0.365585	0.84459	-3.49569	2.57495	-0.852787	1.84898	1.05159	-1.73852	0.907618	-2.91559	-1.34288	1.18723	2.27198	0.16643	-2.20924	4.61418	-2.88936	-2.83661	-2.8003	5.92772	-2.02918	-2.88344	1.76343	3.96316	-2.20333	-0.147527	-0.335128	2.48274	3.75045	-0.549401	0.515981	0.425432	0.624443	-0.276431	2.79044	-4.35477	1.89427	-2.22967	-2.22806	2.29772	3.9812	2.18625	3.60249	-0.602741	1.25894	-2.73563
U0013	M	Class 2b	2.33688	1.1417	0.0785516	0.449369	0.172364	3.97771	0.688468	4.41339	2.10176	0.631833	-0.170502	0.873982	1.9517	1.85638	-0.288213	1.25514	2.17998	0.615292	-1.12112	0.285917	-0.509541	1.51955	-1.3156	-0.856128	0.235728	-2.08587	-0.602231	0.962387	-0.0327428	1.33396	0.90962	-0.0738181	0.541621	3.23897	-1.45221	0.801537	-2.28333	-0.141548	1.27544	-1.13047	1.99566	-0.574167	0.230959	3.42649	-0.934646	0.566168	-2.04338
U0015	NA	Class 2b	0.19015	1.85772	-1.87311	1.23833	-1.5675	1.23944	-0.387808	-0.58205	-0.195832	-3.65814	1.03846	3.37483	0.634647	2.38156	1.74518	1.07909	-0.895976	1.02038	1.03379	0.541148	-0.866847	-0.707344	-0.146244	-1.26055	-2.70928	-1.62426	1.33572	0.129733	-2.0017	-1.11415	0.0514813	1.16766	0.227484	0.738888	-1.07888	-1.55153	1.85635	-1.45952	1.16623	1.35853	0.77056	-2.39997	0.558877	-0.286929	-0.1468	-4.06895	1.14705
U0018	M	Class 2b	-0.737381	-2.04478	-0.106796	1.84321	-0.701548	1.03161	-0.480722	-1.17805	-0.0793019	1.49843	-0.766557	-0.96221	0.493775	-0.551342	-1.11814	0.352362	0.733402	-1.01005	0.683758	1.49103	-0.138804	2.24302	-3.88332	0.270984	0.305149	-1.05225	-0.517234	-2.24349	-1.19201	1.91111	1.06182	-1.84878	-0.0832115	3.78714	-1.06029	-1.65112	-0.432884	-0.969591	0.389966	0.719074	-2.11748	-0.43515	-1.22668	0.22816	0.371056	0.832315	-1.00235
U0023	M	Class 2b	1.92503	-0.341902	0.671699	0.801306	1.76804	0.868182	0.160177	0.518209	0.315745	0.681617	-0.0792554	-1.40726	2.04954	0.450983	1.2217	0.362399	2.36348	0.039488	-1.61107	-1.37749	1.80585	0.915989	-1.52284	-0.0772249	2.73824	-1.16272	0.779884	0.377312	3.29191	-0.678148	0.316365	-1.95471	1.16163	4.06936	-1.33075	0.346992	-0.744731	0.0589058	0.133656	-0.746517	-0.765326	-0.59531	-1.31581	2.85426	-1.27533	1.30845	-3.24339
U0024	M	Class 1	0.282877	-0.334994	-1.87475	-1.3794	-0.382733	0.951043	0.564687	0.0209339	-2.00082	-0.767413	0.499511	0.0874078	0.706645	-0.68778	-0.297754	-0.90855	0.736994	1.02334	-1.39847	-0.182338	-1.38288	0.0465566	1.35176	-2.07979	1.88815	-1.79579	-2.28729	-0.409915	-0.601476	2.46216	-0.734036	-0.79485	0.781789	-0.450838	-3.10422	0.135478	-1.74742	-0.907637	0.3	1.06501	2.06745	-0.509059	0.752078	1.58442	-1.50276	-0.9135	-1.17254
U0026	M	Class 1	0.473219	0.732541	-0.0751021	-2.46498	0.90849	2.67618	1.90005	1.4225	-2.30154	3.70587	2.31913	2.40167	1.01436	1.66206	-0.952433	-2.93908	0.473662	-0.590326	0.7515	0.297696	-0.212932	-2.14184	-0.213505	-3.23538	0.646139	-3.86562	1.22002	-0.0646572	-1.63086	2.04127	-0.362312	-0.117316	-1.09512	0.308311	-2.38775	-2.03103	-1.73349	0.784724	-1.31872	-0.453208	1.9397	0.200242	0.710816	1.4607	-1.22909	-0.197676	-1.40869
U0027	M	Class 1	1.74954	-1.63762	-0.160927	-2.86929	1.65906	1.80476	0.506176	-0.754911	-0.964226	3.61314	-0.406117	-1.2286	-0.890346	-0.506037	1.64863	-1.76649	1.89963	-1.05767	-3.07317	0.310921	3.03622	-2.69673	-0.86596	-2.09453	1.0937	-2.25395	2.8973	-0.464314	1.6989	-1.06268	-0.555216	0.145991	-1.84421	0.599122	0.269161	1.61892	-2.55517	3.14338	-1.4924	-3.13885	0.777209	-0.696428	1.41031	0.341506	-0.714052	2.38765	-0.800996
U0028	M	Class 1	0.910641	-2.61069	-2.02065	-4.15881	3.25233	0.835105	2.55998	1.12619	-2.74879	4.46911	-1.33159	-1.88656	-1.37949	4.09605	-0.0963336	-2.99296	5.27069	-1.56168	-0.388833	-0.29084	4.85329	-3.63303	-2.34607	0.554522	4.67094	-2.05244	2.00901	-3.09396	1.42791	3.69342	-0.649012	0.275865	0.990301	0.0418398	-0.55689	2.73932	-3.28186	1.23121	-1.98375	-1.74122	2.0735	3.20688	1.38518	1.41939	-0.895539	4.46534	-1.61703
U0032	M	Class 1	0.289001	-0.475417	0.408841	-0.883638	0.139823	0.204078	1.06415	1.0091	0.335505	3.47543	2.47431	-0.0671153	-0.393102	-0.150747	-0.439709	-2.53476	0.229865	-2.89818	0.382228	-1.6303	1.99197	-3.34194	-0.869165	-0.962251	2.40759	-1.48584	0.194346	0.382775	-0.805697	1.48982	-0.734768	-0.0913035	-0.12516	1.52204	-0.71836	1.62124	-0.71007	-1.18094	-0.735449	-1.21354	-0.035395	1.08367	-1.14921	-0.539845	-0.897206	1.8066	-0.533371
U0035	WT	Class 2b	1.11768	-0.648943	3.09687	2.80755	0.226367	2.25612	-0.119091	-0.543382	0.395979	0.831035	0.312322	-0.52972	2.93634	-1.67005	0.117233	1.48378	-0.463901	0.788122	-0.533732	-0.117935	-0.346076	0.349023	-1.10845	-2.47356	-0.0361425	0.518181	0.59469	0.705318	0.801627	-1.79811	1.06886	-1.80831	-0.565914	3.2315	-0.592214	-1.83228	-0.700746	-1.90399	2.50233	-0.465112	-1.38088	-2.51718	-2.71662	1.02204	0.00492312	1.10624	-0.71247
U0036	M	Class 1	0.898304	-0.613336	-1.07658	-2.03245	2.33011	2.46879	0.146312	-1.50862	-3.90192	4.3528	-0.268561	-0.800256	-0.435534	1.33547	-0.0928538	-3.42843	3.94905	-0.794596	-0.800812	-0.840791	3.19463	-5.0203	1.79643	-2.19138	3.07569	-0.917048	-0.461704	0.592136	2.88882	2.65058	1.1576	1.13023	-0.614333	-2.46376	0.551664	1.11688	-2.09646	2.81049	-1.23518	-0.438343	2.1366	2.06758	2.37653	-1.08289	-1.20835	3.03105	0.498651
U0037	M	Class 1	-1.20659	-1.51479	-1.12581	-3.91867	1.95437	1.83624	0.573299	-0.829436	-1.75545	1.158	0.336362	0.131079	-1.36271	1.14343	-0.832945	-3.10458	3.03733	-1.06867	0.28774	-0.93634	5.23928	-4.03049	-0.807981	-1.40011	1.81689	0.025323	0.306986	-1.2018	0.816771	3.77675	0.261002	-0.134365	0.974047	-2.07055	0.497049	1.75554	-0.727879	2.93493	-1.62679	-2.70006	1.11702	2.60767	1.95782	-2.00962	0.103556	3.92552	0.538673
U0038	WT	Class 2a	-5.23676	-2.84804	-2.36192	-1.46041	0.698336	-0.368685	-0.0203505	-1.1381	-1.80427	2.00901	-1.01788	2.50395	-0.266749	-0.491731	-4.90688	-1.67812	-2.04485	-1.7559	0.453826	0.604333	1.59798	0.983711	-1.1506	1.87916	1.028	1.21131	-1.89712	-3.01217	-3.37683	5.56266	0.317256	-1.41401	1.48735	-0.0828215	-0.214005	-2.05515	0.561409	-1.91561	-2.5392	0.418039	1.60002	5.39977	2.94584	1.72991	1.55198	-0.994112	-1.07637
U0039	M	Class 2b	-0.978956	-0.185113	-1.69056	-2.40195	1.18142	0.328146	1.61874	-0.205267	-2.8805	-0.39922	-0.273469	-0.0552476	-0.0595579	-0.819332	1.68098	0.33676	1.59597	2.0876	-1.81531	-1.87993	1.96635	-3.77977	-0.801624	1.43756	-0.0585558	0.571747	0.157233	-1.66996	1.01998	0.729211	1.06149	-0.508319	-0.277617	-0.870254	-0.283079	-0.960603	-1.13986	2.28149	-0.697578	1.98197	0.654683	1.32422	2.9087	-1.09748	-0.47531	1.42668	0.342138
U0041	M	Class 1	-1.60073	-1.20935	0.281982	-0.636539	0.726615	-0.562092	1.2843	0.818116	-1.7189	1.34307	-0.0564378	-1.46098	-1.96632	3.35745	-0.337825	-2.71469	0.25933	-0.820949	-0.252196	-0.102501	1.35384	-0.154884	-0.00529688	0.00661914	3.63633	-4.80694	-2.23467	-0.559343	1.11031	2.82577	-1.02504	0.143117	0.301234	-1.6013	-3.19984	1.39276	-0.153798	-0.143766	-1.05494	0.325899	0.948414	0.94102	1.78308	0.00786571	-1.67724	0.674571	-2.01078
U0042	M	Class 2a	-1.0426	-0.669953	0.730708	1.38758	-0.534849	-0.517619	-0.376319	-2.17972	-0.892314	-2.0895	-0.992856	-0.904859	-1.23789	0.859473	0.805346	1.02228	-1.70178	0.715359	2.84812	1.25228	-0.76027	0.451131	1.54247	2.34423	-1.14403	1.59098	0.321601	-1.38019	2.18502	0.489644	-0.0972424	-0.770839	-0.999979	-1.76617	0.307575	-1.21204	0.120145	-2.07502	0.49275	-0.0748529	-1.1666	-0.125743	1.17596	-1.58809	0.213768	-1.35021	-0.989514
U0045	M	Class 1	-0.159922	-1.36901	-0.349842	-3.83117	2.21132	1.52342	1.44212	-0.217927	-3.33398	3.76605	0.0573343	-1.26146	-0.634541	0.209651	1.30109	-3.89632	4.7142	-2.96231	0.0303035	-0.836867	4.39604	-4.32313	-1.33461	-2.53613	2.59168	-2.79744	1.6567	-1.70367	1.38996	3.6234	-0.0160111	0.679381	-1.02387	0.830287	-0.319966	-2.58573	-2.83502	3.06932	-2.41837	-3.17912	0.583587	2.7797	1.88664	0.0812832	-1.97592	1.42074	-1.8478
U0046	WT	Class 1	1.00805	1.67461	-0.83654	-0.211607	-0.620982	2.52698	-0.753072	0.650463	-0.0593128	0.416757	1.90779	1.74208	0.752657	-0.937828	0.768102	-0.643936	-0.432613	0.0207114	0.845727	0.473953	-1.26739	-2.41604	0.172985	-3.71636	-1.99152	0.221761	1.88809	-0.0231843	-1.8894	0.364746	0.391905	0.435278	-1.07081	1.64514	-0.7134	-1.47838	-0.0714634	0.347947	1.05529	-2.21018	-0.643495	-2.93709	-2.33049	-0.505923	-1.4249	-1.23095	-0.501995
U0048	WT	NA	-0.527138	-2.13453	0.289119	-3.71452	6.18984	1.52646	1.23383	-0.993659	-2.06693	1.79084	-0.374391	-2.92331	-1.20964	2.26244	0.117462	-5.07592	5.57424	-1.86266	-3.49389	-4.32002	4.99424	-3.96768	1.09847	-0.853913	3.00531	-1.5315	-0.0862727	-0.149419	1.28813	3.7821	-0.394384	1.04603	-0.0815063	-2.41835	-1.01182	-0.823583	-3.63103	2.82642	-1.20797	-0.203351	2.02482	6.87937	2.88714	2.39505	-1.4004	4.53421	-1.69501
U0053	WT	Class 2b	0.338108	0.433312	-1.2359	3.6788	-3.0599	3.22406	-0.563776	0.00632724	0.616599	0.185113	-0.00816418	2.15081	1.95456	0.433974	-2.87871	1.77762	-0.438321	0.977556	2.82893	1.0794	-3.22945	0.848623	-1.15177	-2.42081	-2.20786	-0.693779	-0.382032	-0.451861	-1.52516	-1.06054	1.01779	0.730189	1.28808	3.41344	-2.83818	-2.26976	1.46192	-1.68038	2.2044	1.34995	1.33118	-3.06532	-1.20939	2.1962	-1.19197	-3.9918	-0.778327
U0054	NA	NA	1.80559	0.105666	0.0504565	3.39386	-2.07627	1.70407	-0.822968	1.47513	3.4511	0.48459	1.16469	-1.03265	2.55039	-1.22014	1.31279	2.64982	-1.6492	0.808384	0.164757	1.29752	-3.60156	2.29646	-1.95985	-1.21172	-0.622492	0.473102	-0.00803122	0.225795	1.28518	-3.00267	-1.66005	0.909061	0.346521	4.38798	-1.724	-0.556326	0.240189	-0.348358	3.07911	-0.318129	-2.79129	-4.39031	-3.67871	0.524964	0.388518	-2.74464	-1.67438
U0057	M	NA	-0.451835	-2.21075	-1.69947	-4.78561	4.16088	-0.307835	1.25895	0.00866811	-2.12036	3.38068	-0.529742	-0.895671	-1.17975	2.88374	-1.0009	-3.78133	4.58461	-1.07471	-1.21797	-1.89583	4.73057	-3.77949	1.3641	0.499069	2.80574	-1.16657	0.249662	-0.87663	1.68582	3.85892	-1.34666	-0.275953	0.0900082	-3.5879	1.7922	3.23727	-2.17661	3.08004	-3.99929	-1.86537	2.41349	3.78902	3.91933	0.871536	-2.3101	2.53122	-0.700298
U0059	WT	Class 2a	1.31758	-2.40775	0.591672	-0.114435	1.32704	-2.11702	-1.04623	-0.906469	-0.00843267	1.2217	-4.43807	-0.941826	1.5353	1.3998	-0.474375	-0.558998	3.1034	-1.20284	-0.570533	0.156465	2.31927	1.28561	-1.78201	1.85357	1.50566	-0.124863	-0.235873	-0.528497	1.19304	1.33943	0.940715	-1.30564	0.737116	2.42626	-0.841222	0.656428	-3.10082	-0.570283	-0.837253	0.209715	1.91914	0.924398	2.00389	3.90936	-0.403098	-0.593349	-1.56332
U0060	WT	Class 1	0.750832	-1.64826	-0.597421	-1.03878	-0.309842	0.0462245	-0.560226	-1.54775	1.39234	1.75133	-1.87965	-2.69857	0.0109384	-0.601604	-0.960924	-1.2669	2.27184	-0.667509	0.659928	0.571443	1.62508	-1.81882	-1.08542	-0.248314	-0.483882	1.15216	1.52723	-1.61351	-0.759995	0.588699	0.121831	0.141398	-0.212217	0.992402	-0.325958	-0.568291	-1.69064	0.554112	-0.0965843	-0.641447	0.947422	-0.062934	0.303227	0.469025	0.63842	-0.670725	-1.33566
U0062	M	Class 1	1.26895	-0.732872	0.313981	-2.2011	2.28999	0.827166	1.11026	0.502844	0.0398301	2.11459	0.154128	-3.87828	-0.849128	-0.367051	1.87593	-4.09033	2.17816	-2.33198	-0.806516	-0.720533	3.90457	-1.07848	-0.950966	-1.88187	2.03864	-1.57539	0.69268	0.0314829	2.24898	2.2119	-0.608847	1.2751	-0.0150359	0.550036	-0.771052	0.658466	-0.596077	1.98021	-1.58366	-1.01276	0.00254322	2.63456	-0.37028	1.14832	-2.56559	3.77703	-2.53334
U0064	WT	Class 2a	-5.46584	-4.15802	-2.5359	0.780981	-0.201262	-1.34707	-2.51652	-0.627197	1.84046	1.34282	-1.14876	-1.90201	1.57312	-1.30909	-2.98003	1.05348	-3.92398	-2.38123	1.46919	0.999097	1.74771	4.27137	-3.64703	2.6218	-0.219605	2.34809	-1.68484	-2.97974	-2.44416	4.40472	-0.97856	-3.52185	2.38413	3.62522	0.263982	-1.47642	1.95649	-3.08659	1.10953	-1.02624	-0.993418	2.88472	0.347116	2.71975	2.96177	-0.280063	-1.15174
U0067	WT	Class 2a	-0.51498	-1.7646	-0.479263	0.223507	0.200153	-3.93576	-0.982003	-2.09109	2.21032	-1.80032	-1.9839	-1.12559	-0.459573	0.858649	-0.600804	-0.174931	-0.349342	-3.48024	0.884876	0.468916	1.20687	2.82188	-1.1991	3.30599	0.436046	0.725304	-1.47019	-0.186928	-0.771487	0.372752	-0.529659	-2.60397	-0.0903158	1.34066	0.121142	-0.311525	-1.99543	-0.455224	-1.05497	-1.41362	-0.0198318	1.36488	1.06797	3.20175	1.65202	0.11959	-0.0837368
U0069	NA	NA	1.05044	-0.467858	-0.244339	-2.8984	2.95946	1.86764	2.00342	-1.23046	-1.80207	2.98491	0.0464994	-1.44141	-2.44739	1.54413	1.11982	-3.18039	5.20902	-2.13561	-1.65933	-0.512995	2.7904	-4.22959	-1.27926	-1.92577	3.2018	-2.18425	2.00244	-1.35723	2.59813	2.50166	-1.07305	1.21899	-1.69194	-0.267275	-1.445	0.843583	-1.24918	3.86628	-0.348172	-0.435025	0.754113	3.83008	2.0737	-0.976309	-2.1812	3.57272	-1.53512
U0071	WT	NA	-0.498025	-1.76139	0.121699	-1.70124	-0.577559	0.880465	-0.492246	-0.374071	-0.850588	0.690653	-1.20029	-0.951219	1.5109	0.963431	-3.09535	0.460438	0.609077	-1.79094	-2.41702	0.736144	2.51132	3.02123	-2.40178	2.5076	1.73036	-0.330369	-0.229251	-0.974796	-1.58031	3.06706	2.17477	-4.06025	1.99143	2.6963	-2.09823	0.306588	-0.179501	-1.31878	-1.24453	-1.67225	1.32338	4.18756	0.308445	3.60286	0.044504	-0.693902	-1.37126
U0072	M	Class 1	-0.429465	-3.1208	-0.41964	-0.404961	1.57905	-0.60852	-0.151387	-0.677498	-0.874136	-0.927273	-0.361633	-2.38035	0.194505	0.311078	-0.591283	-3.14847	0.284784	-1.19362	-1.02245	-0.846591	0.272188	-1.50359	0.827544	-0.872411	2.2621	-0.804743	1.29661	-1.58645	0.0289089	1.54065	-0.898852	-0.331804	-1.17431	-2.23877	-1.48937	-0.183063	-1.18382	1.47524	-0.641802	0.883505	1.59103	4.28659	2.98808	2.2841	-0.201822	1.21921	-1.38742
U0073	M	Class 1	-1.3444	0.90491	-0.805784	-0.519005	1.09495	1.36249	-0.0479533	-4.02533	0.578238	-1.71619	0.014791	0.478062	-2.17011	-0.751271	0.926544	-1.0163	-0.281672	0.876065	0.740322	0.42482	2.8242	-2.74639	-0.320873	-0.6278	0.748359	3.33715	-0.631833	1.40926	-0.589518	0.568649	0.630296	1.78624	-0.235855	-2.37187	0.815315	0.890363	0.332551	3.461	-0.434496	0.980037	-0.0420402	1.24038	2.29351	-2.30521	-0.382172	0.912264	0.559064
U0074	WT	Class 2b	-0.279	0.846596	-2.54008	-1.34405	1.06876	0.544172	0.120709	-0.907963	0.111781	-0.918669	1.05296	2.42858	-1.90714	2.45534	-2.39288	-0.994264	0.827587	-0.944883	0.774892	-0.804261	0.355037	-2.34008	-0.646292	-1.23077	-1.07258	-0.103085	-0.475074	0.271184	-1.87143	2.17825	0.99822	-0.593545	0.944488	-2.02197	-0.414258	-3.39902	-0.752785	2.7224	-1.86494	-0.372152	2.62823	1.51359	3.33884	0.454644	-0.335689	0.508109	0.766301
U0076	WT	Class 2a	-4.15784	-0.667621	-2.80122	0.271104	-1.00473	0.853801	-1.79361	-0.38907	-1.18974	-0.906964	-1.15959	4.25579	0.861978	-0.361319	-3.78051	1.36107	-2.85229	-0.90427	-0.0738433	-0.00671231	1.23864	1.70516	-1.29649	2.25103	-3.18801	3.2465	-1.16232	-0.0444204	-4.59252	2.23695	1.38933	-2.17209	0.841184	-0.0488605	2.0055	-1.89357	0.387786	-3.51143	-0.012166	0.890454	-0.59443	1.41123	2.08258	1.75079	1.74776	-2.55531	-0.0974253
U0077	WT	Class 2a	-4.99772	-2.74439	-0.956631	0.237199	0.953201	-0.161141	-0.849055	-0.074293	0.123034	0.343072	-0.962391	2.22683	2.02021	0.845536	-4.05569	0.453097	-3.97173	0.900951	1.07229	0.00793027	0.611577	1.88337	-1.15139	2.625	-0.561314	3.7156	-2.36781	-3.04636	-4.38517	2.2964	1.32478	-3.17396	1.23052	0.92396	1.78394	-1.37083	0.457844	-3.15594	0.651393	1.14476	1.50315	2.30048	1.6495	3.18134	1.09671	-3.31529	0.0710705
U0078	M	NA	-1.4291	-3.18426	-0.142063	-3.26339	3.16112	-0.901953	-0.113783	0.104557	-1.70609	3.74915	1.25776	-4.23729	-1.05329	0.826451	0.0608973	-1.72832	2.4799	-0.819846	-1.58274	-1.13254	3.49833	-1.75543	0.898254	-1.02267	2.34841	-1.0758	-1.34053	-0.970965	0.592975	3.99257	-0.745305	-0.083748	0.835835	-1.25094	-0.726102	-0.106062	-1.34224	-0.757078	-0.737853	-0.389832	1.85036	3.91788	1.42945	2.69952	-0.69948	2.57886	0.318515
U0080	WT	Class 2b	-1.97695	-0.745267	-2.59783	-2.08467	0.885323	0.519606	0.530149	-0.292833	-1.74739	-1.04615	-2.02292	1.43068	0.532609	-0.374662	-1.68642	0.807856	-0.899373	0.0244584	-0.780108	-0.070741	0.984044	-1.27384	-1.4782	1.48699	0.0629431	2.65583	-0.229812	-0.355146	-2.03668	0.522277	2.09397	-1.16114	1.22057	-0.438724	0.564012	-0.0116014	0.687924	-0.295278	-1.11194	1.25486	0.918972	1.35677	3.04405	0.636126	0.707993	-0.734434	1.19987
U0083	WT	Class 2b	-3.23016	-1.80041	-0.933081	0.338922	-1.59293	0.818185	-1.92883	-0.96717	-0.388946	-2.00159	0.152556	-0.463304	3.55619	-0.146763	-6.4183	1.02966	-3.07893	-0.338695	0.307023	-0.919781	-0.0780538	2.21299	-1.3026	1.21003	-3.14518	1.9279	-3.45427	-1.1678	-2.31472	1.87355	2.90347	-1.3921	4.3579	-0.661426	0.431997	-3.1478	-0.870076	-2.16142	2.39103	0.722912	2.00596	0.409793	-0.446245	1.23588	1.33546	-2.22443	0.721223
U0086	WT	Class 2b	2.85888	0.425519	-1.90942	-0.582884	-2.6358	-3.04351	0.235476	1.27073	-0.593437	0.439184	-1.47808	1.78009	0.521556	-2.66546	-0.496327	2.93141	0.607699	1.17535	-2.02904	0.840435	0.319253	3.2281	-1.99848	2.29381	0.0166444	-1.37725	-1.8411	-1.24686	1.86627	-1.91574	-1.79044	-2.05318	3.05956	2.60731	-0.436818	-0.824981	0.405882	0.447041	-2.35229	-1.4585	-0.992795	-1.23472	-1.43618	0.42062	1.66677	-2.25288	0.469583
U0087	WT	Class 1	-0.680767	-1.53556	-1.29536	-2.60898	3.67802	-1.3711	1.54791	-1.7381	-2.12587	0.631045	0.150758	-1.01604	-2.40333	2.35341	-1.59572	-3.24206	4.17774	0.609214	-2.39731	-0.81595	3.65452	-4.24273	1.47899	1.23444	3.55545	0.167719	0.483192	0.32963	1.6629	4.48108	0.62662	1.47627	-1.19899	-4.19012	0.808123	1.83297	-1.40645	4.41256	-2.98394	-0.695716	1.59675	3.36945	2.85167	0.766323	-1.7799	4.48542	-1.74061
U0088	M	Class 2b	2.15895	2.67486	1.81861	2.93833	-1.28905	-1.3781	-0.98535	0.729217	2.05092	-2.14914	-1.67776	1.9826	1.67102	-1.18254	1.36325	1.07651	-1.33033	0.728117	-0.227394	0.093494	0.0304275	0.203549	-0.502119	-0.144982	-1.72974	0.253145	1.01725	0.972334	-0.84431	-4.2341	-1.35013	1.40871	1.14197	2.39992	1.52698	0.348336	0.856518	-0.264758	2.15144	-0.0651051	-1.53298	-2.81845	-3.1809	0.641102	-0.200521	-1.71473	0.888897
U0089	M	Class 2b	1.82882	1.64212	1.572	-0.156478	-0.475221	-0.483723	-1.04826	0.440294	2.13505	-0.169461	0.937606	-1.15407	-1.75659	-0.141274	1.48744	0.806201	1.01753	2.16709	-1.08288	-1.53353	0.258143	0.0662284	1.08334	-1.29209	-0.401493	0.0539518	0.0797974	-0.177183	2.15405	-3.24255	-0.611239	0.365945	0.617579	-0.7202	-0.00390182	1.06777	1.70627	0.829271	-1.20936	-0.86648	-1.3981	-1.96287	-2.10225	-1.26072	0.561823	0.990715	0.553537
U0090	WT	Class 2b	1.35716	1.05075	-0.131966	-1.81395	-2.33116	-0.252638	1.01124	-0.130117	2.52518	-0.942777	-2.06739	1.99185	1.08543	1.31168	1.40612	1.30816	-0.584435	-0.0216732	-2.94372	-0.441946	1.6269	2.41889	-2.58014	1.60949	0.834535	0.775717	0.959309	-0.462335	1.59713	-0.66134	1.37901	0.129554	1.52417	3.30846	-0.391622	-1.20615	-0.832959	2.69271	-1.26196	-1.53919	0.686526	-0.0561164	-1.49417	0.669001	1.36852	-0.454323	-1.67329
U0091	M	Class 2b	1.42023	2.23606	0.728183	-0.482165	-1.29258	1.6466	0.74806	0.584977	0.552738	-0.801598	-0.249785	3.47754	-1.31533	0.020564	-0.563313	0.698104	-1.67307	1.90632	-1.7305	-0.826567	-0.132362	-2.32714	0.143496	-0.558402	-2.10624	0.521584	-0.780194	0.79512	-0.155209	-4.08972	-0.57605	1.90757	-0.0130742	-1.4228	0.0476674	-0.132937	0.973047	2.47953	-1.44843	0.251124	0.962029	-2.16892	0.319444	-1.39809	-0.302501	-0.953976	1.19845
U0092	WT	Class 2b	-0.426714	-1.60315	0.520751	1.05813	0.0166674	1.89928	-0.170713	-0.225125	0.926736	0.978967	0.629204	0.801397	1.11782	0.286407	-1.40598	-1.7985	3.1003	-0.335183	1.82715	1.49389	1.91389	-0.591556	-2.05376	0.0126987	1.51681	-1.89598	-0.391409	-1.46117	-0.380353	2.11966	0.459572	-0.983139	-0.935122	2.71003	-3.08373	0.0676264	-1.00542	-1.07483	-0.0873156	-1.69731	2.08389	1.89133	1.50071	2.4574	-2.08551	-0.436951	-2.0733
U0093	WT	Class 2b	-2.13519	-0.980817	0.528707	-1.19338	0.497011	0.925576	-1.40415	0.122896	1.91437	-0.383291	0.0624115	2.11197	-0.192624	1.52037	-3.94733	1.06564	1.43684	-0.195313	1.15037	-1.24754	0.441433	0.807083	-2.38717	0.992283	-0.450172	2.56575	0.511805	1.43085	-2.5943	1.17704	1.18124	-1.17713	1.98788	0.465884	0.585572	-1.6925	-0.217153	-0.0824804	0.0681639	-0.147599	-0.0181303	0.97525	1.25558	0.310386	1.36247	-1.63974	0.604431
U0094	WT	Class 1	1.08715	-1.5977	-0.536715	-1.10627	1.30414	1.14252	0.534503	-0.319478	-0.932026	3.40106	2.28154	-1.16779	-0.646822	-0.950539	0.924727	-1.65079	3.46725	-1.41569	-0.00852559	0.156133	3.48906	-4.19702	0.197258	-2.67036	1.45999	-1.58048	3.31967	-0.325189	0.601409	2.24047	0.101865	1.54937	-2.25787	1.36068	-0.729419	-2.42002	-1.09655	1.73033	-0.243279	-1.41145	0.508179	-0.463235	-1.16859	0.0512073	-2.00914	0.825606	-1.33982
U0095	M	Class 1	-1.00508	-0.290547	-2.39305	-0.646796	0.686876	-0.00266598	0.608462	-1.93888	-1.30566	0.404451	0.478585	0.403561	-1.93142	0.692263	0.421956	-1.58116	0.758366	-1.92703	0.679526	-0.376867	2.70074	-3.07686	2.12138	-0.332031	0.0176779	1.56318	0.29201	0.77706	-1.19085	1.17642	-0.421508	0.871681	-0.981109	-1.50061	1.09667	0.247458	-1.17583	3.74765	-1.83534	-0.99447	0.0269936	1.51006	0.37652	-1.50001	0.534509	0.349741	0.113252
U0099	M	Class 2b	2.27428	-1.69323	0.89052	5.9768	-3.39128	-2.09496	-0.654188	-0.224166	1.52598	-2.04177	-2.31064	1.82571	-0.107499	-3.31209	-1.06722	4.3376	-2.65893	1.20415	1.63098	0.986255	-1.57184	4.54796	-4.38947	3.89719	-3.9354	1.32701	-2.32838	-0.794631	0.279282	-3.45228	0.127763	-1.3001	2.12773	3.60151	-0.394425	-1.93419	0.527956	-2.87113	1.49753	1.66356	-4.0178	-3.7534	-2.54014	-0.782927	2.49834	-2.16527	0.107757
U0100	WT	NA	-0.0505623	-0.94198	0.802568	-0.412798	0.311644	1.36799	0.987294	-0.679513	-0.618084	3.79661	2.01644	-0.9111	0.721588	1.08755	-0.14789	-2.20736	2.11263	-0.539543	0.991565	-1.23391	0.983067	-2.80453	-1.3952	-2.45422	2.35621	-1.7627	0.190902	-0.0290971	0.659728	3.08711	0.59251	0.810613	-1.33735	1.63855	-1.30988	-1.15964	-0.854873	-1.04245	0.310016	-0.772147	-1.44968	1.77687	-2.01023	-0.521417	-1.18957	3.36729	-0.961449
U0102	M	Class 1	-1.18903	-1.766	-2.75701	-3.85231	5.13842	1.3059	1.57033	-0.638026	-4.81875	3.37456	1.01982	-0.921225	-2.85662	2.25774	-1.52834	-5.10525	4.93092	-1.04685	-1.68468	-2.47962	5.63744	-5.7296	2.79945	-2.20372	3.68308	-2.52235	-0.258372	-0.466982	0.805698	4.84849	-0.0906784	0.66266	-1.71346	-2.31301	-0.954174	0.368722	-2.94466	3.58797	-2.95231	-0.339728	2.92163	6.94023	5.4336	1.87661	-3.34047	5.06495	-0.662461
U0104	WT	Class 2a	-2.54648	-2.78687	-0.63956	0.795606	-2.11739	-0.31668	-1.84996	-0.614508	0.855558	-0.296254	-1.10114	1.22258	2.61801	-0.321395	-3.50406	1.62438	-4.14737	-1.52309	0.385315	0.277995	0.853625	3.04095	-1.65527	2.24059	-1.9174	2.54966	-1.69804	-1.46826	-2.99697	4.46218	0.426424	-2.59366	1.26559	1.84549	2.5052	-1.31853	0.77463	-2.09807	0.723185	-0.223364	-0.921237	2.61374	0.378919	1.89716	3.25987	-1.23071	0.0491273
U0105	NA	Class 1	-0.37402	-0.721044	-0.222121	-1.62174	-0.0428285	-2.28134	0.340408	0.464326	-2.24814	2.75787	0.755801	-0.00263462	-0.601592	-0.512251	1.45679	-1.35809	2.05635	-0.419912	-0.766991	-0.074574	0.87512	-0.576786	0.378849	0.295707	1.89251	-1.64764	1.61652	-0.0661	2.26265	-0.535568	-2.63051	-0.438789	-0.75121	-1.26466	-0.0833053	-0.442653	-1.03501	-0.65116	-1.44043	-0.751061	-1.32582	1.73215	-0.603031	-0.988103	-1.38728	2.94462	-2.43355
U0106	M	Class 3	1.18837	-0.647253	-1.61644	-4.20941	4.43623	-0.938759	2.46748	-1.28344	-2.09892	0.36941	-2.6521	-2.98233	-1.04224	1.68386	2.10417	-2.5	3.94479	-1.22529	-2.77986	-0.613225	4.69991	-2.1642	0.578082	1.37949	2.76011	-2.23648	2.02759	-1.48449	2.99435	1.91249	-0.885441	0.943686	-0.983774	-0.401951	-1.04737	1.76893	-2.62289	4.83854	-2.07298	-0.974182	2.25735	3.69748	1.77916	0.94684	-1.35479	3.12497	-3.73177
U0109	M	Class 2b	2.44635	1.16773	1.82317	4.70348	-4.15858	0.590538	-0.433078	0.956094	2.02608	-1.89954	-1.58763	1.61647	1.32865	-1.87052	1.3353	2.51064	-1.69517	2.20818	-0.288682	0.302844	-2.16503	3.05304	-0.249247	1.85076	-2.33868	0.664002	-0.239978	1.6267	-0.150312	-2.73348	1.3468	0.965191	1.13899	1.6538	1.19383	-0.605178	1.94792	-1.22474	1.36706	0.804891	-1.38721	-2.20921	-0.438323	-2.536	0.765006	-3.06407	0.820218
U0110	WT	NA	-1.60033	-0.798237	-0.91781	-2.17546	1.62406	-2.54425	-0.308566	2.76856	-0.447966	2.16613	-1.73504	-2.02428	-0.722904	3.23912	-0.546187	-0.512841	2.6728	-2.32267	0.698049	0.664061	2.7111	0.0843855	-0.716406	1.49494	2.44979	-0.773518	-0.605882	-0.126729	0.323726	5.25947	0.185676	0.509042	2.05484	-0.720663	-1.34116	1.42901	-1.34797	-0.514806	-1.37299	-2.32349	0.295064	2.92752	0.885171	1.13168	0.651853	3.20464	0.155562
U0114	M	NA	-0.167185	-0.11303	-1.09771	5.47586	-3.08746	-2.06259	-1.17474	-2.23461	2.30254	-3.75731	-1.41225	1.04358	1.19208	-1.57468	-0.870921	3.92117	-4.007	1.52992	-0.0449452	1.11449	-2.28887	3.14482	1.00223	3.06737	-1.83004	2.85225	0.629156	-0.0839492	-0.387027	-3.21758	-0.861062	-2.06908	1.33517	1.82624	-1.96867	-2.25636	0.289433	-2.26689	2.34142	2.57033	-3.97016	-2.20512	-1.58439	-0.237553	3.24795	-2.49718	-0.748543
U0115	M	Class 2b	-2.47979	-0.68928	-0.788629	3.4168	-2.61999	0.644089	-1.93681	-1.50495	0.423326	-0.0487559	1.77423	0.513032	0.773365	-0.705571	-1.85848	1.16322	-3.93329	1.93424	3.20304	0.513463	-1.97834	1.6827	-0.210542	-0.424594	0.0541074	0.892932	-0.0566712	-1.10862	-0.521579	-0.620284	1.06052	1.4771	-0.276047	-0.117348	0.102908	0.0390007	0.827121	-3.02791	2.07572	1.60936	-2.38632	-3.85201	0.527382	0.120632	0.912254	-2.55401	1.60229
U0117	M	Class 1	0.0233555	-0.802756	0.907187	-4.4989	4.52457	0.861344	1.79288	0.310136	-1.22764	2.27895	0.33014	-2.06428	-1.36189	2.27054	0.215269	-6.07993	3.8264	-0.869729	-0.797211	-1.82285	5.50235	-5.29944	3.12976	-2.59141	1.44299	-3.86487	0.905371	-0.23946	1.21473	3.73977	0.900177	1.8352	-1.90584	-3.34302	0.167288	1.16799	-2.31146	2.76855	-1.20688	-1.40781	3.38455	5.27199	2.03877	0.669598	-0.786404	4.6089	0.353871
U0118	M	Class 1	0.215179	-0.574367	-2.94871	-2.1597	1.66195	0.431199	0.541382	-2.15748	-3.04438	1.46387	2.30439	0.319088	-2.17427	-0.00400383	0.849723	-3.23677	3.42669	0.0551523	-0.514203	-0.0681813	3.12089	-5.94503	1.49241	-0.825696	0.00343673	-0.0352347	1.72326	0.2757	0.375907	1.36779	0.257026	1.50133	-0.974644	-2.01198	1.11427	0.634965	-1.19599	3.95868	-0.794157	-2.16246	0.287211	1.36944	1.25606	-1.67858	0.0505747	3.7694	-0.510884
U0119	WT	Class 2a	-2.44056	-0.482861	-0.372904	-5.08687	2.50561	-2.48604	-0.701506	-1.58047	-1.47243	3.05146	-1.80188	-0.630495	-1.66205	1.27213	0.0402911	-3.29504	2.38471	-2.86726	-0.338661	-1.07308	5.41453	-2.00151	-1.38485	2.46025	3.15318	-1.27128	0.800586	-0.234096	-0.536053	4.4332	1.09656	-0.967942	1.62216	-1.01524	1.00314	-0.193983	-2.07302	2.96068	-1.55502	-1.08451	1.82387	2.97585	1.01554	1.08383	-1.7081	3.04501	-1.33248
U0120	WT	Class 2a	-2.77172	-1.85216	-2.81469	-2.52458	-1.55214	1.50441	0.80203	1.0304	-1.02079	-0.268941	-1.20868	0.656611	1.32554	1.225	-3.42396	0.687227	-0.0775366	-1.84988	-0.697723	2.54944	-0.466146	2.07019	-2.3598	0.749374	-0.1078	0.69616	0.244357	-2.30802	-1.84264	3.05412	-0.0789133	-2.52056	1.60551	0.623467	0.121923	1.1256	0.0267724	-0.690767	-1.90571	-0.237601	2.54179	1.68736	1.41392	4.406	2.5922	-1.57205	-0.428949
U0121	M	Class 1	0.771868	-1.75337	-0.370232	-3.73308	4.27648	0.760949	1.70672	2.48974	-2.53739	3.88686	1.96951	-3.90269	-1.17027	1.61446	0.772126	-4.90654	5.80558	-3.09227	-1.85778	-0.408165	5.45693	-3.72072	-0.213556	-2.24645	4.41486	-4.02008	0.554786	-0.107302	3.08282	3.55477	-0.424415	-0.0657638	-1.04935	2.40167	-0.600657	1.7731	-2.23219	2.32933	-1.83491	-3.20058	1.52581	4.34897	0.784167	1.24701	-2.09273	4.48669	-3.28304
U0122	M	Class 3	-0.772887	-1.61882	0.614178	-1.8328	0.978933	0.226783	0.561204	-0.463905	-2.17566	1.1976	0.388452	-1.47652	-1.28135	-2.14228	1.28106	-1.05151	0.203662	1.08312	-0.388622	-2.8871	2.02572	-0.34669	0.15684	-0.333552	1.12442	-0.39674	1.38009	-1.5245	1.98549	-1.8051	-0.770302	-0.171646	-1.35274	-0.219487	-0.668424	-0.998081	1.26122	1.10554	-0.18216	-0.213626	-1.19826	0.645833	1.16623	-0.519795	0.313724	2.09603	-1.05703
U0125	M	Class 1	1.22104	-1.00587	-0.580635	-1.35816	-0.372644	2.12091	0.0116768	-0.390513	1.03188	2.81292	1.61734	-1.18881	-2.41287	0.12048	0.471389	-2.22189	2.4428	-2.0809	-1.11075	-0.485851	2.22949	-2.54199	0.221381	-1.73106	0.920142	-1.43767	1.15899	-1.04977	1.85346	0.628861	-0.221089	1.07247	-0.730451	0.460452	-0.381412	-1.01697	-0.216554	0.533142	-2.14734	-2.10867	-0.749424	0.799114	-0.579601	-0.954543	-1.16903	2.87176	-1.60384
U0126	WT	Class 2a	-0.0191672	-3.82608	0.24416	-3.55977	3.09945	-0.661523	1.18553	-0.070318	-2.15235	2.52981	-2.2529	-3.84866	-0.440199	3.54057	-0.886534	-1.96641	5.82623	-1.82762	-0.89657	-2.14938	4.88655	-4.30566	-2.35916	0.650437	3.76828	-2.98063	0.0598308	0.150726	1.13685	4.51645	1.56796	-0.516333	0.279214	-0.22262	1.38504	1.36284	-3.37513	0.842879	-0.94263	-1.22758	3.30257	3.12219	4.61217	2.53798	-0.656599	1.58205	-0.102993
U0128	M	Class 2b	1.97705	0.474922	0.332738	1.46357	-2.76153	1.09738	0.00444853	0.310263	-0.267693	-3.13015	-1.53462	2.36982	-0.474255	-0.423857	0.117357	2.08604	0.333307	2.07067	-1.33913	-0.222183	0.105128	-2.70246	0.833477	0.260287	-1.67102	2.26331	-1.62772	0.631093	1.89474	-2.75666	-0.629582	2.06151	1.13257	0.213785	1.96895	0.0452151	-0.249131	2.1362	0.546282	-0.742717	-1.35759	-2.29501	-1.3637	-1.69823	1.09375	-0.858183	1.37292
U0129	M	NA	1.07556	0.316793	0.778209	3.44131	-2.14867	1.8847	-1.17785	0.703943	-1.01175	0.300206	0.135662	3.43252	1.67589	-2.54843	-0.110405	1.99735	-0.482122	1.19419	0.803949	1.28122	-2.82596	1.10791	-1.58758	-3.23995	-1.64288	-0.0328277	-0.518893	-1.21448	-1.34794	-0.871154	0.934929	-1.1304	-0.543805	4.08097	-1.36215	-1.45641	1.03366	-1.35823	1.22598	0.975316	-0.93898	-3.94054	-1.67152	-0.383101	-0.662053	-1.93638	0.487527
U0130	WT	Class 2b	1.11781	1.38185	0.00364136	2.8557	-0.509849	0.422432	-0.486433	0.617218	1.38338	-0.406432	0.626337	-0.714979	1.06783	-1.88474	1.58576	1.60787	-0.437993	1.57328	0.425461	0.795684	-0.23366	0.945148	-1.51704	-2.82718	0.243894	1.10162	0.733268	0.915577	1.60036	-1.6582	0.240571	-1.03993	-0.0748649	2.87221	-0.623296	-0.438712	-0.743639	-0.979618	1.57724	0.332677	-2.25018	-3.18974	-2.91189	0.285919	-1.13157	0.663682	-1.88287
U0134	M	Class 1	1.1822	-1.6371	0.35523	0.202185	0.441212	-0.32394	0.92507	0.372982	-0.174135	3.01877	-1.61018	-1.6777	-0.285628	-1.07356	-0.139239	0.202527	1.07038	-1.43699	0.355766	1.05733	1.77902	-0.199365	-2.38565	2.05314	0.622306	-1.23592	-1.62157	0.415184	2.63155	1.69217	-1.50255	-0.346737	1.61923	2.13817	-1.29529	-1.33512	-0.224635	0.0507539	-0.0930786	0.363394	-0.532891	0.0114783	1.18742	-0.381323	-0.586729	-0.343819	-0.79957
U0137	M	NA	0.971247	-0.507222	1.8459	2.91327	-1.30854	-0.829461	0.0228591	1.70641	1.49696	1.52778	1.36991	-0.389121	0.987868	-1.71329	-1.52418	2.64473	-2.18851	1.34798	0.209744	1.1813	-4.30225	1.94691	1.29044	-0.628488	-0.547511	1.0155	-1.443	0.570517	1.00254	-1.80812	0.624066	-1.17275	-0.0769144	1.28362	-0.619492	1.3698	0.151497	-0.680212	1.21389	0.592734	-2.33032	-3.66892	-2.3595	-0.966974	-0.212158	0.64415	0.207299
U0138	M	NA	2.27583	2.39248	-0.256247	0.202574	-1.12779	-2.4712	0.423224	0.130838	-0.113292	-0.49062	-0.955276	0.707158	-0.00760145	-3.01818	1.51112	1.7746	1.61196	1.05031	-1.54678	2.96302	-0.6069	1.19832	0.714416	0.557684	-1.54554	0.0902566	-0.0608928	1.13295	0.89647	-3.19955	-1.34744	2.25704	0.534212	-0.797423	0.864447	0.371641	0.351375	0.492531	-0.389326	1.11057	-1.81543	-3.266	-0.657766	-3.20498	0.62634	-0.666185	0.23611
U0139	M	NA	1.58815	-1.23305	0.517933	0.978768	0.306444	-1.70731	-0.123261	1.04591	1.7552	-0.277363	-1.38844	-3.2264	0.877193	-1.46292	1.19149	1.70622	2.08291	-2.14228	-0.444628	0.986752	0.909154	3.83385	-2.15778	1.03899	0.237044	-1.90184	-0.963599	0.916051	1.91503	-1.1468	0.844295	1.2387	1.2163	1.29491	0.364884	0.64459	0.0779318	0.721419	0.084353	-0.512502	-2.48772	0.0712688	-1.04265	1.24867	1.27667	-0.72036	-0.7314
U0140	M	Class 2b	-0.654005	-0.687842	-0.18796	6.23656	-2.92063	2.75764	-2.41911	-0.236434	3.70975	-1.17587	0.769146	-0.0952668	3.32241	-2.74251	-2.81839	3.02834	-4.04373	0.650694	2.39213	1.73703	-4.11267	5.27233	-3.20191	-1.74345	-2.08977	2.31677	-0.922921	-0.550501	-0.990288	-2.22058	1.55626	-1.11855	2.07497	4.26713	-2.31171	-2.3086	1.00395	-3.52483	4.65086	1.86372	-3.06535	-4.46454	-3.09438	0.59416	0.565717	-4.39888	0.316532
U0141	M	NA	-2.73546	-2.63867	-0.248854	0.536056	0.58133	-1.26197	0.878661	1.37169	0.231062	2.49767	-0.667689	0.546218	-0.366572	0.3988	-3.24174	-1.58947	1.59178	-1.67759	0.595797	0.610422	1.79691	0.536971	-3.08989	0.445686	0.608142	-0.273258	-0.93913	-0.951438	-2.6371	3.99425	0.410533	-2.55099	1.69839	2.18499	-1.84507	-2.07513	0.268497	-3.36338	0.633113	0.15637	0.290881	3.34482	2.4067	2.75442	0.539475	-1.74761	0.328124
U0142	M	Class 1	-2.10967	-0.602412	-2.0798	-2.26524	1.98644	1.46347	0.955072	0.137032	-1.37382	2.34847	1.12218	-1.83469	-0.509772	2.73413	0.00582323	-4.48135	3.79973	-4.70866	0.773206	1.19697	7.57925	-3.35461	-0.748646	-1.80351	2.61337	-2.8378	1.74209	-2.41343	-0.182035	3.83232	0.171518	0.354443	-0.974593	0.56204	-1.21337	0.0799986	-0.398848	2.25063	-2.59124	-2.60825	1.68487	3.54844	2.12102	0.726717	-1.00489	1.78076	-1.80214
U0143	WT	Class 2a	-1.31483	-2.48302	-1.50016	0.118245	0.707248	-3.06657	0.478984	0.730177	-0.703447	0.870989	-0.528046	-0.668871	-0.703078	1.14843	-4.84503	0.231307	-1.0102	-1.61182	-0.288697	0.511014	2.31933	2.57709	-1.17543	2.91795	0.236148	-1.14071	-0.821312	0.151613	-1.37629	1.41596	-0.271517	-1.01705	-1.19032	1.19673	0.259505	0.783479	-1.04094	-2.06484	-2.67497	-1.21226	0.513277	0.692674	2.98059	1.16415	1.57428	0.630194	0.700539
U0144	M	NA	0.544663	-2.48816	-1.95736	5.92499	-2.9825	-0.32759	-3.10244	0.0470914	3.17539	-1.39336	-0.606781	-1.03453	0.424271	-2.25882	-1.58887	3.22054	-2.16203	-0.413398	0.548814	1.27148	-1.99063	4.46261	-2.08261	0.956282	-3.63832	2.83199	-0.925622	-0.780683	-1.43215	-1.97391	-0.55408	-2.60767	1.60929	3.57306	2.28418	-1.12605	0.74468	-3.61391	2.52407	2.09662	-4.13554	-3.05949	-1.43082	-0.893972	1.10426	-3.03085	-0.423604
U0147	M	Class 2b	2.81282	0.189426	0.282385	0.702726	0.122812	-2.41083	-1.11706	-1.51451	-0.931809	-2.70339	-2.41421	0.40086	-1.48058	-1.12701	1.04546	1.14035	2.94306	0.228905	-2.07017	0.420627	0.802167	2.15597	-0.349928	2.54096	0.809168	-0.148044	-0.146367	1.09592	0.068203	-1.24242	-0.0490682	-0.934838	-1.64736	0.897145	-0.0880835	0.784591	-1.29227	-0.0111462	-0.248807	1.53862	-0.0176651	-1.08948	-0.276828	1.37028	-0.246363	-0.780666	0.160807
U0149	WT	Class 2a	1.68919	1.05398	-0.0482573	-3.1785	3.08488	-2.58317	2.62173	0.977358	-1.44849	-1.15511	-1.89157	-2.12299	-1.60641	1.56361	0.985496	-0.803327	4.00834	-2.47826	-2.39213	-1.81314	2.56984	-1.26935	-1.52703	0.927062	3.03553	-0.912518	-0.370224	0.617488	2.70896	2.23763	-0.12403	-0.0677425	-0.882735	-1.04831	0.146229	0.834168	-2.76769	3.4561	-1.19373	-1.2154	0.26624	2.22662	0.509968	1.14127	-0.102253	2.34385	-2.57269
U0150	NA	NA	3.79101	1.09958	-0.17896	-2.11204	0.631641	-1.85139	0.634067	0.388621	-1.6962	-0.624509	-2.60107	0.678015	-2.01831	0.0129168	0.968054	-1.48888	3.30735	1.76564	0.351552	0.00430796	1.50495	-0.330524	2.30121	1.56758	1.9378	-0.189344	-0.0526942	0.25307	1.22531	0.481985	0.00545092	0.366853	-1.16667	-1.28163	0.27192	1.65095	-1.76157	1.15483	-1.0483	-0.283727	1.05406	1.52168	0.835367	0.691948	-1.10669	2.16826	-0.332576
U0151	M	Class 3	-0.20385	-0.862971	1.48758	-1.74364	1.68462	-0.430638	0.297703	-0.305074	-0.626853	1.22616	1.10065	-3.00057	-1.43199	-0.315564	0.712391	-2.20243	2.92565	-0.683151	0.356548	-1.33263	1.36779	0.32854	0.104849	-0.951891	2.97989	-2.40973	1.29983	-0.664543	0.943411	0.74344	-1.20647	-0.836931	-0.519674	-0.0887417	-0.751429	-0.142075	-0.704294	2.31862	-0.0702975	0.310613	-1.62125	2.76256	0.873678	0.105037	-1.17885	2.28091	-1.04701
U0152	NA	NA	-4.38805	-2.70886	-2.3826	0.897094	-3.07613	-0.503881	-0.647549	1.62662	-0.437945	1.87853	-0.767862	2.40872	1.99024	-0.05001	-2.20124	0.728445	-2.40557	0.0637422	0.480595	0.995976	0.330843	4.2979	-3.45905	2.67405	-0.799385	0.141191	0.946678	-0.891653	-2.2461	1.76883	0.739418	-3.68146	0.315136	1.88808	0.242905	-0.474143	-0.507842	-3.21814	0.444372	-0.934584	0.305937	-0.469036	0.889426	2.30074	2.54831	-3.08192	-1.35912
U0153	M	Class 3	1.1187	0.315479	0.836757	-0.65208	-0.242343	-0.674878	-1.0887	-0.311284	-1.60808	1.10022	0.479626	-0.179833	-2.22127	-2.83893	2.39666	0.467308	-0.393231	0.371536	-0.832831	-0.679438	-0.679347	-0.349755	1.25672	-1.23504	-0.669643	-0.318336	1.06278	-0.288623	1.38556	-1.99052	-1.09592	0.947823	-0.518983	-2.05426	1.20875	-1.38638	0.328929	0.276759	-0.0918856	2.27492	-1.88776	-1.40141	-0.841401	-2.81315	-0.0954034	-0.471594	0.796432
U0154	M	NA	-0.098048	0.085356	-0.738552	-1.33271	1.4649	-4.09086	0.858625	-0.549103	0.97628	-0.807032	0.449876	-2.264	-3.17526	0.248156	1.79499	-0.691165	0.622554	-1.59066	-1.0919	0.0588902	-0.404945	1.27717	0.0077138	1.46894	2.00981	-0.286607	1.35336	0.338555	1.17551	-0.209323	-1.23325	2.56575	-0.476807	-0.868759	0.720997	1.69355	-0.0128904	2.9401	0.571583	-0.0346517	-1.01442	1.3756	0.272443	-2.37626	-0.770853	1.22601	-0.506673
U0156	NA	Class 2a	1.51457	-0.189902	-1.82718	-2.84107	-2.47267	-0.258348	1.52042	-1.09673	-1.60013	0.9917	-1.61519	-2.77521	-0.0969807	1.88594	0.900598	-0.62709	2.76347	-1.03786	-1.80852	1.52724	2.52514	0.510858	0.35167	0.884826	2.19365	-2.08486	-0.817103	-1.42804	2.90534	0.742429	-0.74434	0.741581	-1.72762	-1.02628	-0.77295	-0.425354	-3.0559	3.9634	-1.53096	-0.0946067	-0.481628	1.22345	0.0991064	-0.167471	-1.14552	2.30117	-3.13127
U0158	M	Class 2b	0.574565	-1.6856	0.961949	-2.49544	1.74652	0.766834	1.44985	1.56161	-1.3534	3.14224	-0.272086	1.68775	2.02768	2.0102	-1.39067	-3.00861	4.52112	-2.50655	0.44894	0.406843	3.39978	-0.295257	-2.53383	-0.457423	3.00184	-3.41935	-0.479465	-1.76188	-0.919253	4.06394	0.46042	-0.879008	0.054528	0.348444	-2.44463	0.661781	-2.60743	-1.40845	-2.68884	-0.888599	2.836	1.88227	2.41184	3.71604	-0.498448	0.20172	-2.20072
U0159	WT	NA	2.04431	-1.44959	-0.686004	-2.37544	3.14273	-0.982386	1.76734	-0.229667	-1.22329	2.16292	-0.379672	-3.30035	-2.97172	0.502315	1.48071	-4.99706	4.55972	-2.99759	-2.78627	-0.97603	6.17696	-3.09636	0.765144	-1.02575	2.39797	-2.37141	2.18404	-0.243755	2.77394	2.07503	-1.74914	0.474814	-2.42085	-0.166556	-0.130769	1.76616	-2.48381	5.13967	-3.13428	-0.0948163	1.84913	4.09348	-0.207005	2.08282	-0.79409	5.51972	-3.68085
U0160	WT	Class 3	0.668822	0.56643	2.2376	3.42547	-1.0764	1.26634	-2.1114	0.920594	4.28349	-0.303586	1.88593	-1.73345	0.684641	-2.4838	-0.00862701	1.9343	-2.88455	-0.250819	0.480166	-0.125371	-2.68627	2.8895	-1.55878	-1.39632	-2.23861	1.91827	0.752244	0.894377	-0.800067	-3.24211	0.0230994	-0.434163	1.15616	1.93871	1.33008	-1.86666	2.7369	-2.72306	2.60569	-0.695691	-1.67569	-1.25912	-3.75971	-1.70751	-0.127436	-1.63245	1.22118
U0161	M	Class 2b	1.35391	-1.59678	-0.355048	2.10863	0.0242397	-0.378755	-1.09102	-1.67027	0.179149	-0.315434	-0.0774983	-2.05477	0.856816	-0.924923	1.20502	0.405448	1.14474	-2.26696	0.00908263	0.452506	0.85862	0.927345	-1.90489	-1.09189	-0.647538	0.51567	0.457004	0.234944	2.28802	-0.775489	-1.06375	-1.5211	-0.747699	2.67484	0.148681	-0.93176	-0.0679719	1.33044	1.97044	1.15959	-2.49469	-1.64443	-1.90527	-0.297493	-0.914971	1.39583	-2.89764
U0168	NA	NA	-2.1287	-0.641452	-3.27079	0.286983	2.43032	-3.42466	-3.48612	0.699626	0.917756	-0.77636	0.296435	2.06282	-0.545902	0.440084	-0.562994	0.545224	0.00222033	-1.13887	-0.183903	-0.16623	1.03521	3.0175	-0.767353	-0.306787	-1.39281	0.445883	1.37139	-0.5358	-2.59509	-1.02252	-0.00964402	-0.937629	0.655687	-0.256761	0.353124	-0.163984	-0.310211	-1.8077	1.6063	-0.0855673	1.35133	-0.994268	1.78753	2.3043	2.34467	-0.718812	0.484801
U0169	NA	NA	0.461215	-0.30772	-0.598199	7.40952	-4.11044	2.78011	-2.55319	-0.767253	3.33417	-2.96285	0.953178	1.83056	3.82805	-3.15922	-2.02805	4.63497	-4.19977	1.01723	1.35697	1.3984	-5.32297	5.04711	-3.65383	0.249198	-4.55761	2.8719	-2.07679	0.0291525	-1.95024	-4.48673	0.709997	-2.4091	1.68628	6.23013	0.706167	-2.5554	0.279143	-3.8766	5.00883	0.86598	-4.85447	-6.3956	-3.68054	0.956871	0.91582	-2.91744	0.138335
U0170	NA	NA	-1.91986	-2.09287	-0.237772	5.07678	-2.70491	-2.46972	-3.44481	-3.06269	3.33845	-4.85993	-0.308758	1.81847	2.37237	-1.96499	-2.46391	4.58114	-5.77592	1.2168	2.06546	2.0089	-3.46253	6.16704	-2.89859	3.70292	-3.33224	4.62032	-0.841653	-1.56956	-2.74656	-2.58328	0.73483	-2.95352	1.7308	4.77297	-0.310634	-1.1734	2.45007	-5.6732	3.87206	1.83187	-3.12592	-3.09406	-3.08079	-1.03662	3.0424	-4.62662	0.114474
U0171	M	Class 2b	1.03268	-0.0906123	-0.184353	-0.839634	0.807058	2.57629	1.04487	3.19986	1.07911	1.8021	-0.632727	0.745902	-1.48604	2.24158	-1.64901	-1.45799	3.04722	-2.63786	0.967561	0.75143	4.04862	0.494564	-2.47426	-1.74043	0.95729	-0.573028	0.523202	-0.0953985	-0.567995	2.28191	-1.99143	-0.745386	0.785404	1.92219	-1.38286	1.08703	-0.52031	0.382835	-1.30063	0.303589	0.0869369	1.55195	0.651626	1.60906	-1.95374	1.03362	-2.27926
U0175	NA	NA	-2.15191	-2.93853	-3.14446	3.83993	-3.36982	-1.2964	-1.46016	0.313284	2.26451	-4.13627	-1.56794	2.38997	2.14623	-2.4236	-3.79801	3.92517	-5.38401	-0.177308	2.17913	2.73121	-3.75912	5.1193	-5.0242	1.66887	-5.15713	2.24057	-2.07903	-1.64786	-4.06904	-2.1815	0.69279	-2.84394	0.984451	3.00618	1.0329	-3.34081	1.76512	-3.94086	2.60806	2.43838	1.00399	-3.66351	-0.535167	2.74472	2.58975	-4.77877	-0.449483
U0177	M	Class 2b	-1.05691	-0.655285	0.236046	2.33521	-0.66757	-0.318405	0.0253398	-0.0628682	-0.0205295	-0.831959	-1.44739	1.54631	1.6336	1.27492	-1.87457	1.83579	-1.15469	-0.902853	-0.355893	2.33266	-1.26289	1.99346	-0.860657	0.437686	0.0311412	0.93814	-1.20394	0.59609	-1.14898	1.83235	0.300209	-0.22473	0.0290191	2.13462	0.234161	0.756758	1.47416	-1.93406	0.553319	0.206421	-0.074236	-1.03951	-0.591657	1.75626	1.16586	-1.73074	-1.01781
U0178	NA	NA	-2.82185	0.130487	-2.01233	-0.391885	-0.286272	0.452456	0.143039	-0.43116	1.65387	-0.93992	0.859208	0.5696	2.51361	1.36173	-1.51638	0.956915	-0.474558	-0.824243	1.24635	-0.326755	-1.19168	1.29695	-2.22522	0.718118	1.06109	0.966092	-1.89136	-0.927493	-1.71119	3.45867	0.437523	-0.725904	0.525588	2.49836	0.847775	-1.76041	1.1962	-2.19574	1.1027	-2.55525	1.11864	1.14955	-1.20667	2.10591	-0.0731467	-2.06242	0.0851996
U0179	M	Class 2b	2.34778	0.312815	0.826268	-0.990223	0.944294	-1.52428	-0.502249	-0.769495	-0.0844406	-1.88347	-0.231765	-1.40324	-0.0637863	0.462726	1.30178	0.20592	1.52672	-2.19222	-0.596081	0.483921	3.08555	1.99224	-1.06839	-0.0845026	0.203503	2.42649	0.461964	1.10107	-1.18211	-1.87939	-0.151287	-1.40679	1.15666	1.77309	-0.238209	0.195369	0.797893	2.76781	-0.395899	1.14973	-2.69045	-1.03095	-0.41754	0.114588	0.332114	0.468614	0.703729
U0181	M	Class 2b	1.34231	-0.465808	0.308263	2.21888	-1.22652	-0.613371	-1.23598	-1.86478	1.91672	-0.917804	-2.08432	-1.04854	0.819699	-0.699016	-1.88785	0.880649	1.42379	-0.141178	-0.138123	0.147106	-1.31125	-0.203903	-0.967406	0.267419	0.230704	1.16183	-1.08843	-0.0299321	0.653419	-1.3668	0.23923	-0.917923	-0.786769	2.8998	-0.313457	-2.86917	0.62303	0.230114	0.439233	-0.24677	0.262228	0.0204134	-0.00107015	2.36307	-0.78667	0.545876	-0.72651
U0182	WT	Class 2b	2.05543	0.192756	2.84114	-3.56997	1.09773	2.18716	2.18215	1.88007	-0.571525	4.30294	0.908406	-0.344663	0.0619629	2.59027	-0.231168	-2.81876	4.64954	-3.49603	-0.200834	-1.89269	2.85139	-3.16849	-1.48026	-3.00168	3.31708	-4.36176	-0.110176	-0.88068	0.74895	4.27817	0.194124	1.96399	-1.0668	0.528013	-2.42823	0.0938052	-1.40185	2.7107	-1.39734	0.13673	2.69062	4.21796	2.54896	1.72535	-2.97593	3.03081	-1.24804
U0183	M	Class 2b	1.49144	5.1885	0.168248	2.96022	-1.54041	2.13759	-0.640754	0.26918	3.92167	-5.61478	3.06326	2.47688	2.08563	-2.33587	1.56937	3.07721	0.221701	2.11482	1.17586	1.05279	-4.65567	2.33208	1.70325	-3.18706	-2.82329	2.15803	0.972408	2.85861	-0.689686	-2.25179	-0.33756	0.173634	-0.0431986	0.439559	0.45586	0.759039	1.407	0.27115	5.32147	0.620886	-1.00841	-4.00834	-2.38178	-0.39675	-0.691736	-1.29539	3.56679
U0184	M	Class 3	0.920553	-0.568323	1.4081	0.838596	0.599915	0.144796	0.07184	-1.625	-0.611152	1.44407	2.36841	-1.84666	-2.48012	-1.34517	1.39306	-1.71711	-0.00614357	0.356721	-0.965977	-0.86185	0.00689531	1.4065	1.72663	-0.975798	0.626674	0.402921	1.71376	0.0928199	2.60648	-1.68613	-0.820217	0.215019	-1.02332	0.198493	-0.692471	-1.73789	0.0464452	-0.66696	1.44958	-0.177321	-3.12021	0.304898	-3.85764	0.102262	-1.39731	1.82268	-1.16092
U0186	NA	NA	-2.91445	1.19707	-1.97858	3.04753	-1.76293	1.26869	-1.36376	-0.0804076	3.60705	-3.72495	0.0546014	3.2814	2.30518	-1.32813	-1.75483	2.38815	-3.53698	2.48586	1.45737	1.24126	-4.85739	2.79953	-3.09223	-0.284529	-4.01546	3.51727	-1.04283	-0.495762	-4.0271	-2.27785	2.04129	-1.28331	0.0310705	1.36271	0.563316	-2.15504	0.837846	-4.45451	3.75444	0.0170081	0.456307	-3.79908	-2.18496	0.425546	-0.0229191	-4.08331	0.723777
U0188	M	NA	-1.08199	-0.767587	1.31797	-0.262933	-0.710432	-0.865027	-0.645987	-0.926223	0.605504	-1.20124	-0.244869	-0.312155	-2.7006	-0.670252	-0.452134	0.521817	-3.04946	-0.298576	1.22316	-2.21357	1.18131	1.0453	-1.91182	0.217613	0.129204	3.8091	0.521345	1.60382	0.394052	-2.50323	0.381075	-1.65421	-0.0355653	1.29982	2.59424	0.708681	2.24042	-1.32179	1.13758	0.555262	-2.28663	-0.170454	-2.83805	-0.91155	0.323092	1.99509	1.49796
U0189	WT	Class 2a	-3.41101	-3.78332	-0.439246	0.00592572	1.15566	-3.28762	-1.80216	0.19586	1.43064	1.23621	-0.481548	-1.68941	0.380928	0.0487165	-4.82802	1.26752	-1.71195	-3.46636	0.803837	-1.67649	1.73153	2.45763	-2.03272	2.43825	2.20034	0.00903621	-2.09271	-0.951017	-2.38851	4.00224	0.610656	-4.36715	1.03891	2.22471	-0.000836838	-0.112834	-1.34621	-2.31335	-1.2484	-1.91416	2.29067	4.36157	1.1263	2.38494	2.11381	-1.83334	-0.848404
U0190	M	Class 2b	0.197139	-0.805295	-0.228697	0.392708	1.39206	-1.71659	-1.87373	-2.59665	0.23644	-2.10147	0.858217	0.0909372	-1.85206	-0.725671	0.0980006	-0.461875	-0.181536	1.18164	0.45609	0.946428	0.216958	0.782665	-0.0694148	0.651542	-0.554883	-0.247225	-0.0424263	-0.568505	2.09379	0.188115	-2.28679	-1.58195	-1.07619	0.0311715	0.0498165	0.221777	-0.373282	1.33859	0.404735	0.771157	-1.6559	1.46368	-1.87718	-0.0815855	-0.445864	0.860007	-1.70631
U0193	NA	NA	-2.85841	-1.15899	-2.10558	-1.3613	-0.327401	-1.05993	-0.142575	-0.944592	-0.643683	0.537896	-2.22503	0.917517	1.59719	-0.280142	-5.81391	-0.230661	-1.9781	-1.20133	-0.447183	3.63074	0.210057	4.11523	-2.50384	1.65418	-1.71123	0.0168722	-1.2485	-2.1713	-3.08579	2.51253	1.00616	-1.76903	1.62217	0.304858	1.00671	-1.55801	-0.214407	-2.53997	1.02866	1.5753	2.88954	1.59164	2.31561	3.38057	1.06522	-2.47549	-1.10264
U0195	M	Class 2b	1.12058	1.8658	0.370582	2.78598	-4.50044	1.36202	-0.872023	0.0213831	0.98082	-0.76763	-0.0575394	3.46755	1.37485	-1.26321	0.439045	2.05134	-2.73328	2.10503	1.10334	3.82666	-2.19043	2.58217	-1.08638	-0.131783	-2.11029	-1.17326	-1.40602	0.912707	-0.778162	-2.39712	0.279555	0.254304	0.646654	1.33745	-1.77033	-0.285914	1.25731	-2.27679	1.61717	1.33746	-2.73287	-3.80417	-2.55444	-0.882039	1.09273	-2.93445	-0.56772
U0199	M	Class 3	-1.35378	3.44633	-0.245504	-2.90562	0.896104	-2.64006	0.866731	-0.035355	-1.47514	-0.784522	0.455349	0.645616	-1.87451	-0.211321	2.21754	-1.32712	1.84684	-0.709549	-0.339959	-1.53709	-0.293445	0.970562	2.5981	-0.287767	0.322873	-1.07628	0.836813	1.37971	0.234519	1.26582	-1.14097	1.28085	-0.863713	-3.17951	-0.745728	-0.31489	0.417836	2.49748	-1.49402	-0.363387	0.793118	2.24127	1.78175	-2.38594	-1.86064	0.191782	0.80423
U0200	M	Class 1	0.721997	-1.43811	0.700599	1.28273	-1.50292	-0.627998	-0.868077	-1.48118	-1.26636	1.06837	-0.934648	0.556418	-0.643559	-1.25517	-0.0676985	0.287791	-0.505015	-0.281151	1.41384	0.979096	-0.600505	0.942239	-0.135797	0.707535	-0.90307	-1.86791	-3.97773	-1.34595	0.34064	1.27274	-1.04884	1.10312	-0.287448	-1.48684	-1.72644	0.149291	1.5922	-1.42877	-1.2217	0.781868	-0.93609	0.973465	1.3949	-2.39819	1.07083	-1.16824	0.0873924
U0201	NA	NA	-2.94746	-0.295277	0.806847	4.26712	-3.17934	-4.16666	-3.02566	-1.16013	2.71549	-1.99898	-1.35296	1.97239	0.624686	-1.47498	-3.11523	5.20544	-4.23841	2.53347	0.514909	0.392704	-3.13262	4.43051	-0.375129	0.284401	-3.68467	1.81667	-2.51051	0.698216	-1.14794	-3.70216	-0.584504	0.0337845	0.851144	1.296	-0.308946	-0.335295	0.873694	-4.55222	1.46644	2.52626	-2.20687	-4.11091	-2.82896	-3.79009	1.67814	-4.94623	2.21929
U0204	WT	Class 2b	0.547099	2.74364	1.74357	3.0508	-0.774679	-0.899769	-1.26711	0.636564	2.29035	-2.03604	1.71835	1.30402	0.707739	-0.732508	-0.466965	0.835732	-4.92954	1.94639	-0.163495	0.38736	-3.80033	-0.0227165	3.41996	-1.67184	-1.76731	0.377521	-1.09447	2.15247	-0.398417	-4.90518	-0.148497	0.219219	-0.0872951	-0.95688	-0.690093	-0.842347	1.83151	-3.42986	2.91164	0.747358	-1.82424	-3.43731	-1.46334	-1.80197	-0.136939	-2.42627	3.92896
U0207	WT	Class 2b	0.382905	0.780134	-0.286582	-0.863001	0.921459	-0.237553	0.680699	1.54034	-0.682542	0.240836	-0.811243	-0.424127	1.53148	0.831514	-0.0124	0.0703675	1.81525	-0.421286	-0.737769	1.24081	1.28434	0.584395	0.638403	1.17133	0.420235	-2.47519	1.49505	0.46596	-0.366659	0.345767	-0.355297	0.515806	0.91673	-0.658321	-0.367157	0.542574	-0.264534	0.754594	0.213887	0.63289	0.157195	1.37482	-0.00334624	1.79984	0.363324	-0.142964	-1.30691
U0214	WT	NA	0.206889	0.964411	-2.58137	-2.00818	0.16651	-1.50465	0.270527	-0.0543828	-0.745557	-0.778544	-3.97047	-2.46129	1.06337	1.7019	0.731969	-0.62371	2.86994	0.420345	-1.76921	0.0640586	3.28555	1.0067	-3.72643	2.84608	1.01544	-0.0320108	1.10749	0.229187	-0.636557	0.303475	0.0688284	0.29043	0.621471	0.524678	-1.04532	0.37756	-1.16773	0.288102	0.294786	-0.332389	1.9924	0.109279	1.83041	2.28804	2.21583	0.423709	-1.69717
U0219	NA	NA	-0.283164	-0.166199	1.47156	-2.68643	1.74978	-0.985997	1.48037	0.559279	-3.21424	1.75196	-0.9968	-3.05876	0.169448	1.69874	-0.553725	-2.3357	2.51496	-1.702	-1.88026	0.0386971	4.50055	-0.607552	1.23845	1.63151	-0.313352	-1.95199	-0.644746	-0.344193	2.17769	1.90591	-1.98009	-0.966884	-1.36328	-2.52334	-1.29521	1.18983	-2.01627	0.98069	-2.34421	-1.88296	1.49417	1.67333	1.11571	0.876725	0.881465	1.51869	-0.389868
U0224	WT	Class 2b	-3.42767	-1.19327	-2.62944	4.10375	-1.92085	1.21413	-1.59357	-4.49771	-0.0793869	-2.73187	0.100697	4.20624	0.816492	-1.4786	-1.94775	3.77115	-3.947	1.40763	0.531142	0.805835	-3.10489	0.893271	-1.43583	1.14636	-2.24646	2.244	-2.54602	-0.586979	-3.14442	0.881128	1.85114	-1.2497	1.57367	0.111651	0.749885	-0.38667	1.61828	-1.88379	0.989086	-0.0926172	0.00263746	-1.46709	1.0523	1.3359	1.47238	-3.9562	1.5337
U0226	M	NA	-1.57378	-0.0884689	0.183447	3.67448	-1.50377	0.700725	-2.50033	-0.942712	0.707023	-1.29816	-0.148241	-0.154784	2.08257	-2.29302	-1.18958	1.65133	-2.48526	0.65534	2.59255	2.30037	-4.18512	1.22524	0.377546	-0.659205	-1.48098	1.2647	-1.13957	-0.507507	-0.67639	-1.20818	0.187815	-0.525593	-0.522067	1.31046	-0.736418	-2.7673	0.642846	-2.68759	2.4394	2.03928	-2.31204	-2.51429	-2.21325	-2.02499	-0.348551	-0.8016	1.04212
U0233	NA	NA	1.08841	-1.62792	1.15228	5.77401	-2.76464	-0.2007	-2.65436	-2.55433	0.576082	-0.634554	2.07763	1.38138	1.03076	-4.83515	-1.64328	2.56022	-3.36122	1.92367	0.973176	0.368642	-5.21993	1.798	1.19332	-0.589732	-3.43266	2.70508	-2.2301	0.588085	0.634273	-2.22706	1.14639	-0.502883	0.073565	0.090072	1.3692	0.395685	0.535075	-2.179	2.2065	1.31472	-4.00477	-4.03176	-1.08551	-0.978374	0.587046	-2.92476	2.44217
U0256	NA	NA	-0.879541	2.0552	1.85295	2.04419	-2.27171	-0.178512	-0.513925	0.608536	0.473128	-2.20529	-2.13791	4.14539	-0.00627596	-0.70323	0.336869	2.81437	-0.844477	2.48457	1.90265	0.512417	-0.21058	2.64335	0.561988	1.02251	-0.987588	0.378075	-0.645079	2.01054	-1.94377	-3.16958	0.737585	-0.300429	2.5451	0.693595	0.061274	0.640891	0.000631054	-0.529228	1.20373	1.1813	1.96561	-2.18751	-0.522712	1.37458	1.92845	-3.00664	1.57241
U0261	NA	NA	-0.89953	-0.951772	1.82	-2.05138	1.09551	-0.31936	-0.481894	0.446432	-1.55318	2.52738	0.851954	-1.93244	-0.398608	-2.1758	-0.569023	-1.82561	0.942127	-0.154218	-1.19248	-0.422946	-0.272128	0.316667	0.959859	-1.05415	1.58945	-1.1485	1.59647	-1.46249	1.44898	-1.12852	-2.10888	-0.641435	-0.53364	0.604892	-1.1417	-0.313236	0.558945	0.140177	1.27326	0.251536	-0.435859	1.91328	0.590258	-0.631701	-1.10618	1.34458	-0.330457
U0262	M	NA	-1.44266	-0.559593	1.15322	0.265503	-0.65688	-1.49089	-2.18951	-1.98905	-0.809233	-0.158444	0.245296	-0.609671	-1.60186	-1.91605	1.72903	-0.901392	-2.97149	-0.849349	0.146447	-0.0957985	-1.20385	0.715735	0.406822	-0.579516	-1.16299	0.952082	0.831659	-0.371148	1.59035	-3.74111	-1.40217	-0.0269672	-1.63527	-1.9672	0.0684562	-2.43303	0.781309	0.0969685	0.534963	0.561729	-1.18302	-0.497128	-0.725112	-3.18408	0.137187	-0.891793	1.26833
U0264	M	Class 3	1.58227	-1.10088	1.86851	-1.35756	0.18322	0.768935	-0.20019	0.713828	-0.741637	1.116	0.58806	2.13123	-1.47799	0.163267	-0.0708368	-1.51092	0.961082	1.10524	-1.24666	0.0311111	1.50287	-2.25679	1.99182	-1.23721	1.8473	-2.04739	-1.13273	-0.201457	0.496957	-1.78454	0.899325	1.02478	0.0985549	-1.09203	2.0194	0.916906	-1.49196	0.740554	-2.39656	-2.58714	-0.224777	0.35275	1.91196	-3.223	0.407015	0.54656	1.24067
U0267	M	Class 3	0.110442	-1.12885	1.18122	3.90841	-2.81721	-1.27799	-2.48652	-1.63293	1.23079	0.00618028	0.931373	-0.710546	0.498341	-4.02201	0.40509	3.73025	-3.9639	0.7415	-0.399392	0.559455	-2.61402	3.96344	0.47587	0.183549	-1.56124	2.25119	-0.175358	0.507682	-0.390803	-4.27176	-0.678583	-2.17735	0.280615	2.77678	1.12497	-1.60392	1.12545	-1.39562	3.14083	1.14775	-5.17367	-4.72374	-1.77902	-2.83306	2.38756	-0.861656	1.06623
U0268	NA	NA	2.82452	0.0297874	-1.22069	-3.40864	1.30384	1.59131	0.646569	-3.63828	-2.87053	2.39041	-1.64257	-2.63613	0.0173703	0.701801	1.22436	-2.04445	4.59963	0.471654	-1.9942	-1.95979	2.8541	-3.23831	0.663063	-1.79047	1.73835	-3.00517	1.19099	-0.0373352	1.77671	-0.809911	0.754754	0.625087	-1.20301	-1.65079	-0.00543258	0.450101	-3.63777	4.20317	-2.25656	-2.17372	1.19097	1.72865	1.43885	-1.38061	0.16162	3.7853	-0.754036
U0273	NA	NA	0.58224	0.633763	1.46225	-2.03787	3.50422	0.518408	2.58792	-0.21631	-1.30565	-0.545621	-0.32771	-2.84924	-0.687826	0.247248	2.02621	-0.726482	1.84773	0.961148	-1.41968	1.16982	2.82767	-2.80488	0.608161	-0.139054	0.802763	-1.99276	1.5782	-0.540605	0.871555	-1.10272	-1.95445	0.551753	0.21577	-0.952804	0.215068	0.389802	-2.32251	-4.12999e-05	-0.120492	-0.192841	3.04129	-0.18011	1.33091	1.84314	-0.955917	0.661706	-1.23254
U0275	M	Class 1	0.921821	-1.00246	-0.903968	-0.703347	1.57015	0.486432	-0.111464	-3.12639	-0.840449	-1.48387	0.954816	-0.945637	-1.69074	-0.13004	-1.41121	-0.11156	0.19166	-0.36513	0.210365	0.31137	0.0424877	-2.15841	0.617548	1.24024	-0.119342	0.999006	-2.76831	0.152384	-0.938482	0.681504	-0.838376	1.4726	-0.611578	-3.80965	-1.28951	0.412979	1.23681	0.513896	0.211784	0.41289	0.87241	0.786152	2.76033	-1.17761	0.49383	-0.199829	-0.111323
U0278	M	NA	0.749153	-0.218342	0.340539	-2.42276	-1.44403	1.81996	-0.047425	-0.321305	-3.08257	1.40731	-1.16091	0.0816096	-0.414133	-0.940977	0.72131	-1.1042	0.415442	-0.30239	-0.519798	-0.680295	1.57283	-1.69365	1.3279	-2.80642	0.167287	-0.528323	1.30334	-0.442271	2.56324	-2.25904	-1.10336	1.40474	-0.534211	-0.890902	-0.364937	0.139438	-0.402411	3.13796	-2.10691	-2.16627	-3.08498	-1.16033	-0.299302	-3.04047	-0.085652	0.636325	0.585838
U0283	NA	NA	0.988709	1.92435	-0.511936	4.60487	-2.85426	-0.14348	-1.455	-0.884478	4.09853	-3.71315	1.23356	-2.03646	0.048318	-0.349666	2.68785	2.40153	-0.988108	-0.129365	0.328662	1.34406	-2.17773	1.58255	-0.507455	-0.634667	-2.31611	0.834931	0.913893	1.03714	0.475693	-3.81471	-0.813137	0.039215	1.43997	0.332931	0.731403	-0.0230158	3.17789	-2.13107	1.40857	1.97845	-1.80089	-1.36101	-2.5977	-3.1062	1.2675	-3.15802	1.10021
U0290	NA	NA	-0.193446	1.18636	1.5632	-1.02392	1.3617	0.0708405	-0.914628	0.691781	0.366111	-0.177199	-0.00685152	0.196227	0.0193804	0.982932	-1.82012	-0.73641	1.22173	0.149733	-0.48244	-0.147437	1.77997	1.02385	-0.942131	2.18606	2.66097	-0.00264698	1.18678	0.605464	-1.78907	3.29083	-1.12621	-1.33039	0.409777	1.03945	-0.675573	-0.178637	-0.200268	-1.21886	-0.647891	-1.20697	2.2938	2.27645	-0.234511	0.901987	-0.195146	0.601096	0.617606
U0291	M	NA	2.86304	1.35521	2.48517	5.636	-3.72413	-2.84293	-1.72684	-2.96126	0.208496	-4.09368	-0.184811	0.220154	-1.46513	-2.30899	2.32208	3.42172	-3.43511	1.69336	0.76261	1.68194	-3.06786	2.67649	2.45185	1.55559	-2.39926	2.84564	-1.44223	1.96119	1.37234	-3.94618	-0.918783	-0.203892	-0.128167	0.0729106	1.79621	0.558549	2.55186	-0.386814	0.815637	1.59476	-3.1593	-3.81101	-2.98107	-2.65187	1.93744	-1.20083	1.77648
U0307	M	Class 3	1.24633	-1.34189	1.49391	-0.352709	0.382869	-0.725817	-0.597505	1.22554	1.41426	0.193717	-0.145242	-3.11904	-2.25778	0.942007	-0.0284701	-0.14702	1.16282	0.859103	-1.2693	-1.31949	-0.293951	-1.01867	1.19549	0.541093	0.499105	-1.65911	-0.917411	0.072941	1.69048	-3.49571	-1.25685	0.963781	0.108437	0.254308	0.0700054	1.78296	0.60319	0.719141	-1.02739	-0.938424	-0.741807	0.292619	-0.199491	-1.15646	-0.661836	1.016	1.66497
U0312	M	Class 3	0.822656	2.94513	1.38886	2.79083	-2.07548	-1.08281	-0.779706	0.798293	1.51364	-3.93913	0.511419	1.12404	-1.20009	-2.01955	1.74112	2.53376	-4.72821	1.25432	-0.883666	-0.33199	-2.88767	0.563774	2.51663	-1.20614	-2.5626	1.58158	0.243617	1.70864	-0.507539	-5.00019	-0.884144	1.40692	-0.0536787	-1.31069	1.16383	0.274101	2.95413	-1.28396	1.32735	0.0550359	-2.27215	-3.3528	-2.78904	-3.53433	0.413979	-2.79035	1.78777
U0316	NA	Class 3	-0.862284	2.31424	-0.122465	1.25895	2.00511	-1.38353	1.1095	-0.00599003	1.47467	-0.840278	2.63515	-0.904126	-1.20433	0.516302	3.53661	-1.11638	-1.71685	0.29325	0.748062	-0.415002	-1.89349	-1.39122	2.71488	-2.00663	-0.247135	0.377575	1.37149	0.0882429	0.560948	0.726069	-0.909272	2.71484	-1.86927	-2.60561	-0.161296	0.0553432	3.00534	-0.861117	1.87393	-1.38969	-0.86403	0.214638	-0.696384	-2.06786	-0.428858	0.335005	-0.22654
U0317	M	NA	1.51074	2.04796	0.752005	1.07705	-1.05239	1.66518	0.392029	1.48918	-1.43492	-1.19452	-2.06891	1.24848	2.01745	0.962634	1.84558	1.19592	2.42643	1.81995	-0.39414	-0.719447	-1.02926	0.200207	1.2826	-0.775306	0.491025	-0.397566	0.948799	0.95954	1.35929	-2.4316	0.454212	0.758943	1.29127	1.11061	-2.12676	1.14964	0.185225	1.05896	1.22495	0.473309	-0.818051	-1.6888	0.248428	-1.12856	-0.62052	-0.380901	-0.962646
U0322	NA	NA	-0.457837	2.81535	-1.37551	0.541406	0.410822	1.10077	0.33296	0.21076	1.02855	0.290005	1.69912	-0.0703958	-1.33649	-2.43679	1.90327	-0.0962377	-2.26201	0.458259	1.02318	1.58549	-3.28455	0.541522	1.32904	-1.32725	-2.53836	0.908889	1.68468	1.15592	1.66214	-2.5154	-0.892121	1.79047	-1.42373	-1.2685	0.00284326	0.191564	1.12952	-0.0230219	0.502564	1.13074	-2.1805	-3.2386	-0.914659	-2.9642	0.206099	-0.103794	0.0635688
U0323	WT	Class 2b	-3.71081	-1.52769	-2.94221	3.05692	-2.82774	0.881334	-1.54965	-1.89661	1.02088	-2.33143	-0.47203	2.64922	3.49839	-0.659715	-2.62624	3.28242	-5.21875	0.30633	3.02104	0.7734	-2.48324	5.12941	-3.74996	4.09799	-4.12687	2.39047	-1.65671	-1.13071	-4.51867	-2.03079	2.72693	-2.86106	3.28489	2.27638	-0.695001	-3.45762	1.77753	-5.52108	2.61881	0.815683	-0.174024	-2.65966	-3.05782	1.37176	2.50504	-5.19019	0.567846
U0326	M	NA	1.53076	0.207464	0.0454554	-1.313	0.510017	0.970699	1.23777	0.59976	-0.328164	-0.715236	-1.25779	-0.124308	0.860895	2.21018	0.843623	0.812296	2.98089	1.61414	-0.632496	-0.305602	0.663029	0.334164	-1.54441	0.170389	0.884224	-0.572076	1.5661	1.21781	-1.51331	-1.34433	1.94603	2.55878	1.00576	-1.59252	-0.00247152	0.25004	-0.320991	2.93932	0.0214435	1.9146	2.4733	0.7144	2.85331	0.0821409	-0.362879	-0.912151	-1.33501
U0328	NA	NA	0.491262	0.183336	0.97778	0.566849	2.41745	-0.762309	-0.4174	-0.310905	0.0739508	-0.617396	-0.0437348	0.129062	0.929624	-0.397584	-0.00128406	0.0562931	1.90901	0.830051	0.845594	0.6917	0.0103014	0.512151	-0.194655	-0.0109643	-0.230888	-0.696415	0.310576	0.900788	-0.0399326	-0.993092	0.840152	1.13808	0.312723	0.250866	-0.874105	0.0335169	-0.402445	-0.835606	0.0126681	0.678542	0.0537666	2.03943	-0.439656	0.547042	-0.397005	-2.17886	-0.398042
U0329	M	Class 3	1.86788	1.12942	0.180028	-6.46102	2.79028	0.606177	3.01	0.528236	-4.05969	0.147965	-1.11676	-2.70241	-1.85818	1.3669	1.79148	-2.37949	5.18983	-0.307097	-4.19787	-1.55401	2.08576	-0.844041	1.04751	0.856579	3.54026	-2.42551	1.43761	-1.02971	3.05459	1.4691	-1.61748	1.16025	-0.76646	-2.31615	-1.23832	3.42026	-0.895024	5.13457	-0.716515	-0.52273	2.4877	5.58702	2.41486	-0.786702	-1.21655	5.12101	-3.81536
U0330	M	Class 2b	1.63482	0.948349	0.379311	0.0150221	-0.0963405	1.12188	-1.00553	-0.375633	-1.12712	-1.16058	0.392355	1.49985	-2.29147	1.0638	1.59884	-0.948558	3.58301	1.61909	-0.0319872	0.155679	1.73315	-0.80564	0.367927	-0.25475	0.463179	-1.47286	1.44838	-0.391142	2.09003	-2.49486	-1.9463	0.428977	0.577267	-1.07347	1.53843	0.284657	-0.287435	1.23504	-0.577062	0.50805	-0.647635	-1.06766	-1.10153	-1.53518	0.574755	1.95673	-0.114035
U0332	WT	NA	-2.83029	-2.58418	-0.733135	0.621768	-1.8662	0.855934	-0.345098	0.859629	0.962507	0.297982	-0.573357	2.98417	0.520018	-0.459431	-4.26178	1.16771	-2.41225	-0.0102174	2.20902	1.76372	-0.334973	2.59981	-3.58564	3.43074	-1.97596	2.10601	-2.36511	-2.30334	-3.74095	0.658188	2.10071	-3.08131	1.59631	3.83377	0.0610167	-1.86542	0.6908	-3.05423	-0.493172	0.700325	0.00362831	0.473377	2.34664	1.62343	1.55324	-3.4675	1.75363
U0334	WT	NA	2.53185	-0.209267	-0.742764	0.313293	-1.45971	-3.38964	-2.37958	-0.576759	0.986695	-1.19227	-1.49227	-2.79334	0.156551	-1.28486	1.16938	0.745489	0.130091	1.30952	-0.415023	2.23749	-1.08482	0.40857	-0.306652	1.2751	-1.27383	1.04794	-0.346306	1.0803	-1.09525	-2.10973	-0.0780155	0.350003	1.64775	-1.00918	2.44039	0.186477	-0.0256244	1.1312	-0.0119372	0.793672	-0.250416	-1.18061	0.304641	-2.56513	0.833843	-1.44198	0.595699
U0337	M	Class 3	-0.156858	1.64513	1.29908	0.322882	1.66701	-1.78524	-0.0746726	-1.02321	1.35928	-2.3442	0.162954	-0.632101	-0.133338	-0.619552	1.55295	1.0779	0.873647	-1.1683	0.286132	-2.06	-0.773054	-0.685081	1.57085	-0.590342	1.78112	0.306801	-1.28388	1.30301	0.15543	1.26153	-1.04614	0.658978	0.560351	-1.26077	1.21083	0.326229	0.944261	1.5636	-0.441115	0.406001	-1.81749	1.04042	-1.1539	-1.34783	-0.00408251	2.0546	0.146301
U0344	M	NA	1.0556	2.24181	0.0468538	2.28314	0.295092	-1.30054	-2.09217	-1.44738	1.43978	-3.08136	2.28886	-0.0873219	-0.6376	-2.04934	1.73152	2.61807	-3.64508	0.581893	0.282146	1.94229	-2.83301	3.19842	0.141561	-0.790976	-0.92635	1.06439	0.875432	1.69698	-0.89854	-4.25761	-0.79374	0.442255	-0.531371	0.00491463	0.893173	-0.219071	1.98166	-1.17621	3.06956	1.3055	-3.07739	-1.91193	-1.37595	-1.76187	-0.845348	-1.50053	1.84111
U0346	M	NA	2.86293	1.27766	2.02856	0.501344	-0.734688	2.1163	0.269379	1.10505	0.429607	-1.91017	-0.165687	0.103131	0.454715	-0.820378	2.04324	1.06176	1.14799	0.564388	-1.49104	-0.376969	-0.18607	-2.53835	2.02439	-0.387611	-1.23335	-0.893064	-1.55176	-0.615596	0.747311	-4.03374	-0.376865	2.69123	-0.155056	-1.35517	1.65249	1.02437	2.95834	0.168595	1.66543	-0.281754	-0.355159	-1.54449	-0.983512	-2.29016	2.10547	-1.63034	0.184734
U0348	M	Class 2b	2.50171	-0.263675	1.15098	1.9998	-1.77077	2.28639	0.242091	-0.122593	0.0177124	0.802834	1.3685	0.38672	0.119407	-0.325199	-0.0468055	-0.261012	-0.568785	1.88111	-0.231872	-0.806105	-1.7474	-1.32584	2.65869	-3.28069	-0.855507	1.07693	1.30855	0.967987	0.0235084	-3.95914	0.934944	1.37922	-1.64268	-0.607864	-0.660321	-0.32584	-0.54817	0.63947	1.03926	-0.724024	-0.596181	-3.16426	-2.36922	-2.01028	-0.912111	-0.120333	0.0407045
U0349	NA	NA	0.37598	0.612952	1.08379	-3.39819	3.80736	-0.100469	1.5109	-1.2855	-1.08562	1.40071	0.11191	-2.65919	-3.86378	1.41827	2.03163	-3.16592	2.83699	-0.466969	1.17349	-0.327876	3.41351	-2.32313	1.74094	-1.42955	1.64262	-0.343869	1.91994	1.48306	2.08129	0.323261	-0.232045	1.04498	-1.20756	-3.06172	-0.492404	1.18825	1.89544	3.22331	-1.58917	-0.816414	0.80007	2.57216	-0.740089	-2.50734	-1.36163	4.36957	-2.352
U0350	WT	NA	0.305649	-0.0923133	-0.244337	-2.55644	1.66318	2.1258	0.690997	-0.583905	-0.336594	2.09063	1.35974	-1.86627	-0.941396	0.626526	0.210785	-2.05101	1.45677	-0.742378	0.59037	-0.0444001	2.04843	-5.15375	1.33399	-3.0632	0.234004	-1.11493	2.06844	1.04953	0.279075	-0.294891	0.216361	1.49248	-1.82825	-1.16278	0.122182	-0.110015	-0.8596	1.86791	-0.497375	-2.86917	2.15235	0.83237	1.25827	-2.43114	-1.12892	1.53213	0.191411
U0378	M	Class 1	-1.22285	-1.62317	0.241145	-1.48192	1.66662	0.894558	1.19527	-1.01418	-2.38804	3.21874	1.27255	0.924454	-2.54272	0.374848	-0.799456	-4.05041	2.2543	-1.69425	0.987751	-1.05108	0.46836	-3.35763	0.271663	-0.0794701	1.67844	-2.17137	-0.196883	-1.30693	-1.98378	3.06119	-0.562346	-0.191071	-2.07969	-1.41279	0.163933	1.99781	-0.752554	0.907164	-1.70976	-2.40413	1.362	3.80304	0.788036	-1.45871	-0.198766	0.0212577	0.228455
U0380	M	Class 2b	-0.152948	2.0435	-0.129143	0.0410361	2.9496	1.64335	0.488086	0.225286	-3.18	1.00655	2.00396	-0.345084	-0.638894	-0.0504271	0.261371	-2.84202	1.70795	0.914008	-0.117691	-0.698105	0.660314	-3.22512	2.3223	-2.41866	1.60301	-0.715056	1.35846	1.46971	-0.446044	1.86426	0.61438	-0.60738	-2.16503	-1.75175	-1.88488	-1.70159	-0.337308	2.14353	-1.09787	-0.203621	2.4227	0.123044	1.89343	0.952692	-2.35296	1.9304	0.0547535
U0383	M	Class 2a	1.08534	0.0506522	0.412091	-0.657174	2.00486	-2.54092	0.787789	0.591823	1.55901	-1.5672	-1.17525	-0.549708	0.00108543	1.17841	1.87453	0.0452643	2.02928	-0.648646	0.782357	0.193303	1.64439	0.233751	-1.76387	2.10565	1.97984	-0.518303	-1.36991	-0.76979	2.53074	-0.247605	0.304386	0.520281	-0.539935	-1.88066	0.824544	1.17269	0.211276	-0.148596	-1.00569	-1.40625	-0.214098	-0.40609	-0.344664	1.35758	-0.0640974	0.712592	-2.3844
U0384	NA	NA	-1.72911	-1.39607	-0.682043	5.82953	-3.84344	-0.0846058	-1.41798	-2.16307	1.41004	-3.20665	1.17844	0.682515	1.48959	-1.30995	-1.85409	2.86758	-5.72887	2.36504	2.62518	1.52249	-4.56153	3.09319	0.413292	-0.353829	-2.69922	3.15606	-1.10654	0.119565	-3.0688	-1.78485	0.374836	-0.984056	0.804383	2.60281	-1.07969	-1.23161	1.15167	-3.07859	3.16161	1.5936	-2.38121	-4.3154	-1.23018	-0.410222	0.940567	-3.08468	0.475876
U0385	WT	Class 2a	-2.58603	-1.40883	-0.473452	-0.886863	-0.764891	-0.825136	0.0406918	-1.67728	-1.32482	1.0685	-2.17117	0.431176	-1.11111	0.505929	-4.38523	-0.911802	-0.264438	-0.445805	-1.21671	-0.104276	1.87451	-0.528968	1.4197	1.50514	2.51875	-1.68113	-1.52478	-0.398115	-1.47708	3.519	1.43148	-3.53194	0.620059	-1.41442	-1.72801	0.137188	-1.9369	2.02133	-1.56481	-1.11962	2.32639	2.81343	2.06255	-1.16247	0.638681	1.43609	0.216618
U0392	NA	NA	-0.433495	0.793238	1.78123	1.71462	0.339403	0.0462421	0.301644	0.122872	-0.0546479	1.33501	1.31779	-1.09797	0.0250978	1.13262	-1.9594	-0.33693	-1.33699	1.2921	-0.0441556	-0.803996	0.290074	-0.0538634	1.17441	-1.03001	0.771763	-1.25923	0.340944	-0.421316	0.422362	0.315393	0.475264	-0.742052	-0.66693	0.921064	-1.54784	0.156622	-0.0451257	-1.55963	0.42379	0.335116	-0.82627	-0.871777	-1.95061	-1.73924	0.720426	0.624302	1.41499
U0394	M	NA	-0.486915	-1.5818	0.618112	-1.09027	2.62191	-2.37355	0.419855	-2.7377	0.259573	1.64984	-1.09469	-3.53183	-1.42481	0.893734	3.90355	-1.13298	2.06165	-2.59549	0.571866	-0.00482252	2.27471	-0.0543073	-0.976405	1.79872	2.00747	-1.6906	1.49082	0.49526	1.835	1.85007	-1.26828	0.688314	-1.35063	-2.07138	1.21192	-0.449691	-2.19282	2.20224	-1.61748	-0.0254951	0.544315	2.95138	0.092706	1.37668	-0.739474	2.12067	-1.2663
U0397	NA	NA	0.413092	3.00857	-0.16182	0.40362	-0.381651	2.95167	0.232345	0.0397187	-1.91238	-0.408163	2.01654	4.30487	0.462273	0.372058	1.68156	-0.434218	-2.06371	2.93723	0.36167	0.544511	-2.70884	-3.01541	4.96147	-3.1304	-2.73732	-0.360764	1.4073	2.03457	-1.24347	-1.68259	0.147101	3.47537	-1.05727	-4.26217	-1.0512	0.387241	-0.194822	1.31641	0.673586	1.21858	-0.59213	-2.15952	-0.734532	-1.51158	-1.79383	-1.86368	0.869925
U0399	NA	NA	-0.769555	-2.70199	1.01346	-2.63996	1.68829	-0.299553	0.0378202	-0.422264	-0.449542	1.86918	-0.790656	-0.268004	-1.63889	0.59533	-0.144325	-3.77566	3.543	-1.34101	0.487061	-0.155851	3.19554	-1.59128	0.293382	0.26776	3.46738	-2.15794	-1.16339	-0.595732	1.23906	3.82281	-0.712634	1.1549	-2.14983	-2.74808	-0.726829	0.656211	-1.1558	-0.287353	-2.76014	0.304253	0.721914	4.62805	3.26861	-0.923035	-1.5231	1.46106	1.13317
U0400	M	Class 2a	-2.33673	1.69324	-0.00658038	0.460743	0.424311	-1.68076	0.725962	-0.576251	-0.629901	-0.459778	2.15527	-0.644912	-0.258089	-0.300459	1.23996	-0.971735	-3.28316	-0.418728	2.23765	-0.44296	-1.58945	-1.82637	3.25722	-1.3876	-0.40265	-0.787847	-0.441505	0.805921	0.767425	0.00577666	-2.38269	1.69223	-4.25238	-1.94967	-0.427132	0.475071	1.26744	0.454695	0.313682	-0.455713	-0.285166	-0.359974	-0.386793	-1.8122	-1.03685	0.450573	1.37751
U0401	WT	NA	-0.585	0.120653	-1.26603	1.35243	-2.48553	-0.870479	-0.999963	0.776649	2.58951	-1.7599	-1.67518	2.84895	1.20826	0.270084	-1.27642	4.14546	-3.23717	0.421421	-1.11457	0.0738696	-0.691598	3.13887	-1.69238	2.65111	-2.00245	1.09655	-2.103	1.53945	-1.55362	-3.08483	0.847104	-0.780156	2.58564	0.720821	0.358814	1.92108	-0.341869	-3.01532	0.615385	1.53563	1.06454	-3.18365	0.140782	1.45965	2.79835	-3.24471	1.69957
U0408	NA	NA	-0.794749	-0.259531	0.615086	-1.52363	3.36979	-4.18149	-1.71514	-1.25004	2.74754	-0.187892	-1.7291	-3.2901	-0.994193	0.684603	-0.0140536	-1.35089	2.03221	-1.30826	0.386557	1.53826	0.771774	0.72888	0.222811	0.370047	1.39105	0.458774	0.543853	1.22073	-0.839156	2.3143	-0.772386	-0.614896	-0.280139	0.182646	2.56222	1.57692	-0.0969125	-0.401251	-0.432081	-0.767995	0.0136577	3.4531	0.854513	-0.169974	-1.58433	1.95873	-0.0718621
U0411	M	Class 3	-1.55209	-0.826703	1.18178	1.77258	-1.98698	-1.56387	-0.43761	-0.793845	0.817518	0.982544	2.22621	-1.81627	-0.101679	-1.5154	0.0802364	1.12198	-3.13755	-0.107735	3.33384	-1.5403	-2.76904	-0.956619	1.56589	-0.981786	-0.403594	1.05404	-1.1561	0.967114	-0.166147	-1.80319	0.845665	-0.0918857	-0.669648	0.260513	1.22204	0.367497	1.41357	-1.66016	1.24149	0.183431	-3.80556	-0.422655	-1.05728	-2.07663	0.335077	-0.218662	1.93732
U0412	NA	NA	-2.11934	-1.81969	0.46019	4.35406	-2.77049	-0.364736	-2.55376	-1.60762	0.148159	-2.58654	-0.392328	-0.419855	0.197735	-1.52067	-1.25245	2.91299	-1.66325	0.78735	2.04532	0.156127	-2.34683	1.41716	-0.275072	0.236534	-0.753385	0.314344	0.737141	-0.098035	-0.0428125	-1.07002	-1.18882	-2.38858	1.81564	1.58326	-0.267964	-1.38379	0.877635	-2.98763	1.78098	1.7406	-2.73459	-0.252854	0.220727	0.206654	0.167126	-2.22427	1.20401
U0414	NA	NA	0.159645	0.737079	1.4798	3.76042	-5.06148	-0.672296	-2.64744	-0.718457	1.43986	-3.01141	-0.624741	3.3015	0.462043	-1.20466	-1.59463	3.99048	-5.44073	3.73598	1.46613	1.21488	-2.88291	1.95725	0.938137	2.49341	-2.26953	1.53204	-1.81081	-0.736263	-0.465233	-6.05746	-1.88697	-0.499409	-0.518646	0.249528	1.13323	-0.989753	2.02259	-3.05792	0.567194	1.17786	-2.20562	-4.32261	-1.21726	-0.221274	1.50136	-3.94769	2.72942
U0416	NA	NA	-1.06519	-0.361876	-0.893519	-2.41562	2.70167	-2.80167	0.41029	-0.366833	-0.545591	-2.15444	0.742377	-2.84683	-2.09647	0.0917044	1.93865	-2.16663	0.98589	-1.43681	1.0535	0.533147	-0.0177299	0.966306	-0.335595	0.557349	1.2917	0.0200397	1.49592	1.97078	0.471749	1.45288	-1.63535	1.959	-0.29318	-2.91424	-1.0701	0.820887	2.23755	0.435461	-0.11528	1.15508	0.374478	3.41574	0.451377	-0.879933	-1.04204	1.41669	-0.673273
U0421	NA	NA	-0.0578294	1.92124	1.34142	1.7521	-2.04565	0.449817	-0.951446	-0.1607	-0.535546	-0.66299	0.893086	0.529898	-0.47618	-1.05424	1.47656	0.393581	-2.27932	1.21817	1.14116	-0.174682	-4.61797	-0.25612	4.91185	-1.61861	-1.31414	-0.819806	0.60767	0.067457	0.0323554	-2.82356	-0.607694	1.90516	-0.331098	-0.755043	-1.158	0.118742	1.55909	0.593699	0.713651	1.1935	-2.58904	-1.45141	-0.270629	-2.58666	-1.14614	-1.58884	0.987977
U0425	M	Class 3	-0.739474	-0.630543	1.39681	-0.155386	0.111121	0.0203795	0.329015	-2.21541	-0.638719	1.24956	1.84663	-1.73247	-1.52782	-1.21053	1.36582	-0.203643	-0.787636	0.0823245	0.874574	-1.42697	-0.407186	0.164243	2.71783	-1.23831	-0.0825714	0.730266	1.0183	0.823028	1.89975	-2.67444	-0.672029	-0.14657	-0.760829	0.350155	-0.283556	0.579134	2.29122	-0.138101	-0.0656575	0.466819	-2.9824	-0.425177	-0.704701	-3.06432	-0.263807	1.41744	-0.455116
U0426	M	Class 3	0.344298	2.04379	1.27785	0.765203	-2.57495	2.16157	0.283655	1.43184	-2.13423	-0.012357	2.73012	2.53965	-0.176089	-0.992008	0.929985	-0.273526	-2.1393	1.00794	2.80345	0.297338	-2.6597	-2.59915	2.87311	-2.30251	-1.34131	-1.38066	1.12196	0.864119	0.490659	-2.27252	0.0265244	2.02788	-0.964693	-2.16396	-0.299009	0.158132	1.25682	1.12522	-0.27332	-1.65151	-0.401706	-3.25483	-1.09441	-2.77851	-0.785613	-1.90582	1.99366
U0427	WT	NA	-4.51797	-2.27243	-1.86018	2.43635	-1.22998	-1.22132	-1.11089	-1.39602	0.266517	-2.8424	0.0841175	2.45933	0.411138	-0.431871	-2.2211	2.3484	-4.18438	-1.31981	2.42789	-0.103874	-2.73508	3.13082	-0.177587	1.80099	-1.67276	3.39444	-1.99501	-1.07023	-4.1646	1.34045	0.170132	-1.20135	1.28388	1.98862	0.218706	-1.76687	1.70283	-4.4163	0.41483	1.51474	-0.0972324	0.614513	0.81292	0.304399	1.65462	-2.87346	1.91888
U0430	WT	Class 2a	-0.0521562	1.28084	-0.878695	-0.502664	0.0642302	-0.236868	-0.358161	0.216079	0.540512	-2.48604	0.0807181	1.41745	0.172787	0.224606	0.22545	0.568345	-0.0724385	0.973796	0.511866	-1.28755	-1.62164	-0.431004	2.86496	-0.538291	-1.80733	0.772121	-1.43583	-0.212522	0.868819	-0.437168	-0.180316	0.772282	-0.581257	-3.03286	-1.15376	-0.624849	2.16885	0.89633	-0.931014	1.61956	0.529958	-0.125407	2.25498	-1.73559	-1.05874	-0.0796512	1.42627
U0431	WT	Class 2a	-5.42848	-4.23319	-1.87772	1.91969	0.334759	-2.25177	-2.82723	-2.64545	0.756708	-2.74405	-1.87861	-1.13413	0.327784	-0.711187	-3.17913	2.57921	-4.03983	0.448844	0.639232	0.42606	-2.87489	3.83164	-1.51219	4.12929	-2.50013	2.24003	-1.36837	-0.841803	-5.21124	-1.34339	1.84263	-2.21542	1.49335	0.907406	1.64191	-2.03331	0.53483	-4.85751	-0.0795986	2.71867	-0.441119	-0.85931	2.68486	2.48053	2.99646	-2.7144	1.86771
U0433	WT	Class 2a	-4.6258	-2.54539	-1.64737	2.28573	-1.79508	-1.78591	-2.30433	-1.04912	1.19111	-1.00359	-0.769873	2.48503	-0.630947	0.0854698	-3.86568	1.58054	-5.45172	-1.12173	2.54574	0.960682	-2.68694	3.97309	-1.13541	1.91112	-0.93555	3.00079	-2.75238	-1.65444	-3.16789	1.24852	0.0197564	-2.36789	0.218222	2.46481	-1.27867	-2.7904	2.83534	-4.59106	-0.206	1.25778	-0.102016	0.598752	2.63008	0.879161	2.0886	-3.076	1.47564
U0434	WT	NA	-6.98076	-2.14002	-0.86883	0.842243	0.156303	-2.79083	-2.78037	-0.721013	0.617835	0.0464029	-0.262605	0.823326	2.14127	-0.391887	-1.82596	0.524544	-4.96028	-0.903228	0.42799	1.0089	-1.55807	4.01965	-1.56026	1.85571	0.562602	2.7861	-2.28794	-1.75807	-2.34707	3.09576	0.39643	-1.68352	0.984183	0.51517	0.658511	-0.327637	0.831227	-4.72322	-1.04798	-0.866493	0.787906	3.16405	1.0046	0.703	2.0149	-2.30485	0.65124
U0435	WT	Class 2a	0.58188	1.82053	0.0348329	1.71561	-1.83902	-2.98861	-0.658951	-1.24299	1.79912	-0.545122	0.416947	1.44431	0.618903	-0.419807	-0.117817	2.00094	-2.35873	0.811376	1.12519	1.71731	-3.50895	1.69079	3.24495	-0.270922	-1.16085	1.02523	1.08391	1.00053	-0.630956	-0.654298	-1.06222	0.51275	-0.408287	-2.16565	-1.65749	0.889044	1.79563	-1.49028	0.898557	2.21529	-2.2762	-0.538169	0.0902024	-2.10342	0.227579	-1.62602	2.5928
U0436	NA	NA	1.86698	1.79518	-0.012888	3.18303	-1.92315	-1.59605	-2.54278	0.265466	-0.0237977	-1.45764	-0.387628	1.66479	1.42584	-1.24877	1.48707	3.22081	-1.30538	3.62552	-0.157014	-0.615648	-3.28835	1.15306	2.45991	0.74421	-0.894241	0.54879	0.776074	0.407135	1.26225	-4.35215	0.485168	-0.418167	-0.864259	-0.342715	-1.04698	-0.394499	1.42265	-0.426704	2.2055	1.82124	-2.4277	-1.87281	-0.677057	-1.21627	0.224458	-0.81348	-0.0986144
U0437	M	Class 3	-0.422266	0.403017	2.65446	1.40903	-1.20191	-0.34744	-1.08657	-1.18325	-0.405984	1.39911	1.18796	2.55134	-0.40103	-2.79155	0.5139	0.601039	-3.47635	1.12005	1.52729	-2.16715	-2.42965	-0.561389	2.05417	-1.47961	-0.0144615	0.0577771	-1.80423	-0.33808	-1.12078	-1.8131	0.81159	0.914706	0.403752	-1.2353	1.78698	-1.17965	0.97922	-0.541901	-0.489732	0.564485	-2.04792	-0.857602	0.006171	-1.48834	0.1445	-1.4337	2.33337
U0438	NA	NA	1.11385	-2.09664	0.115315	-1.59374	0.704559	-0.853033	1.34807	0.443498	-3.55188	3.28421	-0.603229	-2.34797	-0.60819	1.58628	-1.3292	-0.480774	2.24581	-1.35653	0.32243	-1.42741	1.43889	-2.02685	-1.02419	0.149933	3.26548	-3.40765	-0.0345303	-1.96676	0.478687	2.8521	0.709882	0.463761	0.298524	-0.453352	-1.59767	0.121616	-0.407026	-0.502749	-1.70335	-0.839336	1.3285	3.99617	2.27146	0.23781	-3.29855	0.500445	0.535148
U0439	NA	Class 3	-0.499263	1.95343	-0.33397	-0.945167	0.549706	-0.291106	0.44489	0.242226	-0.496302	-0.389742	2.05739	-0.626411	-1.71708	-0.488945	1.5755	-1.26928	-0.895067	0.00247127	-0.659557	-0.00170112	-1.64617	-0.654578	2.76241	-0.808372	-0.56852	0.272927	1.5148	0.491534	1.90462	-1.77047	0.214083	1.78135	-1.50117	-3.88814	-0.985423	0.759329	1.46916	0.979266	-0.361049	0.598527	-0.911368	-0.102699	-0.616773	-2.08008	-0.187499	0.133324	-0.0159259
U0442	NA	NA	-2.65697	-1.16009	-0.217817	5.31117	-2.76475	-3.11423	-3.51593	-2.98916	1.89455	-3.84006	-2.0362	0.475854	0.696787	-3.04904	-2.65619	5.23683	-6.44427	-0.409138	1.9493	0.208917	-3.65667	5.08165	-3.13819	5.30862	-3.23863	1.99732	-1.19017	-0.956089	-2.13074	-1.87122	0.137489	-2.61374	2.3793	2.00021	1.53965	-0.167066	2.99666	-4.00899	1.29674	2.17144	-2.94317	-1.74125	-1.27078	0.192343	3.6307	-5.06388	1.91575
U0446	WT	NA	-0.0377803	-0.372455	-0.00214598	5.15588	-2.9901	-0.901371	-1.92596	0.655394	1.00736	-0.667331	0.280759	0.186933	1.64957	-1.07265	0.0557503	3.00477	-3.11334	0.847105	-0.260085	-0.475414	-1.33799	0.100066	0.468127	0.13524	-1.81788	0.717573	-2.37763	0.556771	0.467533	-2.19105	0.478612	-1.08462	0.856946	2.89024	0.530532	-2.10312	-1.62514	-1.92985	1.79509	0.478914	-2.22311	-2.71408	-2.56793	-0.445046	0.783033	-0.940067	1.55037
U0447	M	Class 2b	2.03513	0.977857	0.386359	0.22072	1.23173	0.541699	-0.141562	-1.87864	-1.22584	-1.62528	-0.666702	-0.365705	0.225355	2.15228	-0.114928	-0.169386	-0.0652764	1.52484	-0.442044	-1.04591	-1.52353	-0.307331	1.83774	1.25593	0.170724	-1.26868	-0.264735	-0.228433	1.49375	1.12213	1.26962	1.58076	-0.101373	-3.62517	-1.27083	-0.59156	1.43683	-1.98678	1.77072	-0.26099	1.85348	-1.02142	1.45411	0.495178	-0.788722	-0.228775	-0.636686
U0448	WT	Class 2a	0.565712	0.977735	-1.14571	1.30882	-0.053996	-2.02988	0.243213	0.114467	-1.06127	-2.06698	-0.0996345	-1.03234	-1.97632	0.415221	1.54671	0.276111	0.112465	1.35645	-0.0577503	-0.217266	-0.264347	1.19115	2.06003	1.90023	0.270434	1.99475	-1.25612	0.807932	2.20873e-06	-1.80537	-2.23816	1.16764	0.610052	-2.55934	1.20127	1.55239	-0.444196	0.319927	-1.83283	-0.146148	-0.529188	0.000693315	0.507403	-1.59977	2.04099	-1.43106	-0.0527922
U0450	WT	Class 2b	0.476219	0.0544126	0.164045	-0.867437	-0.215834	-0.33968	0.656209	1.04448	0.289692	-0.180616	-1.78293	1.80637	1.90847	0.918614	-0.460043	1.19403	0.629491	2.32707	-2.13719	-1.09951	1.87341	1.71925	-1.23997	3.46501	0.639482	0.378916	-0.403644	0.378984	-0.331456	-2.55489	1.26478	0.814774	2.36249	-1.25278	2.73264	0.251249	-0.112684	-0.391104	-0.699807	0.494008	0.534238	-0.672659	0.626093	-0.513915	2.32751	-2.67714	-0.095735
U0453	M	Class 2a	1.25642	1.72039	0.57686	0.574772	0.786407	-0.532586	-0.766013	-1.38215	-1.08538	0.510559	0.147397	-2.08117	-1.22988	1.00403	0.882869	0.833767	1.87383	0.578168	1.30909	0.967747	0.902521	1.24238	0.00401696	1.14008	0.323328	-1.37257	0.708404	-0.804057	2.20012	0.908069	-1.45988	-1.6616	0.833775	0.573639	-0.0894427	1.31046	1.55532	-0.611926	1.41216	-0.662272	-1.09235	1.10746	-0.190661	1.52234	-0.239074	1.23712	-0.904228
U0454	M	NA	0.789582	1.15635	-0.672563	1.77533	-0.984548	-0.895846	-0.998443	-0.499547	0.80851	-2.36864	1.09685	-0.712445	-2.27885	-2.50322	3.84054	1.92032	-1.88203	0.867521	-0.339113	1.12914	-2.45477	0.23945	2.27643	-0.234811	-1.26996	0.400181	-1.27472	0.114954	3.43162	-2.61415	-1.47842	1.44529	-0.171042	-2.1234	1.54787	0.949135	1.57906	0.998843	1.16098	0.579331	-2.79748	-1.1982	-0.276394	-3.65086	0.176216	-0.0196498	1.42033
U0455	M	Class 2a	-3.74814	-0.729211	1.07658	2.52833	-1.75862	-3.81818	-2.512	-1.42562	2.37763	-1.30325	-0.122777	0.397251	0.911946	-2.43268	-2.6368	3.8002	-3.90979	1.3894	0.463849	-0.963421	-2.01535	3.37133	1.45434	3.27439	-1.2716	1.47099	0.594312	-0.771423	-0.801016	-0.615643	-1.9875	-2.34896	1.38963	-0.41238	1.67563	-0.266838	1.63564	-3.25255	1.55268	1.83289	-1.99181	0.645878	-0.106731	-0.810795	2.59455	-0.427553	3.34865
U0457	WT	Class 2a	0.0693127	-0.505817	-0.404922	-3.68107	5.53864	-0.44861	1.87953	1.17337	-1.16472	2.79785	0.20616	-2.83793	0.288974	2.98317	0.936463	-2.83617	4.27904	-1.61885	-2.54678	-1.67136	3.58268	-1.69116	0.848169	-0.156276	3.15433	-0.968633	0.694703	0.53231	0.907565	3.95793	2.56141	0.436897	0.0263501	-3.08511	-0.62475	0.736339	-1.76647	1.82935	-3.15778	-0.745312	3.2424	4.53239	3.08091	1.69422	-1.21358	2.62662	-1.75022
U0458	WT	NA	-3.49621	-0.788598	-0.64024	2.35103	-0.253503	-1.75781	-0.433301	-1.1452	0.349907	-2.35565	3.03156	-0.944479	0.805888	-1.101	-0.64494	1.05685	-3.23974	1.4562	2.94761	0.778267	-2.77372	1.02983	0.352626	-0.677155	-1.34614	0.080765	-1.22478	-1.2024	-0.219778	0.758233	-0.549862	-0.492402	0.277193	-1.00494	-1.48038	-1.08193	1.63958	-3.99648	1.25878	0.40618	-1.5148	-1.48018	-2.86502	-0.211007	-1.97515	-2.46046	0.575987
U0459	M	Class 3	-0.741083	0.38112	1.8379	0.187442	-0.994194	-1.24963	-0.899206	1.54153	1.48252	-2.47542	-0.577907	-0.0749737	-0.371787	0.589313	-1.69303	2.52994	-1.41459	0.680917	-0.526318	-1.58628	-0.693078	-1.21738	0.881279	-0.280853	-0.683057	1.67094	1.52991	0.816587	-0.0469191	-4.56472	0.119886	0.177338	0.131941	0.325993	0.736006	0.242457	1.90776	-1.27549	0.229556	-0.190536	-0.524838	-3.19133	-0.911511	-1.57586	-0.562378	0.738518	0.104144
U0461	WT	Class 3	-1.26006	1.47147	0.823687	3.05604	-0.424448	-1.73198	-0.852367	-0.718339	1.98368	-2.96837	1.83624	-0.595718	-0.9508	-1.16198	0.579427	1.3572	-5.22144	0.589966	3.67506	0.841682	-3.72098	0.0944353	0.752754	0.362531	-1.96971	2.01295	-1.88507	1.4426	0.0172523	-0.930951	-0.484745	1.42478	0.760106	-1.28453	1.57766	-0.0506677	4.38538	-2.25517	1.19924	0.890501	-2.48655	-1.58381	-1.95624	-2.16816	-0.0922097	-0.250566	2.65811
U0466	M	NA	0.345753	-1.05637	1.25845	2.45559	1.64102	-0.040083	0.98858	0.839691	-0.554182	-0.909609	-1.57384	0.537351	-0.354184	0.648482	0.00242786	1.16441	1.80262	1.96056	0.00746645	0.590352	-0.142473	-0.264502	-0.0338111	2.58307	2.11252	-0.765082	0.00881165	-0.276255	0.907312	-0.481352	-0.328885	0.118834	-0.657599	-2.20405	-1.30634	0.336935	-0.474991	-1.25479	-0.161918	0.401412	-0.534508	-0.248676	-0.315088	1.72318	1.56764	0.669445	-0.782461
U0469	M	Class 3	1.00774	0.416022	-0.399924	-0.0163045	-0.513785	-0.916517	-1.07844	-1.19916	-0.681808	-3.59237	-1.70523	-0.555485	-1.71536	-1.10798	2.19095	0.460558	0.763373	1.0527	-1.38816	-0.471576	-1.49648	3.3955	0.61067	0.392701	-1.16878	0.144351	0.903874	0.596328	0.0220712	-2.61035	-1.28525	0.405302	0.341023	-1.56103	0.88234	-1.15814	1.31402	0.989735	0.393841	2.57982	-2.6888	-0.578226	1.00982	-3.00144	0.46156	0.160802	-0.0809645
U0473	M	NA	0.975225	1.53982	0.388652	-3.37446	0.185392	2.68827	1.3232	0.409206	-2.74155	0.86619	1.27724	2.84603	-1.25412	0.979202	1.32398	-1.41253	2.14233	1.32359	-1.56797	-0.895854	0.737535	-3.61236	2.46178	-3.38136	0.0644051	-2.50393	1.74007	0.602331	0.289312	0.25985	-0.301121	1.64769	-1.47999	-1.81464	-0.61514	1.28356	-0.253423	2.07044	-2.4135	-1.62063	0.673468	-0.0288454	-0.500258	-3.32055	-1.55176	0.749133	1.27222
U0475	NA	Class 1	-1.25121	-1.02593	0.379489	-1.09446	-0.224956	1.26411	0.756418	-0.28848	-2.52842	1.02326	0.384086	-1.43159	0.115549	2.31381	-2.62491	-1.67255	1.45488	1.64558	0.549268	0.356359	0.843792	-0.981727	2.05453	-1.85411	1.35087	-1.64639	-2.77928	0.318593	-2.29656	1.92209	-0.30609	2.05951	-0.2686	-2.69148	-1.09535	0.120518	0.264799	0.0994666	-1.59284	1.63121	0.985455	2.65555	3.44765	0.590098	-0.927578	0.234231	-1.69411
U0476	WT	Class 2a	-5.37394	-1.61396	-0.452584	-0.243451	-1.7071	-1.94171	-3.0193	-1.5373	-0.85233	-0.895776	-0.450897	0.904123	1.28308	-0.161254	-2.07758	1.99798	-2.16862	-1.22474	0.720769	1.08785	-0.277055	3.36062	-2.42543	3.52417	-0.605435	0.12975	-1.12802	-2.45706	-2.88313	3.43707	-0.253854	-1.70588	2.10598	0.108613	0.551842	1.07238	0.689042	-2.94103	-0.990344	2.10116	0.387225	3.47375	1.34412	3.24465	2.9389	-1.71751	1.54139
U0479	NA	NA	-1.40093	-0.70896	0.673098	1.13778	-0.575079	-0.409191	-0.0971551	1.27584	-0.146056	-0.229902	0.789295	1.47004	0.130732	0.967092	-4.07788	-0.29325	-0.880655	0.0687011	1.73989	0.0120763	-1.95128	0.188452	0.776938	1.68828	0.0178402	-0.211494	-2.30086	-1.26547	-1.98189	4.04531	1.41862	-0.000467787	-0.448113	-0.00291706	-1.01738	-0.977863	1.68404	-3.15825	-1.93574	-0.0102206	1.06104	0.914333	2.3573	0.620047	0.120233	-1.86941	1.78563
U0494	M	NA	-1.18848	-1.83553	-3.07666	2.14801	0.497556	-1.9694	-0.870448	-4.95975	-0.454594	-1.58995	0.125551	0.145821	-1.91595	-2.36813	0.0352907	0.686447	-0.573955	-2.01804	-0.611283	-0.708961	2.21484	-1.53712	-0.226415	1.28077	-0.703493	2.09901	-0.127283	0.489059	1.12265	-0.788546	-1.16055	-0.733915	1.9562	-3.03583	2.59411	0.894772	1.70235	0.403056	-0.101996	0.530181	-2.17003	2.722	-0.0871604	-2.43537	1.46376	1.69193	2.02747
U0496	WT	Class 2a	0.742373	0.684853	0.443402	1.84208	-0.441626	-2.10498	-0.309143	0.250675	-0.393651	-1.96942	-1.54663	-1.08438	0.517731	-1.46055	1.11848	0.319995	-1.2098	0.978967	-1.09064	1.49662	-0.483861	1.87878	0.158125	3.4461	-1.5303	2.26747	-0.343134	0.299076	0.875856	-2.1873	-1.19658	0.615377	-1.3975	-1.00617	0.377982	0.302886	2.08098	0.469733	-0.582835	-0.277799	-0.523871	-1.73897	-0.783818	-0.667309	-0.328728	-1.8748	-1.0418
U0497	NA	NA	-0.723006	1.15383	-2.51229	-1.10495	3.7974	-0.612072	0.636574	-1.89441	-1.37301	-1.82568	1.01425	0.393114	-3.31325	-0.853935	0.8616	-1.82274	2.02534	-0.787729	-1.30161	-1.60657	1.22848	-3.16913	2.74036	-0.3895	-0.313687	0.43608	0.819617	0.438413	1.22722	-0.0222228	-1.07604	1.67275	-1.81757	-4.61561	1.1849	1.23447	1.29755	4.67894	-0.867244	0.815154	-0.144707	2.17903	0.532511	-2.36775	-0.73223	2.57065	-0.0377298
U0502	M	NA	-3.43555	-0.598963	-1.62595	3.12878	-2.98463	-0.279221	-0.996552	0.528453	3.46746	-4.17053	0.0508571	3.45093	2.52974	-1.45276	-3.20114	2.28216	-5.89265	-0.947296	2.39225	2.0472	-4.40658	5.07918	-3.03253	2.61616	-2.77287	2.96548	-2.822	-0.214856	-3.6558	-1.08201	0.471343	-3.18502	1.72353	4.00247	0.140843	-1.42213	2.62982	-5.48149	2.88869	0.449782	-0.198962	-2.60693	-0.730952	1.60632	2.54818	-5.93788	1.17553
U0512	WT	NA	-1.86962	0.803955	1.3843	-0.0652672	0.977151	-2.96264	0.656676	0.238097	1.05791	-1.22556	0.00912205	1.10851	0.945155	0.810449	-1.27811	1.65463	-0.127311	-0.503385	-0.522063	-0.976141	-1.26523	3.94756	-1.39067	2.03009	1.64487	-0.329516	-1.18019	0.381618	-0.734117	0.375937	1.42843	-0.551814	2.16951	0.22336	0.313981	2.09748	-0.0872935	-1.81121	-0.400568	0.677112	0.633142	0.819016	-1.17508	1.122	1.48946	-0.350043	-1.48879
U0514	NA	NA	0.609111	3.85036	-0.959907	-0.0501474	-2.47133	1.47696	-0.176778	0.223346	-1.70399	-1.67563	-0.409076	6.82547	1.70385	1.25571	-2.5988	3.02525	-3.13027	4.13891	0.207797	0.594992	-3.72466	-0.239079	2.05953	0.880766	-2.95854	-1.11391	1.29272	1.5988	-3.44089	-4.29776	2.77251	0.471956	0.0397091	-1.63756	0.955387	-0.39285	-0.464422	-2.04263	-0.516848	0.697195	2.3787	-4.34994	-0.481689	0.288058	-0.638149	-3.44755	2.99187
U0515	WT	NA	-4.70746	-3.3479	-0.842753	4.04054	-2.13833	-1.93184	-3.00523	-0.0195396	1.92384	-0.701017	0.036107	0.412209	1.64799	-1.15609	-3.69533	2.50771	-8.29753	-2.12769	1.09805	2.07744	-3.01068	6.08906	-2.99679	2.30346	-2.85079	1.54004	-1.29628	-2.12506	-2.67876	1.12245	-0.174495	-4.82292	1.96745	3.22931	-1.0912	-0.493953	2.23942	-5.16613	0.295319	0.584792	-2.66946	-0.377371	-2.2114	2.63871	3.78213	-3.88456	0.482308
U0516	M	NA	0.225194	0.857348	0.523847	0.680925	1.51474	1.80683	0.0912117	0.885439	1.3038	-2.69145	0.174295	-0.423579	1.8686	-0.137371	1.60989	1.05194	-0.142989	0.062236	1.50022	-1.13797	-1.26154	-0.806806	0.669336	0.00182946	0.944735	-0.127444	0.942434	-0.0324302	-1.55283	1.1356	-0.561709	-0.605464	0.46126	2.45214	1.20434	0.59717	0.558243	-0.140185	2.56608	-3.43991	1.05698	-0.857758	-1.09067	1.17326	-0.128934	-1.64274	0.778106
U0519	M	NA	-0.0357538	0.781262	1.21909	-2.60844	0.384553	1.76541	0.93124	1.9662	-0.172187	2.17335	1.45304	-1.76457	0.442236	1.57596	1.60983	-1.23768	1.30612	-1.81519	0.975191	-0.160346	-1.1573	-1.07806	-0.0932104	-2.21481	2.44328	-2.62654	0.0247664	0.129515	3.16829	1.32443	-2.51414	2.33404	-0.161893	1.69032	-1.34462	0.724508	-0.212374	2.23314	0.443436	-2.08459	-0.0565047	1.37438	-0.737389	-1.34998	-1.50459	1.04364	-1.33451
U0531	M	Class 3	0.20026	3.67454	1.7617	1.77239	-0.942814	-1.94682	-0.134827	1.27227	1.43294	-2.94209	2.02568	3.68863	-0.292462	-0.90991	0.975651	1.45042	-3.29574	1.07341	0.86691	0.0563839	-2.88473	0.783229	3.23202	-0.117411	-1.72811	-0.762889	0.745017	0.676027	-0.0259458	-1.97929	-0.902552	1.78976	-0.575737	-1.74496	1.26855	0.611977	1.78076	-1.02481	0.657879	0.700264	-1.6658	-2.09164	-1.81104	-1.74997	-0.684496	-1.22453	2.28027
U0534	M	Class 3	1.77775	2.04728	2.45193	-2.11855	0.158837	-0.700194	-0.137969	-1.31372	-1.10972	0.215126	-0.164441	-0.985926	-1.47465	-1.79399	2.48096	-0.232847	1.64045	0.0399979	-2.37018	-1.86716	0.806043	-0.761621	-0.148633	-0.242026	0.736522	0.00580869	1.02054	1.30893	1.28122	-2.70181	-0.309551	-0.192812	-1.13781	-0.460691	1.91976	-0.21047	-1.50732	1.90274	0.0994522	1.08094	-2.30942	-0.463963	0.0128823	-2.2563	0.268935	2.0376	-0.291086
U0535	M	Class 1	-0.733547	-0.374894	0.551642	-1.13231	1.54859	-1.44433	-0.0569243	-0.340814	-0.328984	1.75169	2.13129	-1.95851	-2.29766	-0.891357	1.05664	-2.2007	-0.399037	-1.78008	-0.787719	-1.29017	0.368035	-3.91076	1.71611	-1.11117	1.43238	-0.027775	1.2479	-0.784738	0.720846	3.11613	-0.491471	1.19614	-1.77291	-3.59143	1.76723	0.247355	-1.70851	0.604039	-0.460117	-2.1418	0.200042	3.40934	1.5814	-2.31827	-0.759061	2.07262	0.486153
U0538	M	Class 2b	1.36476	0.201351	-0.843757	-1.733	-1.5227	-2.3852	0.516784	0.479165	1.18998	-0.0618297	-0.0704452	-0.422518	-0.392305	-1.08543	0.236562	0.644397	1.33114	-0.937992	-0.296692	0.0470134	1.35378	-0.553874	-2.19944	1.13226	0.667945	1.91274	-1.83305	0.622117	-0.0704658	0.332959	-0.119376	1.13283	0.694384	0.278656	1.40038	-0.782151	0.443529	1.36028	-1.74098	0.290029	-0.797771	1.89459	-2.39366	-1.65555	1.66865	0.35881	-1.94218
U0541	M	Class 1	-1.13859	1.01771	-1.1457	0.262922	-2.64012	0.82904	-0.00571828	-1.33504	-0.667049	-1.11207	1.95995	2.27215	1.67927	0.101944	-3.35913	0.362276	-0.555912	0.841679	-0.760264	-0.455051	0.578043	-0.699523	0.189777	0.0706225	0.37135	2.12139	-0.286808	-0.236255	0.197554	1.0318	-0.265272	-1.09338	0.777433	0.772416	0.934815	-0.144676	1.15702	0.937567	-1.07439	-0.935245	-1.55713	-1.27037	0.127133	-2.27929	-0.452235	0.0893483	0.0121199
U0542	M	NA	0.018734	-0.480399	-0.927163	-6.92646	5.36545	1.50066	3.33032	1.71887	-5.33822	5.05484	-0.0291682	1.16352	-1.21838	3.31688	0.0253181	-5.66	8.08968	-3.2666	-2.0912	-1.16316	6.57751	-4.32298	1.35246	-2.60534	5.33352	-4.41989	0.249688	-0.884626	0.698578	6.45427	0.765492	0.338292	-2.21145	-3.35856	0.4439	0.61382	-4.73366	4.84123	-5.04727	-1.79299	3.21995	3.31583	3.55382	2.17677	-3.84261	6.23557	-2.79299
U0544	M	Class 2b	1.89898	1.86643	1.0295	-1.23145	-3.44868	2.98115	1.57966	1.93925	-1.25101	0.0959757	0.859247	2.98687	2.19854	1.29215	2.31522	1.28715	-0.0715722	1.90768	0.214415	-0.351643	-3.05216	-2.56747	0.619619	-3.29713	-1.84854	-2.8582	0.306713	0.0433282	-1.30342	-3.10444	-0.794914	4.23403	-1.89443	-1.64868	-0.57333	0.241088	-0.284667	1.7339	0.772427	1.0768	1.50269	-4.07945	-1.79908	-0.888151	-2.619	-2.07155	0.0648221
U0549	M	Class 1	1.84711	1.23721	-0.103698	-1.91405	1.66799	2.1187	0.0606754	0.494957	-0.0366697	-0.61058	2.02075	-0.588267	-1.10864	0.0871266	1.75794	-2.40941	3.78159	1.09757	-1.289	0.288524	1.86815	-3.11753	2.11255	-2.64249	1.20885	-2.59611	2.37326	1.69438	3.03178	1.96204	-0.343439	0.504739	-1.7498	-0.704114	-0.110842	2.37681	-1.074	3.25534	-1.97517	-2.25754	0.997443	-0.162149	-1.50299	-0.618755	-1.55194	3.05947	-1.0536
U0550	M	Class 3	1.16097	-1.29745	-1.4533	-1.0912	-0.12188	-0.806274	1.10839	0.0938143	-0.877549	-0.889792	-2.12284	-1.06608	-2.7926	0.566948	0.2401	-0.33561	0.832939	-0.533742	-0.438862	-1.04378	1.24269	-1.20199	-0.541984	-1.10993	0.0574013	1.58686	-0.903467	-0.947614	1.76576	-1.49918	0.416384	1.73268	-0.091281	-0.777065	2.64429	0.873311	0.893661	2.10561	-1.35683	-0.740256	-1.72045	0.424166	1.08321	-2.94555	0.713682	0.756648	-0.122578
U0551	M	Class 3	0.834874	-0.544112	-0.74092	-0.270043	-2.33104	1.28946	-0.856027	-0.465222	-1.16238	-1.30722	-0.948287	1.2239	0.184557	-1.14326	1.38893	1.02966	-0.614485	-2.24182	-0.884808	0.662631	-0.000798372	2.88849	-2.10149	0.501779	-1.27116	-1.11723	-0.634769	-0.584751	1.83821	-2.4356	-0.501508	0.84056	-0.240807	0.591788	-1.22116	-1.02552	1.0798	0.681632	0.49835	1.60654	-2.57485	-2.11808	-0.324693	-2.56965	1.65123	-1.97413	0.13217
U0553	M	Class 2b	-2.71889	-1.76098	-2.29035	-0.419763	0.582556	-0.943881	-0.943184	-0.243365	0.625071	-0.445993	-1.29594	1.20199	1.33104	0.873486	-0.233698	0.131475	0.583091	-0.724483	-0.598832	-0.082014	1.34086	1.66556	-0.348829	1.36185	0.467087	0.393503	0.483122	-2.73203	-1.40053	0.336959	-0.101572	0.572391	-0.35303	0.169495	1.02149	-1.02601	-1.77181	-1.75288	1.02128	0.486926	0.936847	0.32863	1.71532	2.33885	0.764546	-2.74935	0.205787
U0555	M	Class 3	1.67417	-0.0352047	1.87829	-2.47554	0.922391	-1.91697	0.600735	-2.12309	-0.150645	2.02642	-1.42395	-1.58086	-1.99849	0.400382	3.52796	-1.95068	2.21237	-0.287995	-1.9076	-1.87416	4.66712	-0.206981	-0.094093	1.57625	1.77395	-0.967345	1.41267	-0.264033	1.56904	-0.707992	-0.0134771	0.318925	-0.194795	0.123452	1.88618	-0.103664	-2.69493	2.83481	-1.16018	-1.8723	-0.757833	1.42408	-0.0421713	-2.40676	-0.202748	1.79692	-1.56998
U0556	WT	Class 2b	-4.30854	-1.2813	-1.0361	3.53683	-1.11115	-1.61194	-1.39712	-1.96211	3.00861	-2.59041	-0.0823084	-0.846417	3.23818	-1.45739	-3.24897	3.31506	-4.61902	-1.82946	3.23986	1.41408	-3.90345	5.68063	-1.68299	2.71966	-1.80816	3.4904	-2.70282	-0.296524	-2.84961	0.191572	1.13981	-2.29208	1.09645	3.68032	1.32693	-1.802	2.22773	-5.1336	2.60221	1.17772	-0.0877236	1.34455	-1.02535	2.75631	2.09176	-2.43892	2.01476
U0558	M	Class 3	1.51879	-1.33342	2.05679	-0.354565	0.495109	-1.22787	-1.46262	-0.221242	0.44529	2.7475	-1.23	-0.954657	0.0369066	-1.34727	0.404817	-1.12692	1.35346	-0.546486	-1.64941	-1.54098	1.75098	-0.337456	-0.717278	0.300692	0.755682	-0.68484	0.810757	-0.716316	0.141515	-1.8999	0.0470767	-1.27726	0.753232	0.991368	0.441033	1.25625	-1.5112	-0.0284286	-0.0639645	-0.63329	-0.707568	0.503579	-0.342629	-0.944656	-0.77466	1.5795	-0.360038
U0559	M	Class 1	3.02849	0.679438	1.17179	-3.24743	3.91964	0.537736	1.52452	-0.595305	-0.608141	1.26408	0.362656	-2.08276	-1.61363	1.27526	1.33983	-2.00065	4.18452	-0.0533285	-2.91276	0.184677	3.54186	-1.72059	0.536771	-0.653824	2.08698	-1.48787	1.80219	0.83172	0.930334	1.58155	-0.717982	-1.72447	-1.48137	0.198057	0.50407	3.32546	-3.9867	3.35969	-1.28448	0.294188	0.727573	2.25306	0.538505	2.70673	-0.963543	3.67828	-0.820748
U0560	WT	Class 1	1.33588	1.19119	-1.70182	-2.98964	-0.937278	1.75376	0.950506	0.772654	-1.43959	-0.815795	-0.72172	-1.25601	0.613903	2.47667	1.14578	-0.445098	3.51261	-1.58839	-0.737761	-0.695984	3.54621	-3.03862	-2.81594	0.577394	1.366	-0.617489	2.02448	0.626119	1.317	2.38566	-0.602649	0.243461	0.930291	1.01723	-0.1379	1.89849	-2.20104	2.33251	-0.220281	-2.50017	1.58011	1.22237	0.0970443	-0.146757	0.608963	0.217254	-1.43395
U0562	M	Class 2b	-1.10555	0.148033	-1.66343	-0.905711	1.85825	-3.5422	1.18322	-0.0872319	-1.2553	-2.6169	-0.198701	0.983981	-2.36679	0.547353	1.07506	-2.02465	1.56751	-0.552447	-0.147835	-0.215177	1.13172	-0.978064	-0.914608	1.58386	-0.0743947	-0.485041	1.46338	-0.746841	0.440034	1.17163	-2.45007	-0.957895	-0.622184	-2.40714	1.7162	1.97308	-0.0511085	1.48189	1.21357	0.00218097	0.195952	1.13883	0.103131	-1.11221	0.788375	1.74933	-0.702598
U0566	M	Class 2b	-0.60648	0.928009	0.805739	1.21348	-1.04408	0.11466	0.930329	0.0256596	0.304041	-0.414027	1.11601	-1.39945	0.66032	1.22958	-2.07269	1.36275	-1.87286	2.10918	0.453114	0.100878	-1.02753	-1.378	0.405089	-0.997461	0.837125	1.10062	-1.41706	1.224	0.299808	-0.0167537	-0.394187	-0.724822	-0.401937	-0.849952	0.612644	0.697388	0.167044	0.535737	-1.01178	-1.04144	-0.662028	-0.459149	-0.111709	-1.29147	-0.622068	-1.67651	0.967684
U0570	M	Class 2b	1.24499	3.1863	1.43669	1.9863	-3.08317	3.71162	-0.786464	0.700097	1.97844	-1.76742	2.85205	2.07279	1.79428	-0.717243	-0.633221	1.91451	-0.783579	1.41962	1.34118	1.51613	-3.64173	-0.0936342	-0.514079	-2.67466	-4.14713	1.36784	0.173765	0.917732	-0.779221	-2.19105	-0.461268	1.42222	-0.447568	1.06441	-1.00346	-1.13962	1.78227	-0.0726507	3.45833	0.856347	-0.278506	-4.39287	-2.00437	-2.5371	-0.924323	-3.43268	1.46648
U0573	WT	Class 2b	3.99495	2.85414	-2.50018	-2.28703	-1.33622	1.13554	1.56198	0.190214	-1.66873	-0.205841	-2.06567	-1.35594	-0.446585	0.551169	1.65429	1.47051	2.83377	0.582114	-3.63387	1.01253	1.84149	-1.20301	1.29411	0.20253	-0.390478	0.884521	-1.15375	1.18187	2.75641	-2.30218	-0.228112	1.41657	-1.25387	-2.29177	0.286824	-0.988346	-1.01378	4.07227	-0.615746	-0.649017	1.17384	-3.53565	-0.784373	-2.00092	-0.64875	1.23204	-0.980385
U0577	M	Class 2b	-1.60103	-1.90189	-0.254908	-1.54037	1.13926	1.37973	0.374463	0.872606	-0.584222	1.25311	1.65174	-1.17094	-0.402924	-0.939626	-2.26298	-1.83138	-0.00129695	-0.97369	0.995501	0.96712	-1.72227	0.554054	-2.26056	-1.98608	1.22768	-0.525806	-1.1631	-0.820876	-2.08254	3.039	-1.05975	-0.244343	-0.827397	0.0353556	-1.24609	-1.17996	0.498047	-0.464195	-0.21783	0.463275	1.34587	0.831686	-0.918273	1.45408	0.536876	-0.115946	-0.87863
U0580	M	Class 1	1.28959	1.43359	-2.24236	-0.164168	0.391059	0.587813	1.11687	0.838887	-0.895755	0.1199	-0.0356818	1.96955	-0.818888	1.32442	0.75864	-3.39845	0.886945	-2.11896	0.23614	0.671034	1.80376	-2.31528	-0.980743	1.02077	2.35032	-1.85568	-1.26522	-1.23889	0.178526	3.75685	0.0555496	-1.0394	0.0588607	-0.322873	-2.05568	0.136262	-0.800845	0.657648	-1.82788	0.579598	1.53678	2.39624	3.10499	0.755164	-2.92746	2.27326	-1.50257
U0583	M	Class 1	2.0086	-0.868687	-0.136376	-3.87688	1.87367	0.897409	1.25621	0.267359	-1.76735	2.58875	1.398	-1.24304	-2.76429	1.70443	0.0155031	-3.04061	2.75908	1.10278	-3.29688	-1.5826	4.85311	-4.42725	2.6272	-1.89498	2.41696	-0.578878	-0.818937	-0.0257913	3.08351	1.65941	0.720643	1.70743	-1.46571	-4.09718	1.0819	0.583534	-3.1704	3.64243	-4.0225	-2.60294	1.80943	0.3699	0.0514774	-2.17337	-2.35457	6.21723	-0.785223
U0584	M	Class 1	0.239741	-0.554257	-0.716611	-0.714965	0.984484	1.60782	1.2129	-2.11281	-0.844385	1.10371	1.91093	-0.773689	-0.156195	-0.532171	-1.55319	-0.86173	-0.268552	-0.891031	-0.590123	-1.5494	1.78688	-3.58706	2.14411	-1.9121	-0.435681	1.96897	-1.35745	0.746894	1.45436	-1.62523	0.177661	-0.0723778	-0.652236	-2.52607	0.610657	1.15739	0.521222	1.0479	-1.05153	-0.52261	0.0572729	0.676269	0.259136	-1.759	0.0366584	1.99465	1.51153
U0585	M	Class 3	1.89918	1.36943	1.14472	2.33746	-2.65001	-0.652257	-0.262783	-1.96377	0.0801022	-0.970805	0.453694	-0.622275	-0.756335	-0.704663	2.1826	0.223685	-2.23323	1.50227	-2.08796	-0.607977	-3.26729	-2.27564	2.8402	-0.695008	-2.73846	0.508368	-0.571496	1.52331	1.05752	-3.26868	0.966664	0.685586	-0.988727	-2.3161	0.513542	-0.546472	-0.636703	-0.934989	0.812706	0.0299909	-2.19773	-4.01631	-2.29274	-4.08201	0.501722	0.839504	1.18367
U0587	WT	Class 3	0.298056	-0.395503	0.129636	-5.28271	4.03768	-2.08913	2.19857	-1.11412	-0.0173651	-0.71016	0.614196	-2.93324	-1.99831	2.17076	2.39832	-2.51329	4.68409	-1.28444	-1.19685	-1.2815	3.09528	-0.267582	0.201197	0.191713	2.16058	-0.247012	1.05877	1.18893	1.40961	2.56227	-1.47983	1.61764	-1.30542	-2.09019	0.851944	3.21744	-0.223864	3.4935	-1.19378	-0.830606	0.719248	3.79811	1.44699	-0.459643	0.329987	4.07811	-1.41462
U0589	WT	Class 3	-3.49758	-0.896302	1.71701	4.73858	-0.831192	-2.60466	-2.95521	-0.589209	2.09972	-0.84662	2.04026	-1.25144	0.362911	-0.632658	0.16484	1.98068	-4.49212	-0.240082	2.35683	1.15862	-2.61831	4.55112	-1.48388	0.396629	-1.81491	1.89414	-0.40871	1.10538	-1.81462	-0.310781	-0.988963	-0.266415	0.621699	0.0473376	1.1955	0.882811	3.04892	-5.79434	2.47745	0.713762	-2.37133	-0.524535	-1.99184	-2.44864	1.89166	-0.137082	2.60018
U0590	WT	Class 2b	1.68152	1.75098	1.77186	2.4593	0.868695	0.980107	-0.5651	1.15131	1.33506	-0.283339	1.49843	0.602973	-0.140693	-0.163231	-0.271965	-0.828907	-2.21798	0.903559	-0.805667	-0.774579	-1.33707	-2.09055	2.8772	-1.21745	-0.544496	-0.18079	-0.890988	1.74354	0.600536	-4.90945	-0.234158	-0.320212	-1.02651	0.383289	-0.106516	0.00420785	1.29275	-1.95443	1.68191	-0.427859	0.0159383	-2.89134	-0.899708	-0.566959	-0.230361	-0.681202	1.68117
U0598	M	Class 3	0.378791	3.76295	1.47441	2.12225	-0.276791	1.5243	0.421093	2.23126	0.721493	-0.764347	3.59432	3.23881	1.25121	0.135294	1.94153	-0.10909	-2.20635	1.02724	0.452399	0.64422	-5.45208	-1.25897	3.42133	-2.42666	-2.07905	-1.89013	0.557968	0.94039	-1.13626	-0.860573	-0.250639	2.55184	-1.17636	-3.13664	-0.273759	1.196	1.90643	-0.989602	0.65594	-0.56114	-1.21851	-1.90218	-2.01874	-2.15202	0.146767	-1.97511	1.81422
U0600	NA	NA	2.32444	2.21272	0.0102346	-1.39448	-0.0819077	-3.30032	0.288608	-1.05202	-0.746159	-0.942533	0.340938	-1.11884	-4.19992	-1.76808	2.20914	0.0706162	-1.20798	0.0667231	-0.652683	-0.0673432	-1.59302	-0.749215	2.1935	-0.577597	-1.79975	0.0810287	0.148127	1.50049	2.41239	-1.59689	-0.780011	2.31111	-1.00351	-2.30182	1.12879	-1.35178	3.31775	1.66955	-0.754041	0.225291	-2.30082	0.100034	-1.51087	-4.79451	-0.326926	1.12591	-0.306139
U0603	M	NA	-1.24482	0.66113	-1.8996	-1.17133	1.70509	-1.67094	1.61247	-3.50441	-1.83257	-1.58565	0.633441	1.27826	-2.24211	-0.291515	0.988893	-1.9465	0.299743	0.227858	-1.09769	-0.464788	1.86135	-1.43272	2.45809	2.54318	0.415581	0.415512	-1.61527	0.143373	1.25777	1.17824	-2.44059	1.83791	0.364909	-5.5398	1.54873	1.23087	-0.0888578	3.69735	-0.899778	-0.584861	0.0580998	1.84862	2.24849	-1.13763	0.862914	2.13043	-0.424988
U0605	M	Class 1	0.85088	-0.267603	1.98631	-1.5077	2.29694	0.787365	1.84678	1.661	-0.807994	3.70817	3.10942	-2.27074	-0.874363	0.330325	0.693616	-4.38948	3.5606	-0.815672	-0.853683	-1.75432	2.56411	-3.63337	1.42714	-2.76108	3.17838	-3.01402	0.818175	2.07181	2.15925	0.114017	-0.253794	0.241365	-1.39917	-0.358521	-1.05604	0.684784	-1.73262	0.927638	-0.718163	-3.09701	1.79829	1.94747	0.124005	-0.482469	-2.17285	4.5188	-1.10985
U0606	M	NA	0.661808	0.267617	-1.47175	-3.9915	2.1004	0.0538183	2.02875	0.342663	-1.84377	-0.927704	-2.82322	0.727416	-1.71993	2.6484	0.807833	0.473149	6.4864	1.11302	-2.70756	-2.2369	2.65837	-2.26575	-0.27055	1.06405	2.59716	-2.49274	0.894368	0.0214009	1.28338	0.60492	1.41884	0.439326	1.2952	-1.39529	0.574908	0.82876	-0.37686	3.96424	-3.13207	-1.54674	1.4722	2.1701	1.35792	0.540479	-1.27034	3.8605	-1.05148
U0607	WT	Class 2b	2.22297	2.2474	0.0674226	-0.114166	-1.95621	1.99411	1.24906	0.669446	-0.685044	-2.09067	-1.84547	2.44245	3.19317	1.44006	0.737624	2.78482	1.86502	1.67036	0.231149	-2.1721	-1.12411	-0.222583	-1.55202	-0.586021	-1.11413	-1.16465	0.365337	0.613519	0.150557	-2.44671	-0.519778	0.371854	-0.100767	1.35477	-0.65323	0.414927	-1.83729	-0.102175	2.12848	-0.243591	1.28962	-3.07042	-0.536936	1.53468	0.335967	-2.59198	-1.04463
U0608	WT	NA	-4.28986	-1.86312	-2.29127	0.847851	0.776933	-0.6734	-0.582456	-4.72932	0.904222	-1.75245	-0.294203	0.0999385	1.05178	0.427165	-3.09726	0.773104	-0.541384	-1.55732	1.0892	0.203539	0.990913	1.94392	-2.7007	1.13378	-0.291175	2.53684	-1.6394	-0.401594	-2.70229	1.59851	1.1757	-1.53584	2.21005	-0.154837	0.389863	-1.2833	1.54146	-2.37386	0.684865	0.933489	0.895728	3.65938	1.99181	-0.162906	0.665698	-0.9812	0.460389
U0611	WT	Class 2b	-2.5374	-0.770664	-1.21388	-1.96278	1.53037	2.5511	-0.18779	-0.863016	-0.50119	2.4208	0.271157	0.649676	0.402473	2.48278	-3.58815	-2.90622	2.76459	-2.35574	1.86276	-0.177746	1.96687	-1.98865	-1.73319	-0.761531	2.68354	-0.516483	-0.500681	-2.57245	-0.810429	4.717	1.48843	-0.168336	0.797855	0.708891	-1.84518	-0.601812	-0.554973	-0.102291	-1.29623	-0.777149	1.66726	4.67081	2.40904	0.88719	-1.61598	-0.681799	-0.238167
U0612	M	Class 1	0.398182	1.50255	-1.03579	-0.203644	1.64552	0.861107	1.71326	0.599494	-0.830809	0.281931	1.66449	-1.78878	-1.09122	3.39337	2.47062	1.24132	1.76296	-0.490824	1.05242	-2.83881	3.35436	-5.39995	0.65892	1.86639	1.61014	-0.073146	-1.53103	1.47644	0.566634	0.197174	1.13748	1.42766	0.217497	-1.70298	-0.925441	2.25669	0.836791	2.49004	-0.338029	-2.79644	2.16388	-0.319781	-0.0867788	-1.20407	-1.01837	0.803854	-2.12942
U0613	WT	Class 2b	-0.76247	3.65414	0.225286	0.725537	-1.3209	1.91837	-0.128511	1.18837	-1.24388	-0.768287	0.30049	4.75275	1.60913	1.72063	-2.25303	2.88898	-1.06078	3.23352	0.0627765	-0.414085	-3.47278	0.218623	0.235965	-1.42063	-3.52057	-1.07949	0.279004	1.30465	-1.79999	-2.41994	1.31806	1.31171	1.01405	-0.223115	-0.988273	0.315718	0.34732	0.11124	0.503851	0.382106	2.56831	-3.23953	0.899349	1.45227	-0.9656	-2.5196	0.612866
U0614	M	Class 3	-0.647165	2.62225	0.818441	1.51278	-0.273496	-0.949716	-0.768026	-0.306534	1.18832	-0.215386	2.99614	0.325967	0.0268219	-1.90396	1.74535	0.524713	-2.38675	0.120029	1.19947	0.212347	-2.95389	0.417118	2.43919	-0.2428	-1.68461	1.06195	1.00157	0.870258	1.37806	-0.913153	-1.23721	2.53514	-1.5644	-1.40561	-0.896831	0.261733	2.80165	-0.566975	1.85675	0.230258	-2.49024	-1.12944	-2.01419	-3.43984	-0.810886	-1.3424	1.19298
U0615	M	Class 3	0.799229	2.46576	1.1466	-0.46431	0.537545	-1.4659	0.833174	0.450832	1.08246	-3.72734	0.532561	-0.816685	-0.907449	-0.86176	1.61896	0.833718	0.150132	0.0791132	-1.91861	-1.54814	-0.774804	0.177962	2.15059	0.856615	-0.265232	-1.09506	-1.29001	0.814679	1.97928	-2.52908	-1.36179	1.61466	-0.470793	-2.18678	0.886777	2.07554	0.55565	1.04873	0.503789	-1.46586	-1.87935	-0.421972	-0.852645	-2.08496	0.293756	0.790124	0.364763
U0618	NA	NA	1.95518	0.162144	0.482256	-3.97596	1.56716	-0.761394	1.96097	-0.585756	-4.33193	0.142671	-1.62275	-2.57624	-2.41285	-0.0338831	1.44866	-0.611458	4.76887	-0.440266	-2.63997	-0.360247	2.11326	0.859821	-0.791586	1.88002	3.41927	-0.945442	1.17279	-1.6923	2.3492	0.930813	-0.630363	-0.765015	0.272049	-0.522298	0.0255965	0.935107	-1.41288	4.5946	-0.384209	-0.0418232	0.230724	3.48603	0.959716	-1.06184	-0.426927	4.40416	-3.25504
U0623	WT	Class 2a	-2.65453	-3.09639	-0.945084	3.32287	-0.788308	-2.88349	-2.53684	-0.870743	2.1599	-2.78158	-0.871534	-1.31508	0.785515	-1.10578	-3.19127	2.94903	-2.65866	-1.05574	2.35209	0.803553	-1.78045	5.04798	-2.83558	2.53251	-0.794054	2.65012	-1.19167	-0.619278	-3.30698	1.10405	1.07161	-1.3962	1.93721	1.30171	1.93013	-0.955898	0.0493834	-2.31622	2.32942	0.552794	-1.20782	0.795986	1.34986	0.133134	2.14851	-1.43232	1.92316
U0624	NA	NA	1.5244	-0.957188	1.05677	4.03123	-5.05278	-0.469671	-2.16357	-2.50672	1.99996	-1.44822	-2.31103	0.957326	0.46418	-2.30367	-0.3439	4.23674	-3.94891	1.3404	1.77119	2.78547	-2.30969	3.18481	-1.00526	2.36493	-4.30516	1.28686	-5.01533	-0.0715737	-0.898511	-3.46844	0.609445	-0.964312	1.59438	1.75375	0.347694	-0.389341	0.567566	-3.38693	1.21779	1.70554	-2.19638	-4.36471	-1.90959	-1.34502	1.62709	-3.60567	0.963855
U0625	M	NA	1.58707	3.89581	1.29382	-4.69725	1.44009	2.88439	3.53166	0.103097	-3.60209	-1.2251	0.996402	2.84154	1.03253	3.25384	2.28736	-0.620271	4.5914	-0.276424	-1.93229	-1.31478	-0.577692	-3.09446	3.37298	-2.27878	2.77378	-2.73397	1.33714	0.556781	-0.185045	-0.195061	1.15127	3.6699	-1.95629	-3.79058	-1.4051	0.718884	-1.61464	6.85081	-0.0460024	1.56168	3.42908	1.45975	1.37557	-1.00369	-3.66842	0.766063	-1.86038
U0627	M	Class 3	1.10701	1.92031	1.32218	2.32241	-0.492813	0.299828	-1.00038	-0.631291	-0.481332	0.733932	2.2773	0.621524	-1.24012	-0.487506	2.47017	0.111146	-3.29769	1.05162	0.186547	-0.557458	-4.48433	-1.21059	3.08284	-2.73738	-0.970471	0.411899	-1.1189	2.21454	1.81411	-3.04958	0.661227	1.81392	-0.39195	-3.11791	-0.578697	-0.211675	0.893668	0.694934	0.482211	-0.491686	-1.84741	-2.92068	-2.06512	-4.8323	-1.99289	-0.459949	1.38577
U0631	M	Class 3	0.44699	2.98896	1.7661	-1.88252	2.09588	1.24143	1.4767	1.36458	-1.21578	0.592436	1.4384	0.107697	-1.46749	0.306694	2.67889	-2.50488	2.67935	-0.515406	-1.21702	-1.11618	-0.565384	-2.39213	3.64035	-1.72398	0.67057	-0.788416	1.86692	-0.5947	4.94909	0.35283	0.025554	3.32586	-2.86896	-2.17161	-1.88183	-0.15031	1.52936	3.95888	-0.591512	-0.297284	-0.106224	1.58212	-1.27848	-3.13059	-1.35291	2.8791	0.146472
U0635	M	Class 3	-2.3652	1.20375	1.98354	2.95958	-0.477104	-1.19365	0.386987	0.488495	2.3617	-1.78828	3.40225	0.486499	-1.52522	-2.37495	0.248116	1.9657	-4.56718	0.231407	2.20696	-0.263275	-3.07069	-0.597381	2.12255	1.51594	-3.03393	2.09437	0.51829	0.0166847	-0.653013	-1.1183	-0.555043	1.1287	0.342092	-1.88416	0.391065	0.728077	3.88456	-2.7065	1.97147	0.305681	-2.23678	-0.324955	-1.87796	-2.1779	1.15767	-2.15552	2.89679
U0638	M	Class 3	0.152865	1.07109	2.83588	-0.925843	0.788927	-1.01055	1.66411	2.47885	-0.60626	2.84422	3.3692	-0.656546	-1.11883	-2.54044	0.674118	-1.80618	-2.07279	-0.193021	0.534747	-1.99376	-0.506453	-1.68855	1.72804	-1.6557	1.82951	-1.66329	-1.30285	0.896764	0.698519	1.5608	-0.152013	1.98269	-0.506629	-1.17954	-3.13797	-0.669748	-0.640438	0.2077	-0.604716	-1.27851	-0.501894	-0.675128	-0.924969	-1.75382	-0.239786	1.15752	0.964415
U0641	M	Class 1	1.63927	0.295016	-1.42293	-2.0703	0.726176	2.22666	0.54218	-2.13586	-1.96764	0.284673	1.20769	0.332518	-2.12954	0.251366	-0.15843	-1.07192	1.21816	0.801601	-0.397003	-0.112499	1.25153	-5.44903	3.35665	-2.43208	0.228235	0.420959	0.838759	-0.0727819	0.198644	0.236827	0.39666	1.34432	-1.29	-4.37226	0.163163	-0.529102	-1.67598	4.36085	-1.20132	-2.17226	1.4178	-1.5076	1.20449	-2.81875	-1.13296	0.874613	1.20564
U0642	WT	Class 1	-1.17316	1.71079	-0.703514	-1.17695	0.699026	1.74922	-0.238338	-0.535756	-1.79011	1.91886	3.30495	-2.68684	-0.898379	-0.173093	0.553811	-1.54141	-1.64132	0.237369	2.16861	0.851381	-0.455272	-3.32827	3.45598	-3.17061	1.392	0.69916	0.0784882	0.431016	0.121675	0.781306	-0.352433	2.43133	-1.94789	-3.06542	-1.3026	-0.674816	1.02902	1.16036	0.0602249	-0.719539	-0.916945	-0.745992	-0.278619	-0.756932	-1.07556	0.484171	0.552759
U0643	M	Class 2b	0.658417	1.98576	0.766907	2.57915	-1.66004	2.17883	-0.121335	0.404742	1.40238	-0.733241	1.82514	1.00492	1.64735	-1.94786	1.34831	2.54454	-1.5293	-0.349383	-0.440932	0.88547	-2.71071	1.08282	0.268284	0.0974489	-2.77228	-0.986643	1.11566	-0.516049	-1.02425	-2.19774	-0.376241	-0.0392882	1.64174	1.05523	0.413922	-0.149455	2.77902	-0.796627	2.67411	1.76829	0.304589	-1.84917	-2.46209	0.00778136	2.31045	-3.82269	2.14246
U0645	WT	Class 2a	-3.95444	-2.26044	-0.623773	2.02737	0.955432	-2.11345	-3.44743	0.661465	0.510245	-1.3952	-2.05244	-1.17704	0.261693	-1.59122	-3.42651	0.590537	-0.782192	-0.622593	2.17954	1.02618	-1.25686	3.9097	-2.09748	1.75383	-1.44768	1.41837	-2.59399	-0.311085	-2.58237	-0.218861	0.504247	-1.11713	1.14653	0.67557	-1.02946	-1.19868	0.0702885	-2.7105	0.91201	2.52343	-0.662527	0.736059	1.39118	1.53331	0.355815	-1.44575	0.169116
U0646	M	Class 2a	1.46368	1.01395	0.673365	0.348427	0.13671	0.0244202	-0.0286392	0.468815	-1.77862	-1.67123	2.04954	2.03168	-1.32664	0.132657	1.3283	-0.516956	0.00964131	0.360418	-0.600707	0.5514	-2.05963	-1.32297	2.84776	-0.771781	0.640608	-1.02244	-1.8367	0.404695	-0.212292	1.15492	-1.12027	0.798309	-1.0654	-2.30328	-0.624423	1.3093	1.18658	1.08832	-2.24554	0.118743	0.239247	0.594073	1.21493	-0.534392	-2.67117	-1.12037	-0.104164
U0648	M	Class 3	-0.497468	1.3654	2.1786	1.23851	-0.657842	-0.481239	0.199004	0.263171	-0.119651	0.753623	2.57149	1.84436	-0.769857	0.257008	-0.341837	0.23557	-0.647547	0.859858	0.609287	0.899936	-1.65176	-0.156694	4.51547	-0.469755	0.164822	0.731134	-0.881559	0.616069	2.17056	-0.208589	-0.804931	0.929736	-0.696386	-2.62702	-0.322111	3.0699	0.0135865	-0.384357	-1.24259	0.455698	-1.56911	-0.143889	-1.77487	-2.57429	-0.787805	1.77587	1.87552
U0653	M	NA	3.6284	1.83307	1.60282	-1.64042	0.909113	-0.020493	1.15019	-0.267882	2.3281	-0.0191854	-0.620265	-0.224939	0.019763	0.453676	1.86135	-0.125821	0.880337	0.871756	-1.10736	-1.64514	1.61995	-0.411898	1.42606	-0.20731	-0.225496	-0.844037	1.54956	2.12525	0.481891	-3.75758	0.107606	0.774571	0.173549	0.317079	-0.866485	0.429447	-1.7565	1.66883	0.0512389	0.72098	1.1358	-0.540856	-0.0205236	0.953028	-0.085394	0.295134	-0.0429112
U0654	M	NA	-0.404686	0.78503	-0.712665	-0.0154703	1.38813	0.582042	0.156854	-2.21674	-0.273751	1.14236	-0.504138	-1.87313	-3.13441	0.0468394	0.622781	-1.76693	0.73721	0.0468356	1.46286	0.902234	1.63925	1.10045	0.609658	-0.933329	1.61261	-0.553006	-1.1333	1.16274	0.646616	2.49948	-0.678836	2.32294	-0.335089	-1.61165	-0.873847	-0.942028	-0.488394	0.401338	0.078928	1.57222	-0.696548	1.03676	1.00358	1.26363	-2.42517	1.13116	-0.616116
U0655	M	Class 3	-0.733554	-0.379697	0.441564	-2.92635	4.33775	-2.69928	3.35659	0.0300055	-0.974545	-0.191123	0.548684	-1.17337	-1.29724	2.01743	0.760438	-3.76509	3.67097	-0.383587	-1.01282	-2.98413	3.46636	-4.2871	1.69162	-0.43207	1.66136	0.670918	1.17111	1.6502	1.33625	3.9911	0.0607433	1.04551	-1.9269	-2.89652	1.18435	2.25043	-0.827835	3.82215	-0.617132	-0.643476	2.51139	5.06005	1.41806	-0.107949	-2.0984	4.38159	-0.372796
U0657	M	NA	-0.545657	-1.2724	0.0893098	-0.523691	1.37205	1.31874	-0.428299	-0.105777	0.361383	-0.225747	3.55871	-1.05636	-2.52387	-1.32416	1.13916	-0.587416	0.631264	-0.119037	-0.184347	-0.495796	1.76752	-1.48922	1.24045	-2.48545	1.09726	-0.0709625	0.87534	0.022287	2.17243	-0.506428	-0.890687	0.944682	-1.24544	-0.524019	2.48888	1.68556	0.465559	2.52263	0.0905578	0.277794	-1.06001	1.84163	0.574849	-1.92754	-0.747545	2.86984	-1.30674
U0659	WT	Class 2b	0.0585152	1.56371	-1.73475	-0.577631	-1.32152	-0.699226	0.459724	0.74179	-1.05067	0.0602501	0.0699146	1.57539	-0.120485	2.46321	0.947077	1.31539	0.355369	2.22199	-0.538439	0.0452524	0.23428	0.501623	0.885045	0.305552	0.514609	-0.907307	0.0947067	2.13479	0.496514	0.198397	0.863928	-0.186272	0.504714	-0.178495	-0.839086	0.539498	-0.239113	0.166013	-0.514791	-0.0795531	-0.417948	-1.8138	1.47023	0.371174	0.286882	-0.481921	-0.180772
U0664	NA	NA	3.78166	1.12698	-0.428049	-4.70808	2.91556	0.317422	1.89962	0.910864	-2.6981	1.66664	-0.815668	-1.67057	-3.9032	0.968365	2.20534	-0.641452	6.31253	-2.27174	-1.63712	-0.903572	3.49188	-3.14218	1.21505	-0.630669	2.38741	-2.42025	0.705475	-0.0291145	2.65017	0.294401	-0.292213	1.83185	-1.09929	-1.06103	0.898547	-0.127419	-0.941787	6.11213	-2.4163	-0.474956	1.51461	1.9279	2.52485	0.202978	-2.52811	3.55382	-1.28128
U0666	M	NA	1.02992	-1.68916	-1.50574	-2.49122	-0.792237	-0.438574	0.856947	-1.0569	-1.23679	0.0795275	0.0937262	-0.465831	-2.21025	1.11205	-0.283833	-1.37723	1.16598	-1.45822	1.11217	-1.062	3.31467	-1.7047	1.49834	-1.52374	0.214721	0.800039	-0.980833	0.00841147	1.83566	-1.20103	-1.44599	0.963578	-0.253594	-1.75425	0.194072	-0.891447	1.7985	3.8721	-1.20497	0.590903	0.398482	0.869909	0.106287	-2.566	0.0795507	0.924008	0.970648
U0670	WT	NA	-0.910985	0.0948861	-1.87892	-3.17824	2.75781	-1.33429	0.952947	0.336376	-1.00671	0.859409	-0.666997	-2.15742	0.203159	1.09115	-0.692049	-3.58026	2.71772	-2.43594	-0.456049	1.23789	0.59349	-1.80518	0.886472	-0.308792	1.6607	-0.711636	-0.284431	-0.390123	-0.711074	2.80416	-0.772559	1.05624	-0.728584	-0.505816	-0.989205	-0.236844	-0.223265	0.926839	-0.647952	0.0380067	3.26967	3.51349	3.1008	1.52538	-3.21658	0.860889	-0.645665
U0696	WT	Class 2a	-1.17675	-3.78739	1.1546	-0.0926636	0.107493	-2.89659	-1.24894	-1.20407	-0.0613501	1.66007	-2.96875	-4.04987	0.0139199	-0.313892	-2.01872	0.0357271	1.92408	-2.49695	-0.469614	0.437991	3.72856	3.27677	-3.33994	3.74355	1.95342	-0.800093	-1.69434	-1.24903	-0.00447361	4.08764	0.122994	-2.48632	2.20704	2.01908	2.43324	2.12324	-2.33326	-0.383978	-0.605745	-0.191689	0.211629	4.09646	0.553324	2.15221	2.03354	0.350807	-0.497941
U0706	WT	NA	-1.81463	-1.94484	2.47239	1.13848	-2.10005	-1.52954	-1.43034	-0.916373	0.364565	-1.17072	-1.83907	0.706417	0.295043	-2.37021	-0.710781	1.62218	-2.64455	0.785767	0.360221	0.890542	-2.95122	5.29765	0.151047	3.90998	-0.392908	1.53354	-1.59504	1.08644	-0.793761	0.227231	0.971453	-0.939306	1.11066	1.38079	1.25093	1.17601	2.56764	-2.90302	-0.634184	0.803412	-0.35887	1.63248	-1.00484	-0.967267	2.49794	-3.1366	0.07353
U0709	WT	Class 2a	-1.3893	-3.7539	-0.93327	0.389919	-0.104302	-2.72871	-1.49554	-0.559496	1.13329	0.259108	-2.68073	0.0346842	0.359092	-0.54899	-7.27139	1.10907	-1.67978	-1.20916	0.858102	1.01582	-1.84101	3.08706	-1.65148	2.36314	-0.552277	1.21511	-0.843067	-1.99554	-3.59147	0.701562	1.18577	-3.2116	0.562347	1.0613	-0.0740936	-0.693651	-0.143986	-3.41529	0.792992	2.37311	2.27967	0.458123	2.70265	2.45154	2.38054	-2.28098	1.38295
U0754	M	NA	1.26424	-0.296162	0.18081	-0.0170638	0.134721	2.73528	0.95431	-0.949946	1.7026	1.70561	-1.00481	-1.57805	-0.492218	0.744646	-0.0642855	-1.22307	0.922382	-1.23543	1.75454	1.31619	1.26029	-0.468162	-2.12866	-2.15075	0.970787	-1.12367	-0.776896	0.0703968	0.922717	1.47739	0.292037	-0.278006	-0.456304	2.32935	-1.56122	-1.26233	-0.415582	-0.991424	1.20878	0.375366	-0.109317	-1.56443	-0.950876	1.46375	-2.01073	1.45021	-2.52619
U0765	M	NA	0.155883	0.462906	1.43213	3.12623	-0.543501	-0.0224951	-1.56638	-0.427137	1.54355	-0.0676992	0.079472	0.242464	0.874796	-1.1741	-0.407847	1.67153	-1.63398	-0.25157	0.0363939	-0.0955451	-0.946648	1.18809	-0.208429	0.298617	-1.24159	0.709877	0.848901	-0.74232	1.85889	-2.75453	-2.13346	-0.360622	-0.615762	2.74801	-0.290141	-0.88525	-0.422519	-0.932014	2.47273	0.085118	0.238207	-2.43875	-2.25354	0.00419321	0.468461	-0.178311	-0.898711
U0766	NA	NA	1.54808	2.38819	0.499189	-3.19498	3.41669	-0.674157	2.09374	3.86941	-0.718545	0.492614	1.19648	-0.14743	0.0762199	2.37052	0.845526	-2.79834	0.937635	-0.509039	-1.08602	0.524552	0.670573	0.0942497	2.59597	0.104661	3.51096	-2.79727	-0.606903	0.136529	0.79506	2.41437	-1.71067	1.22469	-0.972777	-1.84494	-1.12991	2.21149	-0.198869	2.5794	-1.34297	-0.990629	0.495985	0.759766	-0.109388	1.02892	-1.14687	1.81924	-0.793284
U0768	M	NA	-1.59825	0.219428	-0.77572	0.536897	-1.31164	-2.37096	-1.78965	-1.48688	0.159796	-0.730855	-3.50449	1.62838	1.37005	-1.40519	-0.602301	1.7403	-0.66997	-0.0764352	-1.07398	-0.608062	0.450337	3.85077	-3.8337	5.11431	-0.614245	2.13937	-0.374819	-0.639217	-1.02863	-0.327371	0.957184	-1.88871	1.61123	1.77491	0.1677	-0.192534	-1.63501	1.86949	-0.0238649	-0.226352	-2.67155	-1.23787	-0.917914	0.0126666	1.54922	-0.536593	-0.700105
U0772	WT	NA	-5.27274	-0.455407	-1.27995	0.505246	0.231028	0.162294	-0.354074	0.850624	1.6425	1.92025	2.5324	0.818098	-0.975633	-0.984467	-2.49637	-0.283394	-4.37931	-1.8708	2.26942	1.89811	-1.30945	2.35538	-1.4844	-0.635356	0.378547	1.23364	-1.57054	-1.79717	-2.99452	2.17781	-1.15041	-1.00137	-0.822182	0.369563	0.732943	-0.115391	1.98051	-3.66291	1.09174	1.01787	-1.21245	1.74192	-0.994722	-0.988352	1.57799	-1.21858	1.68558
U0777	WT	NA	-1.84616	-0.142336	-4.42388	-2.14134	0.719934	-2.09754	0.751175	-1.05151	1.34319	0.723726	-1.98145	-1.29766	-0.538392	0.818345	-0.596249	-0.904625	0.912587	-2.3067	-2.24086	1.51921	1.81898	0.675811	-1.22747	2.81421	1.06428	1.20661	0.30777	-1.71428	1.20138	2.77634	0.0989837	-0.116602	0.0975318	-0.178305	0.0750756	-1.23633	0.597744	1.64897	-0.715328	-0.414139	-0.712425	0.849132	0.552954	1.04956	-0.117304	1.77771	-1.02697
U0779	M	NA	0.232076	-1.25324	0.413315	-3.59735	2.80894	-0.560463	1.1359	0.610177	-0.669816	4.2291	-1.47669	-3.33567	-0.0650193	1.92042	-0.213001	-2.87853	5.72024	-1.55322	-2.05732	-1.49995	4.71741	-4.41428	-0.377692	-2.34198	1.32298	-2.02265	0.295734	-0.165342	2.00466	3.10357	0.0973771	0.233472	0.168821	1.69285	-0.350242	0.286596	-3.43471	2.87193	-1.48406	-2.38074	3.15566	2.24618	0.51251	2.18685	-1.17566	4.75903	-0.603743
U0794	M	NA	0.906756	1.23948	1.9122	-1.0959	1.66309	-0.650641	1.76962	-1.3619	-0.955624	2.87287	1.94564	0.330152	-1.38015	-1.62135	1.90981	-0.946233	-0.42237	0.979751	-1.61661	-1.05187	0.489181	-0.0859818	1.8919	-0.72753	0.189551	-0.012746	1.47734	0.487056	1.65945	-2.57701	0.428572	-0.329353	-1.56088	-0.0365357	-2.81662	-0.644079	-1.48759	-0.00746286	-0.300004	-0.346313	-2.97578	-0.27955	-1.6912	-1.72148	0.0496458	1.6076	-1.21531
U0796	WT	NA	0.0508664	-2.65073	-0.910706	3.37921	-3.3676	0.506037	-1.40291	-0.543479	0.874448	-1.57591	-0.608547	2.94963	1.78868	-1.2518	-4.81796	2.57107	-3.67927	0.6577	3.3275	0.32767	-4.17761	2.65393	-1.52612	0.541383	-3.80195	1.80807	-1.97554	-1.52588	-4.20221	-0.30586	1.4581	-3.83316	0.310088	2.25949	-0.872359	-2.40198	0.130761	-5.73551	1.72295	2.74164	0.0699695	-2.41589	1.00013	2.1942	2.1025	-5.8616	0.812788
U0832	M	NA	0.990052	2.46779	-0.122961	-1.74581	-0.600425	0.5707	1.66297	-0.0614055	1.20507	-1.1313	-1.0992	-0.0195932	-0.192023	0.115632	1.39944	-0.833847	2.33367	-1.37081	-0.407321	0.496932	2.76755	-0.0706623	-1.73486	1.31096	0.105567	1.85784	1.89943	1.47033	1.95495	-0.988423	0.971382	0.349943	0.898202	1.25194	0.625841	0.392327	0.301948	2.7127	-0.805089	-1.59522	-0.692002	0.038656	-3.07935	-1.04052	0.135662	3.31929	-0.837019
U0835	NA	NA	-0.634739	-0.341808	-0.461552	10.619	-7.44874	0.962795	-4.55627	-2.49127	4.85246	-8.88821	-2.84656	4.22317	4.54404	-5.22362	-2.85413	9.07479	-8.58742	2.895	2.67549	2.57373	-8.23535	8.56094	-3.24788	2.96565	-9.01438	4.37594	-3.09553	0.476812	-4.81224	-5.70324	0.443241	-2.11656	2.63258	5.89436	2.86244	-4.72195	3.5431	-7.6934	6.72994	2.6598	-3.62987	-8.45479	-3.65364	-1.0058	3.37817	-8.3906	4.92409
U0839	WT	NA	2.37229	1.99609	-0.655644	-1.96495	0.554168	-0.900419	0.0301091	-0.885157	-2.28441	-1.69442	-0.672213	-1.40325	-0.870339	1.36128	0.424771	0.181091	2.06401	0.722615	-0.866302	-0.39051	1.61356	-2.9028	0.713131	-0.200798	0.971377	-0.0524056	-1.08561	0.710913	-1.02984	1.44486	0.942152	0.500835	-0.404015	-1.41198	0.114367	-0.425292	-1.10884	1.86116	-0.851917	0.482613	0.613874	1.12342	2.56695	1.06594	-0.519733	1.82591	1.06335
U0844	WT	Class 2a	-0.168282	-0.687043	-1.82154	-5.0478	1.85082	0.395318	-0.0602267	0.466095	-1.72898	3.19676	-2.35298	-1.75159	-0.0225782	1.00585	-0.632616	-2.79485	3.45453	-2.5274	-0.480124	0.549788	3.56918	-0.992554	-1.31016	1.10155	3.03222	-1.84283	-0.503013	0.296797	0.0393667	4.0943	0.382773	0.156463	-1.27323	-0.168301	-2.01663	0.31693	-1.77181	2.42043	-1.71756	-1.75483	1.87672	2.39656	2.19236	1.26565	-1.24179	0.198957	-2.37534
U0847	WT	NA	1.87724	-0.386859	-0.725292	-2.50375	-0.0821491	0.540504	0.833389	-1.25051	0.0862509	1.61821	-1.16684	-2.2542	-0.0161229	0.138156	2.28324	-0.89339	1.82037	-1.65273	0.46433	0.657886	2.91841	-2.69337	-0.85396	-0.703011	-0.130438	0.930793	2.63182	-1.22349	0.708495	0.603513	0.128205	1.0003	-2.03889	1.13682	0.0173701	-1.09586	-1.49204	2.45704	-0.217989	-1.92069	0.572114	-0.901162	-1.18311	-1.72346	-0.0491955	1.54866	-1.50463
U0850	M	NA	2.54972	2.60553	1.95401	-2.75539	0.348165	3.05148	1.97753	3.20119	1.6206	-0.458947	2.1468	0.756554	1.5524	2.92658	0.808722	-1.37913	1.97107	-0.158826	-1.46299	0.201903	0.226424	-1.18475	1.32848	-1.53756	-0.402729	-0.865134	1.33084	-0.672072	2.29069	-2.45049	-1.70941	1.45806	-0.527491	0.195502	-1.48994	0.274855	0.48827	2.19453	-0.113976	-1.08147	1.15978	-0.752599	-2.54207	0.573745	-1.34747	1.90231	-1.29654
U0855	M	NA	1.97772	0.503946	-0.880168	2.52949	-1.96642	4.55756	0.0586284	0.424147	2.37097	0.862571	1.00327	-0.179604	2.4428	0.0878279	-1.63154	0.736183	-0.85276	0.202514	0.126393	-0.67069	-2.32196	0.191282	-0.441542	-2.36412	-2.16097	0.506478	-0.0392361	-0.075422	-0.268741	-1.59343	0.586393	-0.648457	-0.583631	3.82828	-0.77003	-1.36106	-0.892161	-0.327243	2.31555	1.11748	-0.954089	-3.02128	-1.97717	0.809099	-0.350355	-1.35381	-0.895272
U0856	M	NA	0.96509	0.915431	0.711473	1.53275	-2.75856	2.18972	-0.135242	1.86844	2.28976	1.40931	1.22992	1.85527	1.63799	-1.25593	-1.93017	1.26358	-3.0297	0.77288	0.500178	0.673586	-3.24385	-0.102595	0.733573	-3.57541	-1.98973	-0.132335	-0.226028	1.62628	-2.5018	-4.33108	-0.835799	1.80715	-0.191406	0.983988	-0.932925	-1.50119	2.44055	-0.792679	1.23234	0.443023	-0.987854	-3.91544	-4.8986	-1.57477	-0.944318	-2.68515	1.66179
U0867	WT	Class 2a	-0.52597	0.153242	-0.069229	-3.4289	3.91	0.0234994	0.798152	-0.9845	-2.76505	2.73993	-0.782108	-2.62965	1.39105	2.87596	-0.526034	-3.57453	5.48553	-1.22977	-1.18249	-1.43298	3.33641	-3.59251	0.554599	0.672739	3.34232	-2.37003	0.321531	0.229179	1.54422	4.8556	0.344939	-0.378166	-0.316771	-0.21681	-2.26625	0.459406	-2.29886	1.7858	-1.0292	-1.28409	2.27846	5.39833	3.29482	2.32349	-2.41223	2.35527	-2.12943
U0870	WT	NA	-2.68696	-1.59579	-1.49882	-2.48762	1.70353	0.991237	-0.120467	0.167922	-1.0111	3.24881	0.985547	-0.597556	-0.289705	0.761846	-3.02796	-1.56438	-0.365721	-1.75623	1.46716	0.391396	1.01733	0.451707	-1.94323	-1.35905	1.92891	-1.3592	1.07165	-1.80612	-1.56047	1.20492	-0.640706	-1.68543	-0.891077	0.970732	-0.748328	0.0532357	0.114247	-1.0752	1.19083	0.424735	-0.760907	2.91776	0.807796	0.0178718	-0.940151	1.429	0.222895
U0903	M	NA	0.852357	0.793692	1.39871	-2.17053	-0.397048	-2.6728	-0.712911	0.856673	-1.64742	0.367612	2.40013	1.51659	-1.11005	0.690366	2.62551	-0.924755	-1.18474	-0.348751	-1.3384	-1.15326	0.862921	-1.3971	1.05339	-0.314086	0.518632	-2.03639	0.353804	-0.0380287	1.69172	0.0416992	-0.133793	0.596126	-1.11707	-1.69505	-0.808637	0.267428	-2.23972	1.14597	-2.56537	-0.562466	0.518311	1.4497	-1.1752	-2.32994	0.153491	1.61085	0.935823
U0904	M	NA	-0.662303	-2.02365	-0.423756	-4.5193	5.37106	-0.617243	2.10834	-0.178866	-4.15487	3.97367	0.419348	-3.82962	-3.89051	2.07714	-0.712763	-6.02193	4.85094	-2.49675	-0.414122	-1.25283	3.13145	-4.11962	0.853871	-1.90395	4.83112	-3.56967	1.16401	-0.163336	1.6938	5.36745	-1.79763	0.252603	-0.149485	-2.80223	-0.549048	0.466485	-0.774309	2.21574	-2.63586	-1.12274	3.0658	7.09205	3.87729	1.17391	-2.82329	3.35389	-2.65863
U0905	NA	NA	1.45304	1.12056	1.31388	-1.34738	2.27235	1.55071	0.166463	0.764356	1.31626	0.147194	-0.863234	0.0242749	-0.754913	1.89513	-1.66071	-0.408172	2.71985	2.54188	-1.02111	-0.871563	2.98158	-1.77313	1.31226	1.81645	2.58674	-0.939851	1.02246	-0.117575	1.96486	-0.584988	1.09431	0.290459	0.33262	-0.715555	0.516659	1.02464	-3.2512	3.05489	-0.860311	-1.8865	2.07821	2.64395	0.93438	1.91977	0.0784735	1.97922	-1.37524
U0907	WT	Class 2b	-2.98398	-0.279915	-4.03747	1.26409	-1.65764	-0.625067	-1.66168	0.617221	1.96869	-1.58029	-0.738791	3.95237	1.21285	0.181511	-4.78308	1.55129	-3.55726	1.69626	-0.933427	2.53327	-3.76164	3.08929	-2.43506	1.87625	-5.59467	0.202206	0.543679	0.39893	-5.00737	-4.16533	1.72884	-2.30163	0.453463	0.413836	1.64427	-1.99199	0.138291	-5.31854	0.485306	0.507412	3.50023	-4.18533	0.981811	3.75026	2.59228	-5.99593	3.3702
U0909	WT	NA	-0.00315481	1.54681	-1.23273	-0.416721	-2.48679	1.69255	-0.0347881	0.958107	0.295257	-0.74973	-0.798778	2.41609	0.862221	2.10078	-0.55422	2.07637	0.409747	1.3653	0.138173	-0.589548	-0.484861	-0.423348	-0.601583	-0.98957	-0.822005	-1.44119	0.212579	1.40837	-1.54634	-2.20097	-0.185362	0.609936	0.854869	-0.65066	-0.598627	-0.698876	0.797541	0.985109	0.816768	-0.734103	1.47823	-0.796005	-0.0864474	-1.38473	-0.159376	-1.88544	1.17519
U0910	M	Class 2a	-1.48805	-0.0913478	-2.23685	-0.753833	1.47499	-3.28611	-1.2798	-2.74496	0.461365	-1.13913	-2.54974	-1.71042	-0.287863	-0.563445	0.658389	-0.929761	-0.962963	0.423018	-0.161573	0.794701	0.365372	1.60001	-1.40203	0.777963	0.431998	0.160218	-0.220884	0.378135	-1.84269	-0.979106	1.1143	-0.720944	0.0437026	-0.017238	2.1178	-1.46175	0.415243	0.615306	-1.0604	0.655202	0.999184	1.03645	2.11614	-0.121674	1.74934	0.943997	0.340418
U0912	M	Class 3	1.34117	-1.5443	1.37988	-1.34741	-1.15035	-2.39843	-0.820121	0.457639	-0.871569	-0.282835	0.416022	-1.8829	-1.03713	-0.530342	-0.0382387	2.14831	-0.240647	1.23764	-1.68836	-1.23285	2.42774	-1.48769	0.436245	1.81496	-0.800965	-0.335636	-2.03631	1.30588	2.36695	-2.3466	-0.463845	-0.894452	0.820433	-1.80607	1.28544	2.13532	0.346821	-0.349764	-0.458974	-0.653107	-0.226967	-0.339416	-0.272508	-2.96553	1.76898	1.6632	1.89015
U0913	M	Class 2b	-0.165714	1.13025	-1.03912	-0.204369	-2.4136	1.97798	0.349924	2.14778	-0.466918	-0.37909	1.92538	0.625552	-0.372826	2.39444	0.298703	-0.20347	0.869868	-1.51543	3.92776	-0.647462	-3.09623	-1.87731	2.96913	0.0403733	0.696594	-0.64858	-1.22409	0.737937	-0.793971	0.931442	1.64061	2.42414	-0.508726	-2.249	-0.597142	0.736729	2.07018	1.02383	0.0125723	-0.0128328	3.45481	-0.030681	1.15776	-0.303888	-0.99904	-0.914926	1.51962
U0915	WT	Class 1	-0.365452	-1.7222	0.292193	0.692842	1.38878	-0.643746	-0.398462	0.19443	1.31046	3.81989	2.96186	-3.81943	-1.66425	-0.757992	-0.788368	-2.29395	-0.598323	-0.87455	1.38307	-1.42698	-0.281498	-2.89912	0.915652	-2.63399	0.3929	-0.113797	-0.661975	1.42488	-0.879015	-0.732526	-0.807704	0.703534	-1.36661	-2.33145	0.191719	2.31729	0.423646	-0.920765	-0.216628	0.141703	-1.18033	0.333659	-0.208308	-2.58394	-0.211543	1.47673	0.715522
U0918	M	Class 3	-6.5056	-1.27598	-1.3889	2.54375	-0.543387	-2.00386	-1.13552	-0.879303	1.14686	0.225871	3.89917	-0.0555592	-0.389249	-1.27926	-2.02121	0.100295	-3.91372	-0.879805	2.63467	1.62885	-3.01315	1.96132	0.795715	-0.859215	-0.844588	0.607216	-1.74403	-0.147959	-1.61639	1.31921	-0.290558	-0.354297	-1.06181	-1.21205	-0.657794	-2.09993	2.03492	-3.03219	1.91447	1.63461	-2.17009	0.148612	-0.592105	-1.9736	0.795296	-0.58993	2.67442
U0928	NA	NA	1.16914	0.895313	1.18856	-0.162941	0.499406	0.0869858	0.952418	-1.77647	-1.86522	0.489433	-0.953355	-0.340871	0.150567	-0.568791	4.42113	-0.293677	0.635521	-0.218232	-2.0666	-1.33478	0.595992	-0.323865	2.2094	-0.465193	0.0338197	-0.270806	0.515563	1.777	0.276971	-4.14301	0.14896	1.09265	-0.970554	-0.174875	1.92256	-0.788448	-1.29535	0.841195	0.319617	0.313264	-2.54796	-1.05131	1.158	-1.29411	-0.377668	0.000206871	-0.433046
U0932	M	Class 2b	1.94553	2.79557	-1.42693	-0.0249279	-1.68819	1.42739	0.168353	1.61734	2.7031	-1.51071	0.171886	1.51275	-0.59257	1.33028	2.28427	0.138124	-1.48035	2.65318	0.241246	1.39264	-1.957	2.01895	2.59538	-1.64872	-1.28595	-1.38647	0.443322	0.810333	0.0216062	-3.13652	-0.839645	1.93158	-0.0381544	-1.39468	-1.33114	-0.382524	1.395	-0.239911	1.58676	-0.0070436	0.287832	-3.29357	-1.6741	-1.17988	0.267391	-2.18126	1.43127
U0952	M	NA	-1.3972	-1.07655	-0.963839	6.64038	-5.19399	0.0525404	-2.82186	-0.474159	1.78545	-5.99216	-1.9379	3.00532	2.57195	-1.93238	-1.07997	4.92127	-4.1108	1.87212	1.66082	0.760937	-3.40192	3.40894	-3.39948	3.45454	-4.37628	4.01877	-1.14429	-0.799127	-2.85982	-4.89338	0.17132	-2.76992	0.517836	4.75669	-0.195686	-3.84706	2.46442	-3.13714	4.17753	2.56426	-3.51668	-4.99719	0.895262	1.37808	2.59933	-5.72002	2.45445
U0954	NA	Class 2b	1.63606	2.81006	1.14571	4.83218	-4.8011	2.73772	-1.36911	-2.16188	1.55507	-3.51396	2.28333	3.47853	0.532484	-1.70838	1.99173	3.2272	-2.91931	2.66166	1.59361	2.27425	-4.17506	2.66919	1.19446	-1.28495	-4.40105	0.472669	-0.442698	0.825775	-0.760205	-4.32685	-0.995979	1.99701	2.00177	2.1181	0.788584	-1.07572	1.33228	-1.5722	2.41163	2.34996	-3.53089	-5.29008	-2.08473	0.0458011	0.663195	-2.27764	1.03288
U0963	NA	NA	-3.19863	-0.834356	-0.0806848	3.01974	-3.47149	-1.08392	-2.23939	-0.626015	1.96364	-3.25228	0.948399	4.01605	1.64719	-1.31696	-4.99725	3.63659	-8.03193	0.375652	1.68569	1.36816	-6.89347	4.73501	-0.637539	2.5665	-5.44985	1.71884	-1.03943	1.02002	-4.44064	-2.51864	0.836371	-2.21547	1.2815	0.934117	-0.491752	-1.29861	3.11159	-5.21288	2.45133	2.07046	1.12236	-4.19039	-0.489565	1.80356	2.53206	-6.65265	3.23324
U0965	M	Class 3	-1.3977	1.71298	-0.0675026	0.918731	-0.236017	-2.41589	-0.179893	-0.723645	0.50588	-1.85626	2.69957	0.263744	-2.43644	-0.864795	0.842915	-0.0730143	-2.29992	-0.631235	0.337604	1.89382	-3.49775	1.06264	3.14091	-0.375825	-0.218527	1.47175	0.593862	1.41737	1.07678	0.174398	-1.09855	1.00872	-1.0223	-2.69042	-0.263227	2.02375	1.58401	0.387433	-0.335203	0.00404898	-1.94938	-0.531043	-1.24743	-2.32725	-0.569435	0.727626	1.37581
U0972	M	NA	0.159743	1.72122	-1.97633	-0.587487	-0.51632	1.07293	0.787316	-0.125312	0.0468965	-2.22903	1.24706	-0.473651	-0.685281	0.361889	1.24675	-0.461416	-0.607085	-0.00596791	2.23386	0.747036	-0.327573	1.80329	2.04101	-0.36019	-2.35737	0.546437	-2.23353	1.45358	0.199359	-1.53292	-1.5255	2.3364	-1.08187	-0.733759	-0.962728	1.39018	1.13761	0.352758	-0.125652	1.89455	-2.76074	-1.19066	0.971595	0.338713	-0.67595	-0.0724773	-0.880768
U0973	M	NA	-0.566376	0.110695	1.2253	3.21575	-2.16248	1.05244	-0.956915	-3.85877	-0.171727	0.993619	1.6448	-0.808975	0.366043	-0.276351	-0.861137	1.11283	-2.66909	0.522141	2.20194	-1.43249	-2.65291	0.543909	1.46065	-1.31537	-0.152165	0.930328	-0.26111	0.687542	-1.68962	-0.884739	1.97473	0.454622	0.170646	-0.280285	-0.960508	-1.53726	-0.494949	-1.28555	2.30934	1.3609	-2.50732	-3.48353	-1.41716	-1.17322	0.120212	-1.41657	0.478636
U0975	NA	NA	-2.46421	2.12889	0.408673	0.638742	0.342338	-2.23625	-0.691144	-1.06198	-1.23024	-0.47157	0.81754	0.225998	-1.15118	-0.449787	0.711146	0.05413	-0.807371	-0.0876532	0.498119	-0.431561	-2.01058	0.542406	3.07922	1.1733	-0.472426	-0.791615	0.987008	0.740629	1.1179	2.28113	-1.28824	1.31952	-0.76821	-2.6823	-1.38181	0.436287	1.62267	-0.928638	0.764798	0.912576	-0.864846	2.06949	0.271668	-1.12959	0.696643	0.285856	1.18449
U0976	M	NA	0.729672	0.755588	1.31003	0.0842131	-0.976823	1.99829	0.0260984	0.479321	2.35481	2.00662	2.79455	-0.130148	0.741079	-0.996978	0.10356	-0.1712	-2.73929	0.331881	1.13324	0.571477	-3.39697	-1.84815	1.04397	-3.42969	-0.380458	0.890881	0.065773	-0.208593	1.23852	-1.92658	-1.54686	1.68206	-1.06786	-0.95041	-2.08108	1.70802	1.20063	0.660526	1.09219	-0.634632	-2.36619	-1.2004	-2.41929	-3.49429	-0.17807	-1.66603	2.04556
U0977	WT	Class 2b	-1.91846	1.43708	0.31357	3.57406	-1.55366	-0.805973	-1.30815	0.567755	1.04376	-2.39985	1.76237	1.75869	0.280648	-1.17099	-0.582681	3.07547	-3.70113	1.12196	1.27985	1.08238	-3.22369	2.24003	-0.00467449	0.928304	-2.31366	0.09857	-0.474669	-0.285834	-0.482231	1.38116	-0.128313	0.0491072	1.37734	-0.377246	0.0283942	-0.302155	0.650241	-3.20024	1.35864	1.57208	-0.267551	-2.17336	-2.66279	-0.720572	0.6825	-1.44311	1.53464
U0986	WT	NA	2.46577	-0.0272062	0.594591	-0.857704	1.95208	3.06804	0.600311	0.969705	-1.47584	3.09527	2.06968	-1.716	0.0306138	-0.117016	1.03589	-1.8782	1.35147	0.2122	0.108603	-0.305812	-1.29041	-4.29763	1.57157	-4.06033	1.68262	-1.18492	1.85961	0.183677	-0.244893	1.7982	0.821716	1.17358	-1.86785	-0.374719	-1.15742	0.380009	-0.899595	0.822777	0.136407	-2.14829	1.64094	-0.915385	0.383409	-0.163765	-1.54596	-0.112389	-0.321508
U0989	NA	NA	1.90224	2.79227	1.30693	2.85209	-4.24527	-0.115853	-2.14018	0.922672	-1.14333	-2.28249	-1.97723	3.87761	0.511363	-0.215418	-0.677353	4.67651	-3.96726	2.49458	-0.53417	-0.526241	-3.20499	0.97322	1.08996	0.0431046	-2.70423	-0.157803	-1.28463	1.98759	-1.39148	-5.82235	-1.31238	1.66334	1.25968	0.256856	2.93787	1.06	0.983183	-0.842591	0.830041	1.24244	-1.21929	-4.59953	-0.0361131	1.22877	3.17831	-2.71954	3.42171
U0993	M	Class 2b	1.85429	-0.812095	1.58906	1.19528	-4.29383	-1.20002	-1.40041	0.952332	1.2057	0.337688	0.680776	0.380219	0.807867	-0.586239	-2.74141	2.25043	-1.82441	1.4345	-1.65961	0.0867249	-1.18251	1.59592	0.360209	0.25495	-0.807945	2.5739	-2.31523	-0.270045	2.04404	-3.62808	0.163506	-0.42303	0.170566	0.23437	1.38129	1.61113	-0.220079	0.103366	0.337195	-0.297709	-1.60537	-3.36235	-1.25598	-2.09488	2.35798	-0.0641355	2.0649
U0998	WT	NA	-0.501102	-1.04315	0.0669192	3.62979	-0.500213	-1.61132	-2.59165	-1.89558	1.61201	-0.809643	-0.67787	-0.0771118	-0.855985	-0.59402	-0.649932	0.594353	-1.79864	0.55425	2.46878	0.971264	-1.59235	-0.503135	-0.444167	1.53347	-0.786036	0.652297	-1.23294	-0.376242	0.356943	-0.517442	2.13052	-1.2251	-0.280302	0.648292	-0.593916	0.289685	0.204921	-2.99842	1.83854	0.896743	-1.21313	-3.00324	0.322039	0.0612202	0.0551989	-0.984883	-0.0265116
U0999	NA	NA	-2.44393	-0.514013	-0.689838	4.04846	-1.9915	-1.44669	-1.74305	-1.60254	1.15261	-1.79928	0.977265	-0.194419	-0.5725	-1.15964	-1.25634	2.6399	-3.76449	0.869037	1.64637	0.58511	-2.46936	0.795729	1.31667	0.0598677	-2.08558	2.61153	-2.40339	-1.44334	-1.89727	0.760306	1.48193	-1.06048	1.46891	0.107881	1.09162	-1.18482	2.45164	-3.10094	0.865688	1.13154	-2.40369	-1.00873	-0.788989	-0.525119	-0.339202	-0.138457	1.96852
U1002	WT	NA	2.44471	3.19406	0.918328	-0.995664	-0.433426	2.11679	0.125976	2.55035	-0.524582	3.18169	1.26958	2.18515	-0.773054	0.208611	0.579845	-2.09051	-1.71049	1.14801	-1.5772	-0.888691	-1.28531	-2.81397	3.45509	-3.27272	2.39355	-0.748842	-0.143625	0.687188	1.18081	0.286382	-0.496101	2.51323	-1.16391	-2.32642	-1.98223	0.394553	0.476886	1.49822	0.037659	0.162458	1.70085	-2.63867	-0.645206	-0.439226	-1.60473	0.786554	1.45602
U1005	M	Class 3	-1.03662	0.103541	-1.64413	1.74789	-1.44551	0.268877	-0.213378	-2.13551	0.560799	-1.41894	2.9446	0.996386	-1.79329	-0.574045	-0.622438	-0.594428	-3.9751	2.71535	2.06016	-0.198626	-1.17509	-1.8926	1.65856	-0.729631	-1.71783	1.18273	0.221079	0.812433	-0.161877	-1.11283	-0.124481	2.43472	-2.17706	-1.68722	0.480071	0.661747	0.921506	0.376344	-1.27508	-0.296623	-0.653705	-2.2934	-0.574742	-2.09097	-0.382441	-0.451432	2.04258
U1006	WT	Class 2a	0.493456	-1.90033	0.801256	-1.70253	2.00797	1.5888	0.915145	-0.236677	-0.579943	2.31121	-0.81484	-1.5561	0.223462	0.162991	-1.98285	-1.42365	2.50866	-2.25436	-1.28885	-0.53637	0.839857	-0.561343	-0.780144	0.262093	1.66455	-1.38434	-1.03405	-0.632296	0.0353691	2.00569	1.0288	-2.03173	-0.583678	0.629085	-1.26571	1.42601	-2.92241	0.160616	-0.767781	-2.55182	2.73913	2.96847	1.86527	2.24621	-1.9527	1.43727	-1.00336
U1011	M	NA	0.2532	1.49519	0.502109	0.618632	-2.09258	-1.35628	-0.200098	-1.53928	2.66708	-2.64481	-0.165119	0.932261	-0.105196	-1.16443	1.3923	0.3807	-2.11357	0.208882	1.5847	2.74588	2.14456	2.25437	-1.11062	2.50688	-0.291801	0.708203	0.699781	0.987695	-0.717603	-0.771759	-1.50419	-1.48587	0.508708	1.44338	0.680227	0.268813	0.987065	0.148831	-0.398622	-0.316891	-2.317	0.641033	-2.41257	0.646346	-0.012377	0.400926	-0.75315
U1018	M	Class 1	-0.371306	0.747574	1.92674	0.177181	0.336088	0.85722	0.0279124	1.1561	0.358578	2.3923	2.29598	0.646016	-1.98054	-1.57646	0.813561	-2.01461	-1.77465	-0.796751	0.905319	-0.606902	-1.76477	-2.64936	2.90243	-2.78045	-0.333178	-0.539844	0.746401	0.607102	0.0703929	-0.175724	-0.483879	1.80789	-2.21533	-2.92054	-0.3853	0.881914	0.537309	-0.104354	-0.777345	-2.12605	-0.509432	-1.36565	-1.65142	-2.38964	-1.81657	-0.313959	0.560042
U1019	M	NA	1.11346	-2.51912	0.0777345	-3.02538	2.1442	0.133432	1.5434	1.70802	-0.758923	2.93441	-1.11094	-2.46636	0.864664	0.85252	-0.213033	-2.33061	4.15731	-3.03146	0.372119	1.03927	4.55154	-0.327483	-0.640845	0.26959	2.82654	-2.41941	-0.901954	-1.90407	0.157747	4.11787	-0.562782	-0.369904	-0.00100094	-0.400276	-0.759901	0.810654	-2.13671	1.64452	-2.59115	-1.13934	1.10217	4.24774	2.20555	1.71373	-1.53914	3.16352	-1.62212
U1020	M	NA	1.98717	2.81746	1.06827	-0.0676524	-0.0650615	2.1449	1.44014	0.0446571	0.462541	0.0282193	1.82553	2.16255	0.934625	0.438898	1.42496	-0.860268	1.43096	1.86855	-1.38334	0.0903457	-1.88053	-1.89515	3.19518	-2.5661	-1.29988	-2.17197	2.09217	1.42059	0.845813	-3.56549	-1.67092	3.37376	-2.07905	-2.17184	-1.15677	-0.656189	0.188331	2.07356	1.69898	1.08412	1.62623	-2.61843	-0.663557	0.187515	-2.76949	-0.554678	-1.07935
U1023	M	Class 2b	2.09259	-0.470793	-0.567835	0.888536	0.0884865	-1.49429	-0.442363	-0.675598	1.49437	-3.50331	-0.214072	-0.549908	-1.4973	-1.1179	0.259771	-1.70021	0.553087	-1.05686	-1.96425	-0.103744	1.6959	-0.0356874	2.7768	2.98072	-0.403758	0.562979	1.63801	-1.2837	1.26428	-1.45192	-2.85849	-0.057126	-3.6665	-0.0134925	1.54228	-0.902463	0.922775	0.785825	0.86465	0.0758682	-0.442965	-0.0789161	-2.73259	0.704247	0.302485	1.922	-1.43758
U1025	WT	NA	-3.35697	-3.68872	-2.10347	0.451039	-0.212964	-4.64544	-2.39266	-1.26502	-0.557578	-0.367626	-1.34018	1.32764	0.203937	-1.06949	-3.89849	1.35479	-1.49199	-1.39803	1.39015	0.709289	-0.362402	2.77948	-1.62027	1.75448	-0.880361	2.66213	-2.266	-0.219658	-3.29606	2.82831	0.177642	-3.84157	0.549337	-0.793874	0.292134	0.0985595	0.58667	-1.68085	-1.28975	0.316578	1.12193	4.76782	2.79037	1.80107	1.2743	0.0186964	0.789904
U1026	WT	NA	0.941773	2.18666	0.142486	0.993017	-0.39843	0.849555	0.804434	0.752522	1.55932	-1.09167	-1.15922	-0.537347	0.961679	-0.966398	0.981178	3.33143	-1.34424	2.11266	0.564885	1.80029	-0.706057	1.45838	-4.21692	3.12795	-0.160954	2.15208	0.301914	0.680503	1.23621	-1.876	0.539463	0.788453	2.01699	0.899015	-0.453142	0.14195	0.420318	-0.685625	0.410649	0.581469	-2.02153	-2.05088	-2.45329	0.658335	2.11655	-1.00376	-1.44756
U1030	NA	NA	2.34967	0.527386	1.0703	0.0351764	-0.953451	-0.0177752	0.20228	1.04228	0.725406	0.375611	-0.0294589	0.0942143	-1.16985	-0.407688	-0.714922	0.532961	2.04364	-0.00731679	-1.528	0.823599	2.50784	0.609829	-1.21803	1.87523	-0.876582	-0.980096	-1.2535	-0.472761	2.95426	-2.99043	-1.79248	0.654281	0.223887	1.61999	0.265276	1.88209	0.887911	0.799857	0.798436	-0.536528	-0.643919	-2.242	-0.128399	-0.68004	1.38838	1.76526	0.769362
U1031	WT	Class 1	3.33017	1.72597	1.57661	-4.35613	2.04847	0.385071	2.22116	2.72603	-0.804419	3.61947	0.834139	-1.89537	-0.78966	1.24536	2.23153	-3.09247	4.33938	0.30808	-2.76597	-1.66378	4.43809	-5.14754	3.14202	-3.42052	2.60223	-2.95974	0.933145	1.87432	2.86737	0.220275	0.414257	1.57242	-2.52153	-1.4981	-0.501404	2.07079	-1.5443	3.69274	-3.27242	-2.40116	0.691858	1.03985	-0.329069	-2.25518	-2.57125	4.66958	-0.975179
U1032	NA	NA	-2.02892	0.503342	-0.627643	1.53761	-2.84031	-2.90263	-0.369773	-1.63184	-1.87822	-3.40618	0.152234	1.50463	-1.4356	-1.32708	0.9501	2.70892	-3.32599	0.645529	-0.262676	-0.784274	-0.379646	0.730984	-0.30543	1.64931	-2.70549	1.7801	-0.539257	-0.27953	-0.0346448	-2.22188	-1.69184	-1.24545	0.38043	-1.0276	2.73443	0.309016	2.05607	-0.0897445	-0.198488	0.260227	-2.97049	-2.2099	0.524658	-3.04852	2.31117	-1.55511	1.42165
U1033	NA	NA	0.418952	2.69443	0.281259	-0.0416903	-0.693156	1.14397	0.306733	0.658062	-0.111394	-1.19292	1.17843	1.91275	-0.0298636	1.23003	0.0522576	0.0645216	-1.01717	2.23882	-0.883432	-1.39457	-2.6829	-2.40054	3.42411	-2.49926	-1.39843	0.143355	1.1902	2.245	1.17577	0.925376	1.17511	2.65772	-2.28126	-3.25117	-0.444057	0.452334	-0.151022	1.93993	-0.686996	0.764112	2.35187	0.235751	-0.46152	-0.717956	-0.661081	-0.141734	1.55128
U1037	M	Class 2b	1.18132	1.42573	0.41308	-1.79195	-0.987636	0.743642	-0.0414327	0.320176	0.0580012	1.80031	-1.3409	-0.324527	0.422723	0.28606	0.0935044	0.0496092	0.963477	-1.6497	-1.91747	0.114722	0.917671	3.02772	-1.05628	0.00713413	-0.439884	-1.3937	-2.13439	1.48089	1.97796	1.60911	-0.6293	0.835188	-0.445464	-1.44309	-0.109222	0.00633443	-0.425803	0.152248	-0.827568	3.63807	0.606292	-0.375605	-1.30014	-1.03338	-0.668366	-1.1935	0.2158
U1043	WT	Class 1	-0.0393517	-0.0749414	-0.165786	-2.01244	1.03485	1.74918	0.281602	0.695949	-0.215411	2.90216	3.24056	-1.05826	0.0641754	-0.836675	-0.0473868	-3.07188	0.68331	-1.494	1.42776	1.81218	-1.19983	-3.43224	1.09589	-2.74955	2.51206	-1.79349	2.17076	-1.64778	-0.90997	2.43653	0.94311	1.4368	-1.07513	-0.306027	-1.80011	-0.397514	-0.0853926	1.42691	0.0886906	-0.847271	1.04951	0.599505	0.454582	-1.25472	-2.97954	-1.1064	0.493752
U1046	NA	NA	1.55308	3.90824	0.211266	-3.04578	0.819809	2.9813	3.16712	1.36342	0.883709	0.660258	1.91046	2.39152	1.9768	4.07913	2.48037	-1.83589	0.269212	1.2024	-0.279468	1.94724	-1.81345	-1.82496	2.18263	-3.19526	-0.133163	-3.21398	3.35733	0.102675	-0.348912	-0.46841	0.962682	2.2316	-0.898969	-1.16026	-2.71766	-0.112463	0.351349	1.96596	0.303478	1.18902	3.74916	-1.15802	-1.51771	2.40452	-3.94983	-0.0175127	-1.82339
U1050	NA	NA	2.0615	2.02014	1.06939	0.249771	1.85849	2.12095	-0.0656409	1.07535	-0.420732	1.39376	2.8444	-0.963408	0.0479334	-0.86271	0.648065	-3.95607	-1.19508	1.61901	1.62741	1.03321	-1.4423	-2.72438	2.64375	-4.49664	-0.754026	-0.122379	1.3154	1.14699	2.10215	0.70461	0.316761	1.01947	-2.21861	-0.699282	-1.50059	-1.6362	0.0538891	0.660117	0.894969	0.553692	-1.08392	-1.23332	-1.33489	-1.04079	-2.53707	0.894701	0.673932
U1052	M	Class 1	2.85057	3.5398	-1.7422	-1.37351	-0.881157	3.67298	0.985302	0.436989	-2.06691	-0.783803	1.37515	0.132597	-0.701446	-1.00668	2.52318	-0.605719	3.12719	1.25507	-2.04272	-0.259307	-1.4133	-1.07644	0.412631	-3.13672	-1.79112	-1.60166	2.25518	0.488154	2.45017	-2.67978	-0.524993	1.81709	-0.848644	-0.665461	-0.743627	0.80548	-0.176609	3.7319	-0.148016	-1.64687	-1.44077	-2.26965	-1.70389	-2.39867	-1.46375	1.51734	-2.04306
U1055	WT	Class 3	0.0593996	2.17788	0.451173	-2.44691	0.962132	-1.75312	-0.191449	0.362076	-0.107802	0.517188	-0.273077	0.87138	-1.33733	-0.971033	1.3558	-0.79773	1.78064	0.747492	-1.9427	-1.61108	2.92409	0.0487935	0.85705	-0.71425	0.926093	0.837723	1.2726	1.01936	-0.00828686	-0.621292	0.451813	2.13213	0.876405	-1.03225	1.88219	0.577142	-0.290464	2.83415	-1.41566	-1.1244	0.415933	2.60964	1.13035	-1.9976	0.176129	0.972903	0.625433
U1057	NA	Class 3	2.17511	1.27451	0.529114	-5.08503	4.79214	0.722828	3.33423	-0.00663516	-2.18067	2.4479	-0.77001	-4.32753	-3.22005	2.49462	3.17452	-4.10787	5.84619	-1.99624	-1.98777	-1.27173	5.17418	-4.7589	2.84482	-2.23481	3.10691	-1.26568	2.98308	1.50607	4.13357	2.23392	-1.31026	2.61789	-2.86269	-1.88797	-1.13623	1.02133	-1.24091	6.81578	-3.6936	-1.11091	2.37155	3.07707	1.66327	0.757007	-2.26043	5.98525	-3.99402
U1061	M	Class 1	1.61201	-1.21826	-0.0941532	0.996846	0.913025	-0.51417	2.18337	-1.77004	0.681984	0.513825	0.821105	-2.58485	-0.552945	-0.434168	1.27868	-1.24776	0.924255	-0.643544	0.523478	0.585842	0.779353	1.20412	-2.19449	0.313941	-0.301309	1.33315	-1.41434	-0.84437	-0.118036	0.280783	-0.509849	-0.522381	0.0634666	0.152195	0.564782	-0.566255	-0.901468	-1.64253	0.806558	0.984425	-1.47032	-0.44975	-1.00591	0.0899576	0.79784	1.5164	-1.44776
U1064	NA	NA	1.49303	-0.628823	-0.0488921	-2.0082	0.932568	3.05351	1.55857	-0.368759	-1.61066	3.92253	0.348669	-0.0129698	0.285694	2.2433	-1.69479	-1.28636	5.29647	0.748126	0.235709	-0.540379	1.61862	-3.75911	1.92707	-2.27392	2.65552	-2.24085	0.60241	-1.4525	1.43893	3.7157	1.54277	-0.900228	-1.04138	-0.435266	-1.87464	0.380154	-0.55909	0.784179	-1.01512	-0.644967	0.440532	2.51715	0.216005	-0.829329	-1.57537	2.20692	-2.55091
U1067	M	Class 2b	0.740553	0.386348	1.70041	-1.28458	1.59329	0.299115	1.20757	1.19121	-0.0826245	1.83808	-0.183339	-0.281718	2.11015	1.82926	0.517451	-1.92259	3.58123	2.21975	-2.00282	-0.718955	2.312	0.0347862	0.610823	-0.291764	2.7955	-1.23844	0.0580743	-0.0734024	1.62506	0.276741	-0.235932	1.1841	0.88348	-0.68735	-2.40995	-2.32158	-1.41262	2.38191	-1.30689	-2.70402	2.92787	-1.94362	-0.265118	2.12338	-2.4109	1.64594	-1.66453
U1082	M	NA	0.375655	-0.00587846	0.506582	2.19727	-3.29495	2.48328	1.55677	0.17452	-0.742151	0.167673	0.22596	2.85419	2.99271	0.516506	-2.28218	2.18376	-0.351929	1.86065	0.428832	0.641223	-1.04214	-2.55724	0.960529	-2.16392	-1.46565	-0.742637	0.017036	-1.01624	-2.87418	1.37016	2.73281	0.44552	0.126984	0.357323	0.607843	-0.721799	-0.752932	-0.122349	0.0733595	0.643044	0.331187	-0.458472	0.363534	-1.15736	-0.912501	-0.504549	0.762148
U1084	M	Class 3	-0.881638	-0.688324	2.32317	4.74548	-3.05344	-0.510342	-2.01817	-0.217875	2.4534	1.21858	1.27763	0.723708	0.655015	-3.22153	-0.992566	1.45695	-5.45118	0.792906	1.01246	0.389571	-5.39749	2.87497	0.107183	1.07059	-1.78487	2.2603	0.746754	-0.0158619	-1.51855	-2.2188	-0.488299	-1.95034	1.40357	0.998046	-0.464211	-0.961779	2.00988	-3.56085	1.4008	0.678385	-3.63277	-2.31231	-2.7337	-1.38203	0.37878	-2.74392	2.24969
U1089	NA	NA	1.84242	0.828844	-1.20351	-2.60726	2.35395	0.532486	2.07193	0.508554	0.100963	0.540394	-0.335608	-0.718049	-0.627793	2.02332	1.1385	-2.39781	1.27023	0.0482597	0.547122	0.551625	-0.382829	0.124276	0.768484	-1.0337	0.817799	0.453057	-1.20468	0.448936	-0.341277	3.1165	0.834853	0.770171	-0.221649	-2.80155	1.25287	0.667126	-0.173704	-0.327592	0.612976	1.00413	2.09011	2.5841	1.47299	0.900386	-1.0753	0.633906	-1.02708
U1099	M	Class 2a	-0.903554	-1.32429	-0.536565	-2.64771	3.13528	-1.2785	-0.786622	-1.3525	0.29604	3.00174	-0.787739	-1.94327	-0.705691	2.8169	-1.76032	-3.07895	2.09114	-2.29033	0.47686	-1.43657	0.882835	-1.20487	1.6755	1.02827	2.69025	-1.37309	0.177417	-0.561405	0.257994	3.72145	0.777626	-0.10697	-0.207559	-2.94142	-0.883551	2.34277	-0.625457	-1.1045	-1.38868	0.0859651	2.33745	3.51781	3.15696	0.328592	-1.31306	1.40079	-0.053346
U1100	M	Class 2a	-0.0747394	2.00982	0.407011	-0.161324	-0.361688	1.13124	0.0949508	2.73712	0.26636	-2.31475	1.30145	3.1744	0.419682	0.15218	0.718832	1.34924	-3.47118	2.41991	1.39359	1.25729	-3.31199	0.186955	3.37004	0.818522	-0.328531	0.168811	-2.0621	1.83255	-0.581585	0.369063	0.285153	0.449081	0.455599	-2.47628	-0.550642	0.146676	2.35475	-2.19059	-0.194589	0.22615	0.38695	1.01873	-1.29311	-1.12221	-0.802815	-2.43192	1.20462
U1103	M	Class 3	-0.192485	-1.11757	1.47693	-1.64085	2.88411	-1.03933	0.266496	-0.241517	-1.01424	1.38684	-1.01363	-1.33546	-1.44686	1.73234	3.32145	-2.40851	0.519133	-0.944854	0.102362	-0.618272	0.504181	-1.90686	1.60533	-0.515363	2.17175	-1.54429	0.230924	-1.33396	2.32967	0.581785	-0.245068	0.940395	-0.888612	-1.25345	-0.228448	1.58498	0.155888	1.74797	-0.765174	-0.769304	-0.26192	1.25507	-0.20318	-0.502149	-0.67205	2.92673	-1.49999
U1105	M	Class 2a	-1.08222	0.949734	-0.216052	0.345678	1.3578	-0.448559	-0.286501	0.102458	0.791119	-0.157885	1.97255	-0.409959	-0.177277	0.96127	0.317648	0.990936	-0.900633	0.00492776	1.09964	-0.157955	-1.50815	0.495666	1.42649	1.42927	1.03581	-0.568629	-1.25309	0.736163	-0.456633	2.00232	1.38852	1.26368	-1.08706	-1.66625	-2.0134	-0.620536	2.92455	-3.0696	0.598265	0.803732	-1.09548	1.58974	0.416452	-0.0307394	-1.04864	-0.687843	-0.962272
U1106	M	Class 2a	1.5586	1.49915	0.11388	0.586316	-1.62198	1.32893	0.766303	0.181712	1.66337	-0.909112	0.362175	1.70993	-1.208	-1.46583	-0.899582	1.40662	-2.80287	1.45636	2.20415	2.94672	-3.64797	2.82941	0.989732	0.317911	-2.93875	0.609235	-1.44459	1.7237	-2.08944	-2.15103	1.82891	-0.142998	0.349019	-1.84255	-0.552996	-0.454335	1.45657	0.442985	1.74983	1.80158	0.690629	-2.25404	-0.788922	-1.4446	-0.458007	-3.69786	1.43598
U1108	M	Class 3	0.322967	-0.375907	0.43299	-1.13645	2.20775	-1.56199	0.896644	-0.813464	0.993924	-1.47831	-0.371426	-1.46776	-2.34811	-1.09581	2.46372	-1.02318	-0.041142	-1.43223	-1.66523	-0.220946	0.52824	1.11584	1.0332	-0.231462	-1.02016	0.260887	1.0869	-0.0905035	2.52192	-3.11948	-2.42792	0.215133	-0.567179	-0.185429	1.46219	0.512559	1.22892	0.533175	0.585354	0.624174	-0.325684	1.48934	-1.10243	-1.67219	0.19945	1.18692	-1.69127
U1113	M	Class 3	1.13467	0.652531	2.18349	0.632188	1.06765	-1.95064	0.923822	-0.906729	2.53043	-3.0691	0.76109	-0.843957	-0.868616	-1.77373	0.567123	2.38952	-2.09296	0.538603	-1.28039	-1.9495	-1.7441	-0.266472	1.97887	0.596282	-0.731926	1.08365	0.157896	1.17942	1.39293	-2.03612	-1.23528	0.305797	-1.09069	-2.24962	1.28453	1.55107	2.12507	-0.335552	1.56905	0.763766	-1.09423	-0.187895	-1.07219	-1.95579	0.0811537	0.85304	1.51168
U1123	WT	Class 2b	-0.308803	1.98675	0.0627235	1.39761	-1.76231	-2.08659	-1.96369	0.601481	0.454465	-2.34716	-0.524287	3.69407	0.410191	-1.45039	1.05437	0.641431	-4.24387	1.73347	-0.692904	1.61417	-1.97643	3.41466	1.33813	2.08689	-1.81503	-0.518726	-1.46928	1.64797	-0.328938	-3.32271	0.838868	-1.92501	0.0707858	-0.622784	1.12741	0.287161	0.596643	-1.67892	0.835603	0.4567	-0.659113	-3.63442	-0.993858	0.100007	1.08724	-2.76363	2.54898
U1135	M	Class 1	-1.18104	0.85623	2.20347	-1.48397	0.635404	2.60113	1.24906	0.708964	-1.01016	3.53872	2.19462	-0.807595	0.0469973	-1.34479	0.257468	-2.90914	-0.275745	-0.0280906	-0.332248	-0.753038	0.194519	-2.28505	1.53512	-2.79955	0.0682929	-1.47064	0.777313	-0.299708	2.00406	-0.335851	-1.57999	1.80292	-1.14843	0.257433	-2.13186	-0.848692	-1.09014	0.808554	-0.49019	-1.81874	-1.54173	-0.766769	-1.92652	-0.981663	-1.71393	-1.1421	-0.710968
U1136	M	Class 2b	1.55542	2.02628	1.67823	-0.0196721	-0.806326	2.95842	0.912747	1.97655	1.77229	0.681188	1.13142	0.872749	0.61649	1.07353	0.892574	1.92882	0.607577	0.545539	-0.945856	0.971029	-0.525098	0.45077	-0.73135	-0.46912	0.401442	-0.547061	2.07557	-0.281661	1.02395	-1.74209	-0.720948	2.39184	0.268248	1.52914	-1.55411	1.22056	-0.110674	0.775278	0.368494	-0.019224	1.58481	-2.33258	-0.293738	0.593471	0.849661	-1.06015	0.15542
U1146	M	Class 3	1.44727	1.20187	1.53049	-1.35698	-1.64357	-1.39289	0.516043	1.5207	0.864554	-0.590567	1.85235	0.461399	-0.7423	-0.350589	1.19606	0.231448	-1.31039	0.208605	-0.937423	0.244423	-0.551533	0.365489	1.80913	-0.860049	-0.393104	-1.17119	-1.32196	-1.5605	0.974527	-0.406984	-0.350399	2.46829	-0.854002	-2.49638	-0.018618	1.75292	1.12742	0.360161	-0.651	-0.351171	-0.709263	-1.48582	-1.46437	-2.25699	-0.101465	-0.593529	1.04218
U1148	M	Class 3	2.07973	-0.645276	2.13354	-1.32054	1.40104	1.72034	1.21718	0.267711	-0.0643392	4.50716	-0.765747	-0.293302	-0.0544688	-0.739313	0.660563	-1.0985	2.3556	-0.62485	-1.36419	-1.5366	2.59972	-0.614601	-0.385302	-1.55757	1.59548	-0.507635	1.1768	0.894327	0.894235	-2.0147	0.0947674	0.116898	0.018928	1.44599	1.10593	0.718889	-1.7604	0.336696	-0.847324	-1.20051	-1.70613	0.246543	-1.5083	0.786292	-0.186433	2.38367	-1.50351
U1150	WT	NA	2.62884	1.73708	-0.193351	-0.971756	0.238888	4.07223	1.31088	-1.0789	0.671747	1.29507	0.101646	-0.0532422	1.36632	0.352049	1.45763	-0.173587	3.94279	0.982878	-0.237371	1.16257	0.666907	-4.33105	0.695123	-3.05944	-0.285492	0.131778	2.3214	0.512963	-0.3941	-1.91199	1.43103	2.50723	-0.8819	0.584424	0.728282	-1.87984	-1.89811	2.78886	0.717968	-1.24293	2.09182	-2.75182	-0.965539	-0.161695	-1.86287	-0.669754	-0.973904
U1151	NA	NA	-4.27963	-1.82166	0.0727351	7.20356	-5.19215	-0.966931	-5.88001	-0.0144656	4.03449	-4.30988	-2.87547	1.20399	2.78976	-3.83057	-3.90904	6.59352	-10.2764	0.0887263	4.27214	2.12746	-7.12126	6.12704	-3.19593	7.26144	-4.66049	4.50721	-4.51941	0.743993	-3.55805	-3.79703	0.0531824	-4.68469	2.97328	4.23452	1.80871	-2.13285	4.30512	-5.9767	2.60825	1.54864	-2.5767	-3.87082	-2.72727	0.765745	6.13127	-6.50369	3.50516
U1153	M	Class 3	0.160037	-2.27593	2.09386	1.51038	-1.75535	-0.21741	-1.20853	-0.72575	3.48476	0.0149335	-1.52057	-0.386457	0.68925	-1.54008	0.18918	0.0785551	-2.47964	-1.31727	-0.0798613	1.16448	-1.89045	2.87724	-1.44497	1.68756	-1.66279	1.31253	0.238579	0.420227	0.229638	-3.83195	-0.0274166	-0.0514869	0.763691	2.8125	1.35346	-1.71788	-0.474015	-3.02475	1.38772	0.724472	-1.479	-1.27358	-1.33705	0.323755	1.16768	-1.65642	0.133129
U1155	NA	NA	-2.42283	-2.63326	-1.7065	5.21981	-2.19356	-2.09092	-3.24562	-0.279191	5.0592	-1.65303	-0.772865	1.66042	1.60999	-1.023	-5.27068	2.54921	-7.80065	-0.446581	2.83074	1.61189	-4.14037	2.98992	-3.64099	4.25889	-3.17299	4.60889	-2.2227	-2.32075	-3.71931	-3.37966	-1.15301	-3.01654	0.802898	3.87404	0.590884	-1.3084	4.19151	-5.02493	1.49162	0.907133	-1.31857	-3.14041	-1.80765	1.92149	4.86262	-4.85387	4.30828
U1157	M	Class 1	3.64419	1.30059	0.317822	-2.36492	2.34929	1.71993	2.64134	1.51002	-0.269287	1.18698	-0.166983	0.53913	-0.216752	3.16252	1.63661	-1.86221	5.73487	0.259731	-2.19134	-3.53255	3.45229	-4.48105	3.0542	-3.2504	2.1144	-2.07857	-0.533993	0.71282	1.90635	-0.392909	-0.139472	3.35353	-1.6783	-2.25324	-0.0266907	1.20772	-1.49745	3.77767	-1.98893	-0.286123	2.88018	1.64389	1.7447	-0.627987	-2.11452	2.17012	-0.878258
U1158	NA	NA	-1.62026	0.0326737	-2.24512	2.58925	-5.66015	1.03491	-1.74141	0.278392	0.109391	-4.48418	-1.09905	5.42644	2.47692	-2.47532	-4.02142	3.82246	-7.92653	2.13341	1.19916	4.3701	-3.98246	3.11855	-1.64421	2.12854	-7.96608	1.62968	-2.35104	-0.558546	-4.96693	-3.81836	0.631476	-4.99247	1.5895	1.44017	1.61849	-4.41549	1.31811	-4.49188	3.229	2.49591	1.2726	-5.27747	-2.35316	1.31508	2.82009	-5.75029	3.5328
U1161	WT	NA	3.42157	2.05982	1.85817	-4.34798	2.70341	0.858681	1.58644	1.29231	0.303752	0.145146	-0.555014	-0.45873	-1.07823	1.97046	1.71832	-0.33132	1.92483	0.244299	-3.13198	-2.03702	0.00656815	-0.857933	2.08272	-1.25375	1.0997	0.219067	-0.833241	2.91562	1.01717	-1.57164	2.56409	0.670913	-0.551328	-1.06421	-0.119602	0.784577	-2.64278	3.90487	-1.192	-0.464848	2.30586	-0.515834	-1.28047	1.42994	-1.26808	2.05224	-1.41604
U1162	WT	Class 2a	0.308011	-3.01643	1.01082	-1.2967	3.75915	-0.579587	-0.498947	-2.52206	-0.501012	1.23571	-0.479124	-2.22164	1.03391	1.15553	-1.21195	-1.82524	4.95792	-2.22181	-1.17787	-0.521013	4.69661	1.86985	-2.46738	0.0719677	0.955015	-0.528845	-0.258873	-2.09801	0.581872	3.7275	0.202558	-1.5212	1.34282	1.86459	0.544621	1.09313	-2.15726	-0.781125	-1.21249	-1.12509	2.20132	4.29544	0.8394	3.44407	-0.0689499	2.28543	-1.72892
U1165	M	Class 2b	0.80731	1.12121	-0.458879	-4.40134	3.12411	-0.765791	2.28336	1.17255	0.693545	0.86522	-0.390237	-0.191087	-2.58959	3.35729	2.60071	-4.84621	5.15038	-2.11528	-1.9503	-0.456012	2.93241	-2.87071	1.28349	-0.924071	3.88535	-0.875056	1.68165	1.00486	1.92759	2.67341	-0.785334	1.66914	-1.28506	-2.65807	-0.949455	2.01571	-0.858392	4.71393	-4.12985	-2.95649	2.96543	4.46984	2.04792	-0.703724	-2.55895	4.1131	-2.70577
U1171	WT	Class 2a	-0.949943	-2.80974	-1.81744	-1.86831	1.81856	-2.18179	-0.484193	-1.53997	0.00457947	0.248972	-1.2158	-1.53286	0.98216	-0.241039	-3.08368	-1.78841	1.31668	-2.42563	0.107581	-0.649281	2.31958	-0.114086	-0.545193	1.43931	-0.051802	-0.792084	-1.07896	-0.902012	-1.72805	0.673536	0.51483	-0.375132	-1.34689	-0.652713	0.405291	0.433986	-1.23484	-0.495558	-1.30866	0.0594684	1.43193	4.10155	3.07049	2.06709	-1.60139	-0.282297	0.0457427
U1174	WT	Class 2b	-0.869766	0.0767166	-0.955402	-1.5961	1.63605	-0.920501	1.25702	0.140179	-2.45737	0.983762	0.553018	-0.43393	-0.908784	1.48666	-1.15179	-2.34983	2.26772	0.613143	0.102971	-1.71799	1.70113	-2.9884	0.710494	-0.135768	2.21755	-0.457479	-0.81698	-1.35671	0.160647	1.18285	2.43718	0.814738	0.25317	-0.686361	-0.377172	0.664836	-1.1616	3.05699	-0.397387	0.675557	0.240078	3.20891	1.78492	1.13647	0.508073	2.99069	-0.211918
U1177	M	Class 1	1.46757	0.0339881	0.796251	-4.22195	1.1876	-1.64758	2.37657	0.183646	-2.03	1.64733	1.7519	-2.41058	-2.26705	-0.0452407	1.1548	-2.86862	3.29002	-0.761577	0.564914	0.31399	2.22552	-3.68274	0.393008	-1.72293	1.88353	-1.16189	1.55862	0.0964993	4.14314	0.941384	-2.08786	1.75504	-1.76229	-1.83317	-0.672069	0.0973558	-0.395792	4.62402	-2.06874	-2.19911	0.990928	0.668071	-0.516914	-1.35435	-1.967	5.25904	-2.62586
U1179	WT	NA	-0.496541	-1.54632	-2.46503	-4.03471	2.99059	-1.27091	1.71555	1.57601	-1.02445	3.14395	-0.868403	-2.22878	0.630619	2.47766	1.18309	-4.02316	4.55479	-2.82381	-2.9619	-0.0768937	5.84007	-0.860134	0.440554	-0.493477	3.96067	-1.2853	0.408062	-1.64832	2.63847	5.65623	-0.203409	-0.386367	-1.1636	-0.933027	-1.36536	1.61288	-2.03064	4.00571	-3.34759	-1.54717	1.2272	3.59588	2.51056	2.14739	-0.786635	2.71107	-2.86547
U1182	M	Class 3	0.889091	-0.418623	-1.61742	-1.82567	2.60685	-1.78432	-0.326156	0.0578989	-2.77192	0.736675	0.78733	-1.32874	-2.92047	1.45775	0.362248	-1.88202	1.70943	-2.14668	-0.0364426	-2.06708	3.7688	-4.16951	1.54985	0.314226	0.43391	0.392318	0.745358	-0.738533	-0.528744	2.6967	0.780846	0.162864	-1.61781	-3.42365	1.76636	0.858268	-0.170746	0.398289	-0.310612	0.038729	0.620906	2.9838	0.446843	-0.216522	-0.561651	1.30525	-0.576425
U1188	M	NA	2.87875	0.482416	-2.89852	-0.378641	-2.71217	-2.5015	-0.900367	-1.66969	1.63328	-2.11803	-4.14879	-2.47687	-0.0762553	-1.06828	0.588783	2.40437	-0.721866	0.845301	-1.12915	3.25654	0.305108	1.96788	-1.90648	1.81735	-2.19899	1.24579	-0.0727393	0.861937	-1.50424	-3.89042	1.08421	-1.29944	-0.121216	-0.347871	2.17011	-0.367802	-0.0956385	0.520613	0.352219	1.07966	1.09455	-1.93319	1.44222	-0.367424	2.02687	-1.77108	1.3926
U1189	M	Class 2b	2.31429	2.12333	0.584584	-0.901859	-0.030158	2.68353	2.36667	-0.333258	-0.352942	-2.40802	-0.990937	2.50689	-0.554939	0.765494	2.66858	0.571095	2.40864	2.81877	-2.42181	-0.813974	-1.59786	0.614774	1.26653	-1.06253	0.348714	-0.821343	1.50722	0.882248	0.501405	-3.22382	-0.0521734	1.34963	1.04328	0.60943	0.545822	-1.41056	-1.13862	1.75187	0.768565	0.792287	0.562838	-1.72026	-0.87209	-0.444055	-1.27728	1.34245	-1.61045
U1190	NA	Class 2b	-1.72515	1.56621	-3.5031	4.05538	-2.83927	1.36441	0.511045	1.51932	0.33784	-4.87437	-0.0367274	4.23132	2.28635	-1.45547	-0.552895	2.62229	-3.02931	2.61434	2.39921	1.89021	-3.77097	1.21801	0.141605	-2.40805	-3.91073	1.35395	-0.323916	0.965317	-2.96995	-0.927405	1.55002	0.505291	-0.0776441	1.61682	-1.18874	-1.96011	2.03604	-3.44596	1.82128	0.932057	0.597781	-3.73027	-0.297301	-0.166305	1.46378	-3.63335	0.93801
U1191	WT	NA	-1.34973	-1.70432	-1.38183	7.445	-5.03714	1.6448	-3.63393	0.747084	4.43977	-5.2537	-1.28284	3.30152	2.33853	-2.98126	-5.25769	5.85949	-6.72142	2.80186	2.02872	2.88891	-6.51711	5.77078	-2.77229	0.89283	-7.6664	3.48907	-1.33225	1.04423	-4.18295	-5.827	-0.145226	-1.3073	2.22604	4.13219	2.88108	-1.16348	1.80578	-6.80457	3.14376	1.64089	-2.08724	-7.43337	-2.47834	0.806744	3.6139	-5.64448	3.52369
U1192	WT	NA	-2.31608	-1.46909	-0.467899	4.84507	-4.86452	-0.861221	-2.28127	0.406019	3.512	-2.93162	0.345181	1.82702	4.6917	-1.26535	-5.55332	3.37095	-6.56744	-1.53155	3.06668	2.72577	-5.54576	3.13766	-3.02571	0.995629	-3.6051	3.98452	-3.65062	-1.03275	-4.06425	0.546327	1.53173	-1.98495	2.16913	1.93269	-0.695564	-3.8607	2.33531	-4.75433	4.27975	0.666721	-2.00209	-1.9591	-2.73361	0.407929	1.52371	-3.77648	3.01457
U1194	WT	NA	-1.11107	-1.71763	1.50253	-1.64211	-0.409114	0.188206	0.546888	1.29913	0.119689	5.08124	-1.68748	-0.717828	2.46643	1.89655	-1.88987	-2.2235	2.76562	-1.97548	-0.599432	0.606192	4.0913	-0.491758	-1.70337	1.26858	2.93864	0.0239286	-0.198105	-2.32346	1.20789	4.17203	0.53813	-1.0075	0.767557	0.258738	-1.81517	0.102975	-1.21455	0.0149825	-0.909591	-1.45692	1.42317	4.03537	0.456716	0.7339	0.065759	1.50534	-0.920997
U1196	M	NA	2.32392	1.65019	1.1095	1.89162	-3.29206	3.49542	0.501365	2.46434	2.24825	1.48499	0.531528	0.744114	2.43081	0.00690752	1.1789	2.3782	-1.16971	2.17329	-0.0190239	1.04976	-3.28489	0.985695	1.38062	-2.72991	-1.93796	-1.27391	0.661864	1.02856	-1.67096	-3.84799	0.204388	1.80709	-0.569301	0.583363	-0.558108	-1.48815	-0.309207	-0.189485	2.42775	0.240076	-0.743662	-5.40618	-3.54124	0.349496	-0.37836	-2.19082	-1.51743
U1205	M	NA	1.84435	-1.23479	0.82352	1.60299	0.362903	1.7887	0.458498	0.669749	1.63991	2.0576	-0.218392	-1.49482	1.34423	0.0561863	-1.58544	-0.4393	1.507	0.474254	-0.617478	-0.500275	2.67834	0.0600865	0.906455	-0.925569	1.00286	0.697623	2.44146	-0.225969	-0.475873	0.00277762	1.42084	-1.26574	-0.364415	3.33323	-0.246124	-0.907179	-2.16741	0.151628	0.567377	-0.30445	0.227522	-0.375829	-1.21927	1.59246	-0.871166	1.24884	-2.41905
U1206	WT	NA	-0.855957	1.24705	-0.00180805	-0.288119	-0.160549	-1.24216	1.00025	1.10512	-2.29158	-1.06355	0.571216	-1.46473	0.928159	2.29788	-0.820469	-0.901116	-1.63297	2.47447	-0.817539	-1.93155	2.55344	-1.4532	2.34654	0.0945699	-0.271709	-0.515136	-1.36141	0.567114	-1.27589	1.6762	0.572899	0.84184	-1.04379	-1.03525	0.327425	1.39783	-0.384664	-0.876446	1.43177	2.34467	0.323431	0.299353	0.589448	-0.511291	0.709922	-0.217246	-1.43434
U1207	M	Class 1	2.2311	-0.377265	-1.34186	-0.971514	-1.41061	1.03303	0.240161	-0.58729	-0.815488	-0.229608	-1.89938	1.30683	0.237241	-1.0166	0.999949	-0.921079	2.69793	-0.691255	0.766934	1.81927	1.42107	-0.914529	0.658249	-1.05544	-0.408625	0.276236	0.994407	-0.433406	-0.248309	-0.849127	0.500251	0.302756	-1.39436	-0.0433571	-0.404752	0.385417	-2.62611	2.98455	-2.4906	-0.363399	1.59736	-1.70196	0.503309	-1.48687	-0.18274	-1.08674	-0.585635
U1209	M	NA	1.51435	2.6285	2.54812	4.23107	-3.72946	2.34872	-1.67096	0.216668	3.2884	-0.73592	-0.178598	0.493075	2.00305	-3.27454	1.81799	4.22754	-2.63141	1.87423	2.9215	1.28545	-7.76463	2.09759	0.0820208	-1.577	-3.27489	2.62909	0.409961	0.771471	0.204725	-2.83606	-1.73401	0.455596	-0.377694	2.36915	-1.01325	-4.23322	1.51709	-1.47707	3.59191	0.109278	-2.4955	-5.15765	-4.43835	-0.951844	0.302862	-3.47841	1.11682
U1211	NA	NA	0.777054	0.00957184	-1.31724	-1.9457	2.03709	2.64637	0.362318	0.0190285	-2.34803	1.93184	1.56464	0.981421	-2.32705	1.5056	-0.189034	-3.16543	1.51277	0.626137	-1.07977	-2.2564	3.22351	-5.98374	2.45791	-2.58713	1.28429	0.38142	-0.464898	0.915279	-0.150957	1.31211	0.64445	0.93208	-1.28139	-3.97217	1.42648	0.323062	-1.64469	3.50102	-2.67593	-3.53597	1.75016	0.848816	2.17428	-2.44847	-1.6211	3.3657	0.899494
U1212	M	NA	2.49644	4.32138	1.85033	1.52938	-0.250461	0.891303	0.652602	2.1459	2.43436	-1.10033	0.489106	1.96812	2.08461	-0.0548923	1.6385	1.35011	-0.855591	1.54761	-1.06261	-0.441543	-2.69194	1.31446	1.287	-2.373	-1.17061	-2.50193	1.51539	0.926737	1.58623	-4.12876	-0.971737	1.74641	1.2225	0.483166	-0.595094	0.291536	0.104	0.0102046	1.78759	0.771919	-0.558896	-3.32497	-3.65548	1.9541	-0.332023	-2.33897	-0.280058
U1228	WT	Class 1	0.00876542	-1.40795	-1.1414	-5.23879	3.49972	0.639023	2.91538	0.2362	-3.83165	5.44187	-1.07985	-2.55929	-0.738054	2.87399	-2.3581	-5.27797	4.9806	-4.01051	-0.788261	-1.67597	5.2831	-3.57907	-0.789261	-0.0550936	3.8798	-2.93018	0.678687	-2.32066	1.08389	4.96939	-0.60764	-2.36168	-0.99334	0.518864	-0.761739	-0.076944	-3.20629	4.92307	-3.50305	-1.60685	3.07156	4.43267	3.04935	2.11468	-1.35041	4.7343	-3.61826
U1230	M	Class 1	2.3023	0.2507	1.59878	-2.83054	2.39876	1.55764	1.15731	0.68485	-0.708502	3.12881	1.18408	-2.134	-1.15551	-0.0997516	2.67489	-1.91139	3.88282	-0.544743	-1.1573	-1.18812	2.0588	-1.92711	0.633663	-0.896367	3.34696	-1.50351	1.46214	-1.31441	1.5077	1.04181	-1.96623	-0.141903	0.652043	0.0383779	-1.02965	1.78047	-2.02924	2.725	-0.474581	-1.3416	0.671473	1.92541	0.44908	0.759911	-2.1605	1.60016	-1.95727
U1231	M	NA	1.3786	-0.843529	0.746356	-1.33822	2.10443	-0.893493	0.356824	-0.376839	-1.16638	1.64098	1.29618	-3.55993	-1.73758	-0.740913	2.53201	-1.81416	3.01097	-0.850224	-0.91382	-0.73166	3.22332	-1.46138	1.08064	-0.559926	1.57257	-0.667107	0.948993	-0.708039	3.56273	0.0750629	-2.8669	0.834648	-2.07425	-1.12685	-1.12803	3.02785	-0.681937	1.47934	0.283341	-0.589571	-0.391475	1.00032	-0.240244	-0.970362	-0.285064	1.86218	-0.609154
U1232	M	Class 3	-0.849504	0.153681	-0.581911	-0.505458	-0.130995	-0.00801245	0.174462	3.03841	2.0796	0.149462	1.62458	-0.195479	-0.78226	0.565544	-0.148749	-0.0605111	-2.58224	-0.883869	2.94094	-0.0968826	-1.76054	-2.09176	1.06215	1.31277	0.799908	1.87616	-1.82463	-1.40136	-0.318178	1.32383	-1.53087	-0.598968	-1.27799	-1.41453	-0.479982	0.0519113	0.951099	-2.55095	-1.32663	0.0681518	1.17081	-0.150563	0.521031	-0.0539294	0.485269	0.451656	1.57145
U1233	WT	Class 2a	2.27649	1.9942	-1.397	-3.95543	1.14289	-0.785029	0.879524	-0.918878	-1.23434	-0.234346	-4.28048	-1.21793	-0.313169	0.202785	0.382574	-0.75058	4.39151	-2.06205	-1.99613	1.36069	1.18892	-0.187461	-0.50571	-0.177847	-0.905292	-1.36928	1.22685	1.54319	-0.945129	-0.453617	2.57602	0.502537	-0.194936	0.120409	-0.183925	-0.277682	-0.751212	1.09862	-1.1764	1.84177	3.85722	0.345567	1.11259	1.25208	-0.708335	-0.104709	-0.503144
U1235	WT	Class 2a	-1.28129	-0.48884	0.123887	-2.49193	0.96021	1.18015	1.59164	1.02242	-1.84392	3.81738	-0.620985	-2.40017	-0.0339204	2.51377	-1.58135	-3.63637	4.27461	-1.1706	-1.28839	-1.59434	3.98979	-3.5596	2.7881	-1.80196	3.45778	-2.86718	1.11605	0.0964381	2.56372	4.52527	1.39136	-1.01504	-0.574899	-1.42861	-2.20633	2.50037	-4.7821	4.4786	-3.176	-1.25901	3.3357	2.48004	2.19023	1.59291	-1.7345	2.08661	-1.74974
U1237	M	NA	1.88172	0.290208	0.882454	-1.95242	3.14956	1.57583	2.25136	0.982797	-2.69738	2.27151	-0.526095	1.19016	-0.322311	2.54836	0.293597	-4.46245	5.3898	-1.19757	-0.747003	-0.906702	1.31992	-3.19268	0.593706	-2.09014	2.74855	-3.94903	-0.16682	-1.31561	0.656517	5.40072	-0.320783	1.00427	-1.55671	-2.18071	-1.96846	0.539824	-2.20031	1.57309	-2.21063	0.68397	2.21898	4.69733	3.74413	3.36184	-3.11321	2.63798	-1.99483
U1240	M	Class 3	-0.651006	0.833721	-1.15316	2.09065	-1.45402	1.38728	-0.672555	-1.64132	-0.992584	-2.51054	0.60285	-1.93651	-0.278055	-2.92764	1.14776	2.47883	0.752759	0.362274	0.841108	2.49699	0.854223	2.07037	2.16119	-0.105366	-1.89906	2.61052	-0.781701	1.36544	1.31808	-1.75513	-0.3913	0.0798713	0.528331	0.239375	3.17158	-0.280164	3.41319	1.7115	-0.0888998	0.469358	-2.36107	-1.59	-0.95258	-3.55145	1.03844	-0.270327	0.673032
U1242	M	NA	-0.0843174	0.974955	-0.0255739	5.41382	-3.87925	2.24868	-1.19912	0.874125	4.92211	-3.44252	-0.107895	0.909551	4.32699	-0.460004	-1.92843	5.48085	-3.7861	-0.13001	2.85074	1.91903	-5.36226	3.14987	-2.09412	-0.336286	-4.48088	2.61402	0.499507	0.473635	-1.97154	-1.30609	1.0476	0.616477	0.575305	3.47473	0.764892	-2.11879	2.94392	-2.96533	4.64212	-0.574734	-0.804859	-4.34277	-2.60732	-0.287712	1.715	-5.86392	3.86182
U1243	M	Class 1	1.07062	2.13479	-0.651622	-1.40561	1.3002	1.74868	2.60735	2.4013	-1.60514	1.44316	2.10042	-0.30741	1.264	2.08504	1.14495	-3.46461	0.730086	0.787651	0.103696	-0.355556	-0.402251	-2.52702	0.532691	-2.043	3.01006	-2.38463	-0.149953	0.321975	2.49899	2.54215	-2.17273	0.628372	-0.510975	-0.246837	-2.45322	-0.128269	-0.415378	-0.700269	-0.0227051	-1.71497	1.76636	0.507493	0.210489	1.01144	-2.16777	1.35299	-3.41716
U1244	WT	Class 2a	0.136766	0.688674	-0.362011	-2.05493	1.75604	-1.00571	1.2546	0.250087	-1.40188	-1.60203	-3.41124	1.70933	1.60053	1.20433	-0.804239	0.388768	1.86947	0.917445	-1.72422	-0.0637608	1.89076	0.554174	-0.398143	3.8128	0.246392	1.15457	-0.641751	-0.418608	0.447416	4.02107	1.39007	-0.375496	0.51574	0.410824	0.592491	-2.05017	-1.65705	1.36599	-1.79761	-0.312633	2.19041	2.60435	1.69506	1.36447	0.321088	1.15486	-0.622816
U1248	M	Class 3	0.34716	-0.88638	0.794354	-2.52876	2.08619	-3.41774	1.14894	-0.695438	-0.690096	-1.02882	-0.521401	-3.39445	-1.46525	-0.496012	0.913484	0.504555	1.07421	-0.920333	-1.57617	0.102915	2.34657	0.742367	-1.08637	3.934	0.750933	-1.23311	1.24672	-1.07587	3.10662	0.831573	-1.73295	-0.114542	0.116722	-1.33195	-0.259072	1.07811	0.249512	0.327342	-0.116662	-0.73775	-0.165204	0.752413	-0.855477	-0.724789	2.41543	3.18567	-1.03844
U1249	WT	Class 2b	2.44006	-0.162735	0.609609	-1.59883	-0.780416	1.28586	0.0420531	0.0782573	0.25265	1.61063	-1.18051	-1.45449	1.01627	0.600302	0.436079	1.27388	3.72596	1.65598	-1.32935	-0.762834	1.5024	-0.639859	0.149795	-1.5266	1.44647	0.470634	0.436202	-1.1772	2.03084	-0.83067	1.05662	0.283233	0.145258	0.98755	-0.122102	0.493832	-2.0989	3.07006	-0.578302	-1.8768	0.366013	-0.700769	-2.32504	-1.47126	-0.179266	2.85886	-1.11075
U1256	M	Class 3	0.718147	-1.58692	-0.0199558	-1.36758	0.689673	0.228484	0.645982	-0.636314	-1.53827	0.614635	1.17001	-2.18149	-2.24995	-0.636971	1.26641	-0.562654	2.28927	0.39963	-0.304975	-0.28576	1.82569	-1.33069	1.45433	-2.03383	-0.0486792	0.292961	2.5028	-1.25841	2.84966	0.0193016	-0.766411	0.349815	-1.32552	-1.39477	2.70347	-0.591198	-0.490947	3.34571	-1.08079	-1.27545	-1.3278	1.32571	0.0923261	-2.38924	0.716759	2.04123	1.7707
U1263	M	NA	4.01423	2.70096	1.57213	0.33066	-2.3377	2.50284	0.657937	1.02193	-1.18217	-1.26474	-2.60695	3.47375	0.802593	0.0876836	1.86383	2.7149	0.497183	2.99018	-2.49132	0.289128	-1.69564	0.740084	0.552959	0.133877	-1.96873	-0.266163	1.26125	-0.149747	-0.204353	-4.88354	-0.222655	2.56985	0.536177	-0.136086	-0.256267	0.265812	0.218162	1.38957	0.785648	0.866171	0.24831	-3.23366	-0.762262	0.054062	0.138396	-1.90831	1.06149
U1264	WT	Class 2b	-1.29031	-0.872949	-0.896177	-0.7068	1.77368	2.44335	0.666691	0.813699	-0.823098	1.56416	0.265772	2.2747	0.783493	1.09486	-3.40018	-2.82844	1.74207	-1.09639	0.993621	0.816536	0.12978	-2.58924	-0.0277872	-2.55596	1.40365	-0.151597	0.469974	-2.01897	-2.46366	4.73634	0.379888	0.248471	-2.62004	0.0660309	-1.52096	-2.61104	0.885369	-1.98713	-2.31101	0.774709	2.85336	3.51712	1.56233	1.18122	-1.86696	0.3715	0.659937
U1265	M	Class 2b	0.708972	-1.88711	-0.178291	0.841802	-0.671872	1.27496	-0.360069	-0.509659	0.0436472	2.53364	1.80346	-1.53123	-0.591223	-0.708339	-0.107074	-1.46736	1.78696	-0.209571	0.752191	-0.414101	0.903927	-1.74008	-0.129891	-0.646497	1.85136	0.927835	0.163245	-0.521654	0.686546	1.65511	1.22789	-0.580232	-0.285392	-0.211116	-0.0534991	1.23993	-0.507797	-0.474711	0.543327	-0.589274	-1.68331	-0.286724	-1.69754	-0.164644	-0.74811	1.33896	-0.0232317
U1266	M	Class 2b	-0.984729	-2.10282	-1.05353	4.46307	-2.79903	-0.0995649	-0.334932	-0.73431	2.67151	-1.30014	-2.32616	-0.145271	0.140726	-1.63855	-0.196204	4.00696	-0.673874	0.806969	2.27195	0.963804	-4.17916	3.17352	-3.29659	4.07386	-2.04643	-0.104926	-1.13473	-1.47891	0.159087	-2.93227	-0.0914319	-1.94668	2.84305	3.68747	-1.24003	-0.521443	1.55295	-2.70342	3.13888	0.305356	-3.34833	-3.01296	-3.23445	0.69926	1.68852	-2.82798	0.840157
U1267	M	Class 1	-1.10286	-2.09438	-0.838102	-3.6023	2.99739	-0.324418	1.48109	0.483862	-2.46712	2.98662	0.899167	-5.10785	-2.49593	0.190569	-0.264721	-3.9197	3.93041	-2.81134	0.406796	0.131261	4.40635	-1.70947	0.00653187	0.652571	4.46587	-3.89133	-0.192632	-1.18063	1.25209	4.54655	-0.316534	0.382473	0.177049	0.759342	-1.40337	-0.18005	-1.09238	1.04989	-1.66719	-0.826663	3.18535	5.17488	2.68977	1.33237	-1.84215	2.13054	-4.12453
U1270	WT	Class 1	1.07024	-1.28114	0.294571	-0.473496	1.78064	-0.0139066	0.595888	0.0643701	-0.235942	2.35589	1.3736	-4.13148	-1.11405	-2.13247	0.680291	-2.55607	0.527498	-1.88906	1.33866	0.353936	1.34505	-2.9392	-0.072929	-1.86348	1.2997	0.269732	0.155069	0.535906	1.93291	0.747039	-1.94512	0.939954	-2.5143	-0.335055	1.21832	-0.995392	-1.68273	0.880373	-0.900508	-0.172854	0.33155	1.29926	-0.470127	-0.704833	-0.405926	2.0876	-1.16449
U1271	M	Class 3	2.163	0.291561	0.832419	-2.2944	1.64654	0.527623	-0.248352	0.967144	-3.89672	0.27153	0.341072	-1.68466	-2.88232	-2.09829	2.30491	-1.88569	4.14003	0.222764	-2.75279	-3.31346	2.95827	-2.42527	0.386323	-0.641159	1.33186	-0.787424	2.0111	-0.0335845	3.66057	-1.3712	-2.22604	0.956196	-1.54761	-0.0508285	1.21132	0.67275	-1.06067	4.99125	-1.48854	-1.11654	-1.0938	1.62172	-1.00557	-0.899112	-0.193652	3.39489	-0.655733
U1272	WT	Class 2b	-1.46656	-1.90763	0.791274	-1.6638	2.38541	0.122529	0.667703	-0.444005	-0.700429	0.919094	-0.53828	-1.27403	1.13003	1.36022	-2.10767	-2.31963	1.08066	0.117696	2.05799	-0.42338	0.484143	0.288787	-2.34389	0.0100125	2.05901	-1.30969	0.0843836	-1.20175	-1.84733	2.37883	0.674365	-1.87421	1.67453	0.946066	-0.0270165	-0.955585	-2.11321	-1.96313	1.55343	-0.801197	1.63269	1.6302	1.07901	1.34588	-1.23751	0.634528	-0.166925
U1275	WT	Class 2b	0.369485	-1.04899	1.06876	-1.00939	0.429242	0.978997	1.44565	1.14029	-0.539211	0.778423	0.803083	-0.0296823	0.970515	0.66084	-0.844266	-1.2734	1.11775	-0.988628	1.36514	0.755294	2.06428	0.149428	-2.81792	0.16044	1.25152	-0.08056	0.622626	-2.65038	-1.79211	1.68889	-1.31109	-3.18711	0.303362	2.66294	-1.03214	-0.599095	-0.715007	-1.45897	1.30763	-0.745329	1.14681	2.49248	-0.687788	3.88715	-0.751724	0.173776	-0.617832
U1276	WT	NA	3.53682	2.0621	-0.389264	-2.14196	1.84634	1.65935	2.40983	1.64301	-0.28147	4.06351	0.337722	-1.66817	-0.847432	0.855142	2.36148	-2.34638	4.66996	0.617813	-2.42206	-1.38539	3.0592	-3.86236	1.25431	-4.03666	3.39915	-1.65789	1.27218	0.684978	2.61672	0.759857	1.3442	1.76629	-1.23917	-0.11311	-0.00274546	1.63603	-2.92743	4.38582	0.0780498	-1.48955	1.59876	-0.20532	-1.27966	-0.546604	-2.43627	3.33193	0.0160951
U1277	WT	Class 2a	0.102999	0.196868	0.529343	-2.63591	3.46594	-3.25307	0.89652	0.620509	-0.224877	3.42529	-0.448345	-4.14472	-0.158466	0.983355	1.66949	-1.64925	2.99241	-1.60274	-1.73505	0.386872	4.54676	0.644919	0.199025	1.6294	2.55309	-0.414111	0.519456	0.608301	3.4204	2.15711	-1.08707	-0.28338	-0.179629	-1.72786	1.0542	2.27672	-2.02588	2.90549	-2.00313	-1.63489	0.954203	2.41501	-0.527128	0.583447	-0.205119	3.2391	-1.6868
U1279	M	Class 1	0.26684	-0.321307	0.947123	-1.83535	1.66865	-0.511147	0.0891575	0.230699	-1.36999	-1.24719	-1.12057	-0.0685764	-0.78385	-1.47751	3.02643	0.693651	2.43503	-0.506712	-1.15914	-1.72388	3.57234	-0.785179	-1.95048	-0.426662	-0.0372486	-0.340206	0.958857	-1.00072	2.34938	-0.615543	-1.56694	0.00322049	-0.0966561	-0.658871	1.39029	2.14068	0.144608	1.76381	-0.163863	-0.341305	-1.45141	1.00496	-0.675984	-1.53188	0.947998	1.09765	-0.214805
U1280	M	Class 2b	1.42126	-0.391517	-0.589974	1.2614	-1.75893	1.63837	0.0545743	-2.75424	-0.163161	0.816909	0.488699	0.203383	1.72906	-2.63969	0.145848	0.800664	-0.689106	0.746555	0.934946	-1.32034	-1.43108	-1.04344	-0.35466	-3.13539	-0.676463	2.43151	1.34507	-0.927281	1.40548	-2.63248	0.844923	0.0129681	-0.921907	2.49266	0.291668	-0.120126	-0.906864	-0.0918476	1.52258	-0.513793	-0.959895	-2.47117	-3.12659	-1.73892	-0.699407	-0.605874	-0.951715
U1282	M	Class 1	-0.841899	-0.679104	-0.658514	-2.70872	2.62762	1.12043	0.564374	2.48234	-0.567199	3.16158	1.7064	-3.20587	-1.01242	1.93943	-0.939797	-2.13012	2.43228	-3.4296	1.30756	-1.17185	0.67302	-2.56569	-1.19638	-2.08193	4.65166	-3.16391	-0.437416	0.416369	0.490236	5.83896	-0.383023	-0.00862434	0.677811	0.444611	-1.75999	1.44182	-0.486409	0.308499	-1.91339	-2.1529	1.84587	3.42489	1.94985	0.983106	-1.89245	2.15151	-0.92546
U1283	WT	Class 2a	-1.46908	-2.54123	0.820267	-0.0938501	1.09449	-0.748743	1.418	1.21019	-1.77321	2.11525	-1.68636	-0.969605	0.77484	1.68224	-0.33807	-1.82257	3.95068	-2.27895	-0.194225	-2.17108	2.54398	-0.629713	-2.76277	1.62309	4.5183	-1.60391	-0.626562	-1.27158	0.254675	4.43324	0.795194	-1.92375	1.39854	0.876621	-0.910535	0.664321	-1.37449	0.47056	-0.827094	-3.15343	1.08215	2.7799	1.92349	3.16494	0.40488	1.27368	-0.164191
U1284	WT	Class 2b	2.73565	1.73132	0.493266	-0.96853	-2.37285	-0.71602	0.800638	-0.08122	1.48906	-0.249993	-3.40065	-1.39052	1.83837	-2.52192	1.51111	2.38038	1.71171	0.0859777	-2.2797	1.90874	0.683006	3.01881	-2.97487	1.87474	-0.225455	0.188022	1.0288	1.22535	0.971855	-0.0946099	-0.00333174	0.496155	3.41899	2.77015	2.34398	-1.95776	-2.08278	1.52835	0.975125	-1.34988	-1.1546	-0.315531	-1.94276	-0.221223	-0.0100003	-0.108986	0.0276672
U1286	M	NA	-0.283398	-0.747682	-0.322684	-2.51797	3.51278	1.74928	2.66253	-0.458492	-2.79331	5.13116	-0.70393	-3.34498	1.3254	1.82726	-0.574568	-2.61052	4.76796	-1.79586	-1.09327	-0.71703	4.49193	-2.2804	-0.725129	-1.58754	3.05671	-2.25811	1.1753	-0.618942	2.24456	2.47164	1.20816	0.498469	-0.153666	-0.655265	-0.808635	0.0595783	-4.37679	0.355889	-1.29678	-0.500701	2.6341	3.84185	0.528766	0.776969	-1.29993	2.66972	-1.14057
U1288	M	Class 1	-0.923237	0.659365	-1.031	-1.83188	-0.267993	0.566564	1.31509	-0.104	-0.31515	1.58002	-0.409213	-2.54475	-0.623976	0.659742	1.05664	-2.82653	1.70988	-1.64843	1.23474	1.24859	1.56284	-2.13849	-0.295296	-1.29232	1.22771	-1.59337	-0.338574	0.85336	1.4744	1.94356	-0.961136	0.304022	-0.329662	1.50744	-0.71214	-1.27449	0.224246	2.26597	-1.01275	0.188764	1.49821	1.09831	1.25946	-0.850808	-1.05301	1.33697	-0.224286
U1289	M	NA	1.57818	-0.823323	-0.25199	-1.33546	3.00754	-2.8034	1.60656	-2.79589	0.275783	-1.24443	-1.75037	-4.96829	-3.14734	0.187495	2.30913	-1.72959	4.46909	-1.56	-2.15499	-0.615994	4.36787	-2.63216	-0.516261	1.55463	0.687711	-0.385652	1.50074	-0.353018	3.0528	0.870014	-3.16288	-0.149214	-1.28375	0.124185	2.62164	1.33424	-2.0501	2.85611	-0.524446	-1.00006	0.386002	3.69932	1.07246	0.948521	0.0205164	4.98672	-0.011229
U1291	M	NA	2.48921	-2.30423	1.87003	3.30886	-1.28691	0.499263	-1.23951	-1.52145	-0.513799	0.684291	-0.649456	-1.13375	1.3041	-2.78138	-0.518348	1.328	0.299172	0.715974	1.34674	-0.688198	-0.230633	2.04467	-3.53482	-0.312176	0.147949	1.95345	1.54418	-0.4162	0.012859	-1.50617	0.370229	-2.9123	0.548578	3.94975	1.30678	-2.37132	-0.828043	-1.65604	1.78276	1.29998	-2.48037	-0.893434	-1.93538	-0.424	-0.15203	0.013119	-0.254538
U1292	M	Class 2b	0.536627	-1.8565	1.59587	2.28061	-0.229367	-2.53497	-0.245198	-2.5618	1.86429	-0.81626	-2.99253	-3.08965	0.0602333	-2.04577	1.09769	1.53968	-0.0145722	-1.13105	0.370133	1.44535	2.31097	2.28609	-5.01934	2.81207	-0.243732	0.735977	0.23476	0.576906	1.02506	0.821582	-0.469859	-2.46382	1.542	1.97885	1.92066	0.331402	-0.219874	-1.69258	0.207682	0.218198	-0.972255	1.44182	-1.00974	1.08144	2.1278	0.402274	0.0325907
U1293	NA	NA	-0.258875	0.0878523	-0.54433	3.67896	-3.31844	1.92129	-1.14675	-0.366449	0.863794	-0.473798	1.38226	0.716893	2.01699	-1.94057	-0.234832	1.55536	-2.05929	1.69027	2.12468	0.79081	-2.62173	1.60624	-1.34453	-1.31275	-1.3621	1.30037	-0.177968	-0.636775	1.85853	-2.97849	0.0614129	-0.0433268	-0.271235	2.95837	-0.159017	0.258819	-0.0780153	-1.1397	3.6886	-0.156589	-2.87105	-5.15087	-2.79422	-0.836889	0.732043	-1.54017	0.321029
U1295	M	Class 1	-0.118013	-1.53396	0.177622	0.973267	-0.603256	-0.107912	-0.895824	-1.38546	-0.83472	1.95708	0.621961	1.16707	-1.08709	-1.65917	1.32719	1.19588	-2.29409	1.35163	3.47513	-0.703256	-0.13208	-2.55709	-0.669502	-2.16787	-0.832773	0.746628	-0.711366	-0.776652	0.924165	-2.15443	-0.517796	0.231022	-0.397433	0.659858	0.665839	0.0183057	0.858348	0.493516	-0.00419251	-0.72005	-2.5732	-1.30208	-2.04705	-3.34755	0.581983	0.318322	0.657923
U1297	M	Class 1	2.80724	-0.987953	0.0625721	-1.18451	0.312263	1.61506	-0.791366	-0.793245	-1.60751	1.68853	1.00059	0.64688	-0.574362	-0.874229	0.996251	-3.31742	0.84899	-0.749335	-0.19947	-1.03882	0.205371	-3.88535	1.82787	-3.71612	0.617711	-2.75028	-0.191765	-1.18533	-0.323337	-0.301743	-0.280951	1.05231	-0.484767	-0.262406	0.371634	-0.0549757	-1.89853	2.16461	-0.0593308	-1.69713	0.299752	-0.871179	-0.167326	-3.4076	-1.02454	1.06903	0.760556
U1298	M	Class 1	1.07541	-0.315074	0.548823	1.08012	-2.54532	0.63247	0.122032	-0.898447	0.182918	1.12904	0.806504	0.220482	-0.809346	-2.26012	-0.0821807	-0.191108	-1.02954	0.0255263	1.71682	-0.906815	-1.34822	-3.11505	-0.146715	-1.72886	-1.14572	0.375667	-1.51965	-0.921743	1.52665	-3.64325	-1.05482	0.910591	0.000923899	0.703384	0.494232	0.591919	1.63269	0.687655	-0.596839	-0.616525	-3.09394	-1.49599	-2.47128	-3.18249	1.07524	-0.660741	0.858877
U1300	M	Class 3	0.679444	1.78637	1.24274	2.3159	-1.71185	-1.45149	-1.27537	0.441137	2.58673	-1.97805	-0.254965	-1.1668	0.026154	-1.73732	0.523718	2.0334	-3.06735	-0.193696	-0.436804	0.481377	-0.462705	0.319769	0.709676	-0.578882	-1.80179	1.66263	-1.06745	1.63399	1.52492	-4.43877	-0.767595	1.05385	0.0367164	0.570225	1.8188	0.626291	2.55954	-1.56376	0.110895	0.26782	-2.58009	-4.10175	-4.19842	-2.91716	2.75696	-0.317026	0.619551
U1301	M	Class 2b	4.24271	0.984368	-0.179516	-1.74445	-1.54748	-0.799297	0.3339	-0.251466	-3.26954	1.31515	-2.77794	2.10027	0.271828	-1.34149	2.04258	1.47252	2.52727	-0.0637565	-3.06127	-0.129919	1.20295	0.594724	-1.79084	2.26555	-0.231167	-2.32818	0.664852	1.13664	1.51803	-0.214992	-2.13607	-0.373769	1.90187	-0.167367	0.450674	-0.41328	-2.74602	2.28032	-1.68525	-1.02837	0.571582	-0.279903	-0.926794	1.3213	0.408481	-1.87837	-0.576665
U1303	M	Class 1	-0.225848	-3.03355	-0.158866	-3.97797	4.74682	-0.706628	1.26774	-1.18749	-2.14936	3.17143	-0.593631	-4.27722	-1.69184	1.68194	1.04844	-4.73388	5.18681	-3.7054	0.991091	-0.850412	5.91783	-2.65783	-1.63624	-0.0884176	4.40091	-2.31867	-0.16643	-0.634785	3.33046	6.20004	-0.496332	0.720944	-1.33111	-0.11717	-0.772758	0.766012	-1.66698	1.97468	-2.22284	-0.78768	2.07018	6.72603	2.25881	2.71253	-2.8336	3.03067	-3.32583
U1304	M	Class 3	-0.301698	0.654181	1.39058	-2.51133	3.90094	0.158931	2.04723	1.04752	0.803168	1.16898	0.419596	-1.89454	-0.882891	-0.35597	1.72891	-1.60002	2.34446	0.4648	1.9495	1.32045	0.149075	0.195131	0.166448	-1.78997	2.41624	-1.57351	1.58164	-1.37879	0.760877	3.16818	-1.35252	-0.128968	-0.150723	0.682131	0.0502061	0.223448	-0.856603	2.24085	0.67212	-0.0288377	-0.592047	3.15384	0.412585	0.737822	-0.919619	2.11957	1.3993
U1305	M	NA	1.29529	-1.36592	1.35747	-2.72991	2.26103	0.998226	1.55681	2.42677	-1.69561	0.564393	1.97658	-4.50258	-0.983827	0.515481	0.0549272	-3.07086	2.02293	-1.41281	-1.46808	-1.10616	1.23797	-3.66064	1.26575	-2.78807	4.10174	-1.96044	1.11875	-0.569079	1.44987	2.73595	-1.24664	1.7332	-2.09011	-0.039484	1.00794	2.43758	-1.71378	3.01669	0.370687	-2.20122	-0.862074	3.25877	0.0677204	-0.455394	-2.43945	3.86571	-2.62818
U1307	M	Class 3	-0.295851	-0.936577	-0.197182	-1.31144	1.03606	-2.02504	-0.252141	-1.87159	-1.65735	-2.40104	0.292943	-0.118064	-3.15781	0.245114	1.04824	0.0332535	1.34268	1.10863	-1.23883	-0.660867	1.1869	-2.34295	2.31751	-0.102062	-0.446333	-1.75549	0.590754	-0.611583	2.08498	0.60041	-1.54517	1.07283	-0.834661	-2.3652	0.83568	0.639815	0.410499	1.57464	-1.84644	-0.171292	-1.08073	1.05177	1.32739	-0.36662	1.21339	1.26626	-0.650708
U1308	M	Class 2b	0.112023	0.615678	-0.792042	-0.427855	3.37794	1.94652	2.52109	0.523544	-1.69308	1.7334	2.0783	-0.644326	-1.10725	1.55099	1.04005	-1.41922	2.61041	0.481133	-0.00472252	-0.268689	-0.918694	-1.40384	0.119256	-0.672064	3.56178	-4.06642	-0.352299	-0.824959	2.43991	2.23415	-0.350713	-0.357739	-0.512094	0.299891	-2.24227	1.07818	-1.22176	-0.218562	-1.14748	0.487755	1.75986	0.328556	0.216247	1.81278	-2.13996	0.977717	-2.07218
U1309	M	Class 1	0.305785	-0.328288	1.23091	1.80315	0.83291	1.74124	0.354721	-0.0701417	-0.244002	1.44575	1.34664	-1.84733	-2.22717	-1.50611	0.458221	-1.55043	-0.932073	1.04803	1.77869	-1.83907	-0.617255	-1.62978	0.290339	-0.761812	-0.721671	-0.0455533	1.60605	0.204617	0.789773	-0.62833	1.29316	-0.574099	-0.356167	0.486941	1.82923	-0.353262	0.920548	-1.50825	1.3569	-0.456811	-1.38178	0.704362	-0.724248	-1.77365	0.184853	1.75142	1.76732
U1311	M	Class 2b	-0.181673	-0.49535	-1.60229	-1.34088	0.833852	-2.03075	-1.00705	-0.21449	-0.865039	-0.16714	-3.44866	0.290858	-0.245597	-0.32109	-1.99166	0.530258	1.84932	0.461816	-2.54108	1.23436	2.0256	1.69059	-0.65993	2.36674	-0.115388	-0.0548701	0.767672	-0.0138621	-0.775519	0.444129	-0.494358	-1.19298	-0.338527	2.17733	0.175061	0.0242344	-1.11771	0.20245	-0.234163	1.2298	2.35552	0.27744	0.616499	2.28476	0.24877	-0.502847	-1.19204
U1314	NA	Class 2b	0.580776	-0.781136	1.8544	4.2466	-2.22977	1.21904	-1.71288	-0.232221	2.54918	0.386489	1.12026	-1.18926	1.0981	-3.79219	-0.214778	1.79465	-3.09669	0.338855	2.19433	0.866209	-3.16736	2.7498	-2.34788	-1.87083	-0.516964	1.40615	0.47087	-0.981974	2.15536	-3.04039	-0.0924466	-0.425724	-0.122703	2.53611	-0.598509	0.2517	1.40596	-2.42136	2.3598	0.246146	-4.12807	-3.20461	-2.71821	-2.2203	1.17383	-1.28972	0.836322
U1317	M	Class 1	1.25385	0.0784788	0.609957	2.04458	-0.566454	1.34748	-0.343644	-0.678972	0.679198	-0.206028	0.0345435	0.340035	-1.40496	-3.44222	3.21113	2.48216	-1.68702	0.20874	-0.0469488	0.420742	-3.37158	1.1765	0.0470892	-0.436877	-1.26347	-0.544123	0.0526617	-1.66479	3.14702	-2.53559	-2.49807	1.14996	0.690613	2.05524	0.989856	-0.145393	0.945312	0.369662	0.949435	1.75505	-3.57259	-2.24436	-3.02803	-2.57903	0.273782	-0.430528	-0.0205453
U1330	M	Class 1	1.02631	-1.00382	-0.241434	-2.68299	0.491485	2.09856	0.957842	-0.329703	-0.594272	2.6454	1.9053	-1.65168	-3.0981	0.834692	0.21221	-3.47873	3.41108	-1.26853	-1.51876	-0.486724	3.38939	-4.12918	0.696115	-1.57307	1.21763	-2.37996	2.72135	-1.09282	1.94444	1.48937	-0.164144	1.24358	-0.728317	-0.831417	-0.507348	-0.911314	-0.537467	1.21231	-2.59298	-2.10621	0.50266	1.42507	-0.138075	-1.47661	-1.5865	3.39882	-1.789
U1332	M	Class 1	1.04201	-0.820075	-0.160077	-0.904526	1.05436	3.01299	1.30745	-1.20257	-1.97274	-0.158483	0.647245	-1.97926	-0.96531	1.08364	2.45232	-1.20199	3.5495	-0.730567	-0.919082	0.103484	0.787815	-1.95582	-1.30011	-0.462221	2.54222	-0.120029	-1.26878	-0.402975	2.1216	3.14404	0.910973	-0.299848	-0.565075	0.00219445	0.758677	0.917543	-0.994707	1.31748	-0.475398	-0.971273	0.266039	2.45058	1.65328	-0.870192	-1.66346	1.1041	-1.1617
U1335	WT	Class 2a	-0.368472	-0.824435	-0.518033	-2.52615	-2.0377	-1.41679	0.56544	-0.709724	-1.91751	1.79152	-0.510716	0.17984	2.17648	-0.661318	-0.754351	-0.968049	2.50752	-2.88167	-1.20079	-0.0320286	-0.215968	-1.89943	-1.84434	0.562592	0.360263	-0.00503263	-1.98323	-0.868197	1.27045	4.15673	-0.524935	-0.546166	0.000615093	0.147761	-1.2221	-0.502463	-0.746617	-0.33646	-1.45628	-1.24886	0.976381	2.25315	0.186109	-1.24021	0.404367	0.924272	-1.41332
U1336	M	Class 1	0.754526	-0.79593	0.164685	-0.466758	-0.482502	1.05819	1.0872	-0.534518	-1.30752	2.47277	0.235375	-2.21282	-0.621115	-1.66534	0.46094	-2.4105	1.76127	-0.104798	-0.16571	-1.92056	1.61387	-2.39405	-0.578472	-0.329006	0.412306	-0.266011	2.36827	0.256986	1.45506	0.308319	-1.88582	0.247287	-0.502436	-0.0390059	-0.715458	-0.14276	-0.691557	1.80331	-0.533642	-1.55059	-1.06599	1.96586	-2.27194	-1.87835	-1.25943	3.07173	-0.451716
U1337	WT	Class 2b	-0.438356	1.47556	-0.29953	1.06957	-2.18126	2.55505	0.629194	2.98087	1.90576	0.862542	2.5401	0.777207	2.99475	2.09099	-1.23	-0.21234	-1.58169	0.739568	0.7759	0.938294	-3.97301	-1.11372	-0.481825	-2.59326	-2.17707	-1.14345	1.43279	-0.209845	-1.35543	1.62998	0.923726	-0.105918	0.543388	2.70477	0.109186	-0.340519	2.4912	-1.51287	2.11897	0.534436	1.68996	-1.3985	0.680056	1.81094	-2.34181	-3.85223	0.408864
U1338	M	Class 3	0.0706538	0.0982315	-0.655276	-1.49984	0.607662	-1.21281	1.10593	-0.63479	-0.379655	0.957434	0.219555	0.40764	-2.87297	2.76843	1.68679	-1.77981	0.727532	-0.7723	-0.819262	-0.253925	3.55409	-0.716626	-1.17092	-0.178959	0.578285	-1.38732	0.653765	-1.1328	1.60383	0.0779782	0.505159	0.486384	0.128306	0.182904	1.02734	-1.72883	-1.46063	-0.52662	-0.940202	-0.683029	-0.356943	-0.630227	-0.648525	0.65782	0.081823	1.59663	0.213033
U1341	WT	NA	2.47686	1.51765	-0.598626	-0.0396716	-1.59812	2.18799	0.113262	1.75693	0.788643	0.808032	0.377666	0.148663	-0.910373	0.619952	-0.245218	-1.74998	1.73298	2.02509	-0.342729	1.51816	-0.193735	-0.494671	0.350422	-1.93538	-1.66974	0.565476	1.80552	0.395155	1.46671	-0.588497	0.109894	-1.08428	-1.72655	0.20734	-0.810162	0.54536	-0.874605	1.35653	-0.373366	-0.0106906	1.30725	-1.87046	-0.137164	0.821141	-0.77586	0.84715	-0.922672
U1343	M	Class 2b	-0.324305	-0.693739	-1.19719	1.23546	0.705024	-0.57246	-0.982875	-0.109244	0.278344	0.287967	-0.222419	-0.675312	1.12429	-0.380122	-0.0764934	-0.165815	-1.53382	-0.67767	0.210832	1.69616	-0.52963	2.48086	-2.42589	0.98063	1.02578	0.82343	-0.199479	-2.37655	1.15417	2.50265	1.33011	-1.50061	0.971321	3.58794	-2.91151	-1.37506	-0.0726508	-1.25128	0.044833	0.339194	-2.28215	1.3152	-1.08576	1.54398	-0.355807	-0.178	-1.24665
U1345	M	NA	1.49776	-1.33644	1.12164	-2.40308	3.07919	1.24765	2.41904	-1.16727	-1.51251	3.44953	1.39382	-3.95158	-0.720944	1.86522	0.0026921	-3.06878	5.00605	-3.1372	-0.67845	-2.16121	3.67643	-3.21011	-1.34288	-2.22844	3.70042	-1.79563	1.60547	-0.84568	2.22715	2.35112	0.0198035	0.254112	-1.5347	-0.224832	-0.337816	-0.577375	-2.68671	2.58738	-1.26888	-1.06135	0.606609	3.27611	-0.153033	-0.397867	-2.49926	5.95376	-1.62609
U1346	M	Class 1	-0.781358	-0.8077	-2.00543	-3.43095	2.81542	2.30413	2.47802	-0.340526	-2.23663	1.29761	0.497406	0.618507	-2.67385	0.761687	0.368165	-3.44391	2.43823	-1.5001	-1.32723	-0.614351	1.33521	-1.20897	0.200689	-2.90228	1.59618	-2.69676	2.29873	-1.13404	-0.0638673	1.53157	-2.33121	0.472278	-1.54536	0.0400903	-0.283092	-0.411668	-1.137	3.09635	-1.48243	0.146368	0.564361	2.83533	1.28	0.331594	-1.05448	1.76436	-2.52217
U1349	M	Class 2b	0.521349	-0.0203594	0.62441	-0.137767	1.14457	-0.594213	0.525018	-1.97852	-0.133666	0.421236	-0.0969544	2.42537	-0.658724	0.696848	0.151875	-0.723787	1.84961	-2.20853	0.445762	-0.00848868	1.6204	-1.05253	-2.90274	1.35496	2.02248	-2.35369	-0.1378	0.145298	-0.742551	2.48657	0.205048	0.36862	0.620624	1.59364	-1.99115	-0.97763	-0.878292	-0.457358	-0.268316	-0.00690918	0.705065	1.81796	-0.381281	0.409175	-1.5098	0.804316	-2.04557
U1354	WT	Class 2a	-1.59445	-0.339553	-0.650941	-2.57259	1.91957	-1.8948	0.606501	1.45573	-0.714924	1.03414	0.0302852	1.03312	0.887876	2.78776	-1.22414	-1.17706	1.28544	-2.44561	-0.696595	0.157882	3.45028	1.12587	0.547395	2.94576	1.30313	-1.27552	2.91327	-1.15732	-0.808118	1.99445	-0.216582	-1.87017	-0.567939	-0.880096	-2.98817	-0.39943	-0.617379	0.224214	-2.18221	-0.195509	2.12633	2.7214	1.79102	3.57554	-1.06998	-0.178944	-0.757799
U1356	M	Class 1	-1.10282	-0.164684	0.141194	-1.83997	2.53379	1.37333	0.900658	0.206577	-1.40645	2.21164	-0.490261	0.701943	0.968615	1.95866	-1.11175	-1.41405	1.93881	-1.53831	-1.61192	0.691193	0.352725	-0.0818088	1.24373	-2.07216	0.550335	-1.67873	2.37745	0.750945	-1.55963	-1.99578	-0.529178	-0.0190062	-0.46493	-1.13652	-1.85028	-0.515074	-1.36981	1.35235	-0.235552	0.227997	1.82316	0.588458	0.797015	1.6994	-2.54747	-0.703202	0.365379
U1363	M	Class 2a	0.45595	-0.856227	2.81304	-2.5377	2.8032	-1.84271	1.91444	-0.626126	-1.02678	2.22289	-0.36555	-2.12144	0.867244	-0.0698679	-0.289011	-2.86498	3.23097	-1.03909	-0.0955047	-1.32775	2.6078	-1.72053	-0.973299	-0.846024	2.45718	-1.32128	0.867389	-0.373122	0.467681	2.02046	-1.92416	-0.639117	-1.00835	0.322485	-0.346986	1.66198	-2.48808	2.52396	-0.707232	-0.387124	1.4111	4.4049	-1.96466	2.66956	-1.02399	3.91079	-0.283155
U1368	M	Class 1	1.43746	-1.25779	1.79037	-1.99822	0.347764	0.950982	0.52717	-1.72132	-0.524019	4.06493	1.44442	-2.44678	-0.555259	0.414735	0.566002	-3.90457	3.25305	-1.41911	-1.11686	-1.63395	2.20281	-2.57531	0.749586	-1.90254	1.52637	-1.66842	2.2615	-1.58609	2.13698	-0.808912	0.479529	0.573355	-2.23919	-0.951846	-1.24325	1.59231	-1.44208	2.58909	-0.775749	-1.79916	-0.0326966	1.6158	-0.725957	-1.7344	-2.65637	3.13265	-1.35817
U1374	WT	Class 2a	-0.350755	-1.64899	-0.738346	-4.85889	5.06546	-2.2619	1.66913	0.0046243	-1.69999	5.41759	-1.84777	-3.25757	-2.01254	4.06035	-2.21917	-5.11674	5.65535	-3.51071	-0.605356	-1.53496	7.42698	-2.52473	-0.575064	0.945161	3.91857	-1.51108	1.38447	-0.578826	0.689937	5.94615	-0.863011	0.751846	-0.941604	-0.818262	-0.436148	0.568127	-2.78889	1.51747	-4.09678	-1.29037	2.87933	5.66042	3.80431	2.43736	-2.05222	4.96228	-1.3578
U1388	M	Class 3	-0.362527	-1.19542	1.02917	0.0415777	2.10096	-0.128615	2.87395	0.661139	0.56581	1.82822	0.256818	-2.41103	-0.597253	-1.83426	-0.775339	-3.03481	-2.32601	-0.0330942	0.196951	-0.761384	0.321515	-0.98997	1.04117	-0.164701	1.49681	0.214896	1.20721	-0.498635	1.57753	-1.55246	-0.0928333	0.743387	0.19112	-0.168032	-2.10256	0.79673	0.369679	-1.25238	1.57324	-0.688851	-0.271272	0.254468	-2.19052	-0.69663	-1.0115	1.8688	-0.758573
U1396	WT	Class 2a	-2.74835	-0.00446384	-0.345981	-0.879737	1.07926	-2.62819	-0.509941	1.39328	1.23064	0.53281	-1.296	1.00362	1.04603	-0.859504	-2.31075	-1.11394	-0.887997	-0.627736	-0.52966	1.5738	0.520878	1.03685	-0.793128	3.3607	-0.559505	0.324715	-0.994519	0.222316	-0.395891	1.65975	0.589808	-1.08592	0.112102	-0.940817	1.18796	-0.370497	0.356081	-1.07297	-0.865681	-0.305743	0.801965	0.0591733	-0.986866	2.72949	2.18432	-1.7009	0.178508
U1403	M	Class 1	0.318458	-0.37234	-0.202459	-3.08912	2.2896	2.4826	1.36067	0.476775	-1.91336	4.20669	1.93972	0.128704	-1.42973	0.924798	1.84693	-3.70465	1.46646	-0.62192	0.400415	0.617185	0.916139	-4.65145	0.581932	-2.88951	1.19077	-1.94418	3.18336	0.247432	0.834523	2.03342	-1.55963	2.91675	-2.1254	-2.76435	0.939453	-0.114117	-1.53367	1.86798	-1.32728	-0.691759	1.21877	1.73858	0.77353	-2.97791	-1.96573	0.872616	0.628319
U1404	M	Class 3	0.299402	0.34171	3.34181	3.65829	-1.37439	-2.24363	-1.06096	-1.19167	1.92145	-0.799486	-0.984781	-1.01098	-0.245183	-2.25025	0.671311	5.13486	-3.86251	1.25794	1.30499	0.330535	-2.7834	3.81231	0.126718	1.04879	-2.11719	3.48017	0.686312	0.161312	-1.62825	-3.4951	0.390265	-1.19384	1.46388	0.764965	1.09048	-1.51834	0.89428	-3.90544	1.65692	2.96961	-2.97189	-1.95274	-1.51088	-2.0043	2.53467	-2.64098	1.73106
U1408	M	Class 1	1.19681	0.0781784	1.98207	0.89708	0.154626	0.900574	0.304575	0.475905	0.354034	2.89701	1.41541	-0.487337	0.754952	-1.1111	2.27673	-1.07507	-0.253079	-0.353462	0.200813	-0.413985	-1.58298	-1.5575	1.96929	-1.27608	0.256877	-1.94871	2.28684	0.495601	1.50832	-0.42393	-1.23486	1.2014	-1.0386	-0.244247	-1.07167	1.72958	-0.22369	0.134454	-0.0212321	-1.19089	-1.89955	0.331314	-1.77886	-2.77512	-0.546802	1.39271	-0.377364
U1409	WT	NA	1.16772	1.95256	1.73169	-1.51666	0.791837	-1.51528	1.10581	0.808363	0.31405	1.60453	1.45591	-0.976222	-1.77224	0.773189	0.693807	-0.281068	-1.4538	0.703682	1.52456	0.281765	-0.278681	-1.58362	2.48835	-1.57658	0.673785	0.428175	-0.0163688	0.364508	0.376148	0.467892	0.186965	1.26339	-2.14358	-3.0825	0.0565666	2.0965	1.24704	-0.911067	-1.40555	0.430367	0.0916887	0.853585	-1.41019	-1.70419	-1.99392	2.83518	0.579815
U1412	M	Class 2b	-0.913046	-1.31401	-1.17869	-0.679416	-0.426164	-0.4366	-0.227026	0.692398	-0.723554	0.563163	-0.596679	-2.9621	-0.65551	-0.010224	-5.3633	0.354862	0.783168	-0.416316	1.30649	0.573492	-0.382119	3.1856	-0.983562	1.78192	2.98224	1.17937	-1.44219	-1.98023	-0.766072	1.2368	0.453456	-1.36644	0.376435	1.71263	-0.583926	-0.106562	-1.48471	0.691396	1.31205	0.751137	-0.0157221	0.657902	1.8909	0.491729	0.0625719	-0.811411	-2.32979
U1413	NA	Class 1	4.24162	2.32273	0.451013	-1.33859	0.20037	3.79828	1.33644	0.547211	-0.94212	3.04393	0.827946	0.0257308	0.501471	-0.951491	1.30431	-1.3128	0.113918	0.243821	0.106812	0.937775	-0.790471	-3.01803	1.84573	-3.92418	-0.0903889	-2.25265	0.888609	1.19566	1.63695	-1.33582	0.105431	2.24531	-1.03683	-0.830957	-0.70577	-0.140884	-0.499611	1.70072	-1.28187	-0.795342	1.67416	-2.24498	-1.49649	-0.0406376	-1.92402	-0.221923	-1.44729
U1415	WT	Class 2a	-5.38114	-3.93227	-1.19299	2.73194	-0.589126	-3.92592	-2.75033	-1.38345	0.828543	0.237814	-1.17716	0.714454	0.747646	-1.93247	-3.73252	1.16571	-6.47058	-1.70058	1.68226	0.819159	-1.11873	6.28497	-2.27909	3.8063	-2.26618	1.53909	-1.80526	-2.10397	-3.02781	2.62501	0.946103	-3.43247	2.04373	1.37633	0.505632	-2.59297	2.44482	-4.69254	0.173718	1.65427	-1.48228	1.80969	0.122587	0.798736	4.43936	-3.0661	-0.182479
U1425	M	NA	-1.27143	-1.23712	1.19378	-1.39764	1.73658	0.612545	1.0701	0.0474807	-0.370472	3.76159	1.59826	-2.71386	0.459862	0.273047	-0.893568	-1.50253	1.35566	-1.14762	1.05784	-1.57153	1.17584	-2.15641	-0.660509	-2.79792	2.79413	-0.207492	0.635806	-0.996107	1.64814	2.24456	-0.887935	0.129336	-0.445075	1.95142	-1.61488	-0.501993	-0.346992	0.220215	0.253439	-1.86958	-0.692303	-0.542684	-0.46284	-0.256059	-1.86835	2.0152	-0.471721
U1426	M	NA	1.62074	1.14918	1.4089	3.13927	-2.68802	3.92112	-0.734929	1.43866	1.69201	-0.266921	2.41894	3.2646	3.14629	0.209418	-0.459274	2.79228	-2.23053	1.9829	2.22912	2.6171	-5.31585	1.94824	-0.147771	-2.85039	-2.34856	-0.570932	-0.300074	-0.195273	-0.851546	-1.8047	1.0782	0.369179	1.2769	2.68116	-1.20672	0.331475	0.733534	-1.13791	2.84594	1.38169	-2.42913	-3.84528	-2.39636	0.384387	-0.254133	-3.07996	-0.162124
U1427	WT	Class 1	2.06568	1.89143	0.733422	-2.81516	1.98572	2.21763	1.65892	0.112217	-2.23423	1.41039	1.05961	-0.279059	-0.152536	2.02879	1.03502	-2.31205	2.93243	0.33742	-0.666889	-2.215	4.44949	-6.8725	1.46059	-1.69808	0.361165	-0.655214	0.862003	1.42857	0.574696	1.55272	-0.0377528	1.60655	0.24151	-2.33364	0.203668	0.950497	-1.30787	2.77249	-2.64838	-1.55104	1.12924	1.02956	-0.00389978	-2.67291	-1.40854	2.44196	0.604401
U1430	M	Class 3	1.0162	-0.0845765	0.580754	1.28389	-0.829731	-2.09116	0.198488	1.12049	0.941956	-0.76255	-1.2836	0.228053	-2.32503	0.789451	0.219168	1.79065	0.022378	1.59066	-0.426522	-0.828469	0.323261	0.609428	0.521984	2.78764	1.25741	0.275778	-1.38884	0.359402	0.169004	-0.998425	-1.45504	0.205354	0.856141	-0.466193	2.2295	0.146803	1.12251	0.198721	-1.0652	-0.990081	-2.94949	-1.7266	-2.17969	-2.24249	2.10574	0.565689	0.574808
U1431	M	Class 2b	-1.02567	-1.80584	-1.305	2.45634	-1.25684	0.976061	-1.10558	1.03629	2.86052	-1.00085	-0.437059	-1.47573	0.827193	1.28684	-0.133522	0.693342	-1.69467	-1.03643	3.59604	2.89304	-0.0133143	0.100254	-3.09172	1.28735	-0.158457	1.32782	0.429591	-2.17685	-0.401828	2.18063	-0.00798228	-0.996285	1.93542	1.4831	-0.404942	1.42558	1.29468	-1.40493	1.95352	-1.06599	-2.65418	-1.9156	-0.299972	-0.759798	0.847092	-1.08131	0.842588
U1432	NA	Class 2b	-1.7022	1.29053	0.616554	-1.92696	-0.0998791	-2.2599	0.82704	-2.60205	1.7693	0.149998	-1.69536	-2.74759	0.107255	0.255713	0.236552	-0.390234	0.415342	-2.3243	1.37925	0.103671	-0.348968	1.17427	-1.12799	2.11199	1.52107	1.75602	-2.25702	-0.00328228	-0.517406	1.70324	-1.2227	-0.312223	-0.0975353	-0.670097	1.4315	-0.933445	-1.20678	-0.49203	0.660834	-0.514733	0.275597	1.29972	-1.51499	0.673739	0.394336	1.71833	1.48965
U1434	M	Class 3	-0.324612	0.0699852	1.1609	0.096255	-1.88891	-1.95984	-1.62569	-0.343246	2.86244	-1.27542	1.93434	-0.373724	-1.34675	-0.24605	-0.808472	1.3626	-2.02179	1.1489	-1.66376	-0.787964	-0.639581	2.8093	0.615815	2.69722	-0.534556	1.68221	-0.253343	-1.47961	0.030631	-1.66667	-1.50254	-1.36168	1.32503	-0.172086	1.85484	0.0185284	0.817769	0.0344905	-0.0103858	-0.0455777	-1.74542	0.149821	-0.778546	-1.88025	0.582283	-1.27978	1.03906
U1435	M	NA	-1.3952	-0.186511	-0.0954878	-1.48811	2.03557	1.7248	1.56616	-3.14792	-2.94623	2.2978	2.15795	1.93654	-1.57158	0.914746	-0.234986	-3.56845	2.51826	-0.0989028	-0.153931	-2.76971	3.17008	-8.46098	1.50159	-3.31011	0.942537	0.428669	-0.548962	0.239432	0.350766	2.7636	0.745102	2.5168	-1.01815	-2.45115	-0.151361	1.53262	-1.37894	2.4656	-2.02087	-1.90539	-0.49384	1.62308	1.1917	-1.49864	-1.45412	3.89029	0.376187
U1458	NA	NA	1.37642	-1.1463	1.52466	-3.94827	2.92056	-0.673873	2.45139	0.678727	-2.69603	1.78414	-0.476358	-3.18301	-1.33228	0.168145	2.31668	-2.39119	3.56265	-0.747873	-0.841934	-0.613442	2.76982	-0.416243	-0.0909482	-1.69004	2.61456	-3.38198	1.5909	0.0782223	2.46827	1.80071	-2.06716	0.888972	0.0193019	0.058359	-0.158258	0.922471	-0.73135	2.26973	-1.294	-0.779865	-1.39459	2.75311	0.371485	0.484729	-1.56659	3.65441	-1.24104
U1462	NA	NA	-0.665444	0.839891	0.117158	0.704778	-2.13861	-1.81481	-1.16944	0.161773	2.95644	0.0438457	0.0350879	-0.0548409	-0.905377	-1.10282	0.493224	1.3146	-0.769285	-1.35117	-0.537466	-0.487112	0.442333	1.58333	-1.42065	-0.598128	-3.02051	1.00833	-0.519821	0.638256	-0.20201	-2.29998	0.285739	-1.04444	0.403389	5.00164	1.918	-1.41972	0.312065	-0.597841	0.0186417	-0.69397	1.01658	-1.32404	-2.2982	0.212429	0.892142	-1.8063	1.45278
U1464	NA	Class 2b	0.208234	0.149705	0.919398	2.38418	-1.23427	-1.87898	0.26256	-0.933559	5.26028	-1.46837	-1.2024	-0.88334	1.32673	-1.87043	0.246372	2.52639	-1.58111	-0.202107	0.822314	0.397305	-0.986531	3.51016	-2.16954	1.37645	-1.58807	1.51835	0.369035	0.95963	-2.38545	-4.48958	0.531745	-0.630953	1.31855	3.59619	1.04281	-1.86134	0.84719	-2.33876	1.2002	-0.347662	-2.66478	-3.28784	-3.3098	0.0341481	1.88037	-0.424602	0.309447
U1465	NA	NA	-0.502573	1.00769	-0.614313	2.70782	-1.68292	-3.57434	-1.45903	-0.156577	1.80219	-1.82261	-1.86758	-1.45711	1.33049	-0.165125	0.0139947	2.29556	-0.388167	0.500416	-0.120719	1.46019	-0.53748	1.92733	-1.27371	3.54119	-0.248048	1.02497	-1.76489	-2.31934	2.17779	-0.455978	0.797144	-0.830548	1.27035	1.85936	1.69243	-0.526486	1.40971	-0.614055	1.49177	1.6154	-1.36688	-1.26688	0.486173	0.17902	1.03693	-2.5325	-0.147524
U1476	NA	NA	0.207539	0.727233	-0.252044	-0.979401	1.05763	-3.78219	-0.798161	-0.354373	0.426431	0.523499	-0.500838	-1.22096	-1.22063	0.528632	1.27701	-0.73417	-1.09625	-0.139096	-1.8165	0.130804	-0.423722	1.52525	1.7401	0.810884	0.907686	-0.172255	-1.65271	-0.0339463	0.200919	2.01392	0.101649	-0.169448	-1.07287	-2.45797	-0.438464	1.49244	-0.536633	-0.779466	-1.27621	0.637252	-0.60207	0.287146	0.598344	0.712891	-1.23076	1.5685	0.000315689
U1478	NA	NA	0.996354	3.37333	3.04464	-2.2879	1.47918	0.0803925	2.05701	1.30818	2.04775	-0.826575	0.450185	1.69228	2.12458	2.52189	-0.600735	1.74767	0.800046	0.602483	-0.215056	-0.802709	1.30306	0.0417085	-0.53133	-1.12616	0.905205	-1.7735	0.667224	1.59789	-2.12949	-2.1718	0.586457	0.946686	0.557014	-2.51897	1.80525	2.18628	0.629718	0.248091	0.332446	-0.457955	2.56502	-1.13596	-0.592367	2.58832	1.54578	-1.01481	0.57496
U1480	NA	Class 2a	-2.04496	-1.32273	0.0655732	-0.0780772	-0.373758	-2.13968	-0.117184	-1.41158	0.762072	1.09077	-2.86995	2.96454	0.932329	-1.38593	-0.620902	0.777851	0.933487	-0.632589	-0.243395	2.14051	2.27441	2.13809	-2.44209	3.50015	0.931639	0.771317	1.36171	-1.89908	-1.26533	1.2337	0.894291	-2.25514	0.669714	0.982183	0.735841	-0.40439	-0.321423	-0.408637	-2.31741	0.876436	-0.25885	1.62784	-0.0498937	1.24231	1.81443	0.95981	-1.05401
[truncated: 246 more columns]

## Sheet: TCGA
	FGFR3_status	consensusClass	FGFR2	IRF6	SNCA	FGF2	GRHL1	HOXA7	EHF	HOXA5	LEF1	AHR	HOXA10	IFI27	HDAC9	ELF3	PLAG1	FOSL1	GATA3	PITX1	MEIS3	HOXB9	ELF5	PAX6	NOTCH1	FOXM1	FOXA1	APBB1	S100A8	BNC1	MECOM	ERBB2	HOXA11	MXD1	DRAP1	MYBL1	NKX2-5	NCOA3	HOXB2	FOXC1	HIPK2	FGF1	JUP	CEBPA	GATA2	STK3	PBX3	DMBX1	CDCA7L
TCGA-FD-A5BU-01A-31R-A26T-07	WT	Basal/squamous	3.76075	3.00413	1.97157	4.42346	-2.86705	2.2866	-0.946402	0.680293	0.0877264	-2.23692	-0.604617	4.19558	-0.314133	-2.29456	1.49499	3.83085	-3.40719	3.72022	-0.838501	-0.296259	-3.49419	1.41395	2.77411	-1.87197	-2.745	0.0266532	-0.147335	3.95883	-3.09057	-6.62696	1.05765	0.419673	1.17673	-0.641966	0.924783	0.0105159	0.530417	-2.8542	2.21731	1.89573	-0.683158	-7.54667	-0.0725867	-1.85088	-1.0761	-4.3665	2.46448
TCGA-GV-A3JZ-01A-11R-A21D-07	WT	LumUnstable	-3.69231	-2.92142	0.278135	2.24205	-0.795431	0.260773	-1.04414	-0.93648	2.46411	0.527485	0.26426	-2.48206	2.74892	-0.789638	-4.09115	1.51358	-2.66907	-1.06914	2.0971	1.25473	-0.722797	3.8997	-3.43703	2.32208	-2.18402	3.16347	-3.28509	-2.59355	-0.88156	2.0322	0.562945	-3.49504	2.49323	3.45437	0.630057	-4.34001	0.357652	-2.92629	1.72156	0.619805	-1.26492	-0.0390914	-2.03717	1.78443	4.85748	-1.88837	-0.661539
TCGA-XF-AAME-01A-12R-A42T-07	WT	Basal/squamous	2.54607	2.14769	2.08868	7.93546	-4.89069	1.78694	-0.72526	0.0566967	3.83979	-1.53248	0.466683	2.02284	3.87756	-1.71348	1.10031	6.13813	-5.7499	2.8546	2.76458	0.850267	-7.13253	3.12564	1.03	-3.50252	-2.61456	2.60333	-0.306381	3.23304	-0.885162	-5.7682	1.13614	1.49037	2.47009	2.94481	-0.749345	-1.04672	2.89576	-4.59329	4.97054	0.585466	-2.71233	-7.37916	-3.45044	-1.36998	0.651041	-5.01689	2.65567
TCGA-XF-A9T2-01A-11R-A42T-07	WT	Basal/squamous	-1.54422	-0.502396	0.482516	5.85612	-1.89492	-1.47142	-3.12173	-2.13949	3.2652	-2.25688	-1.80311	-0.199868	-0.398605	-2.6567	-1.37843	3.52917	-6.70681	0.21465	3.50593	2.00614	-4.35689	3.84695	-1.94206	2.01668	-4.32173	4.32503	-2.24089	-1.46292	-2.65939	-4.65965	0.0762468	-0.742022	4.12706	2.44752	2.82772	-1.70107	3.94622	-4.294	2.35829	1.6477	-2.75497	-4.14092	-3.71605	-1.32911	2.49989	-5.17102	2.42295
TCGA-FD-A6TG-01A-11R-A32O-07	WT	StromaRich	-0.729981	-1.59546	-1.87102	0.527495	1.98602	-0.571722	0.603017	-1.53774	-0.785636	0.978998	-0.44168	-1.78459	0.710877	2.46763	-0.389667	-0.998286	2.38718	-1.14244	0.492472	-2.06032	0.28951	-1.6291	-0.91496	-0.00650692	1.01667	0.129181	0.300966	-1.69836	2.03453	1.24806	1.5231	0.853892	-0.334373	-0.0430539	-1.55518	1.37498	0.19916	1.0852	2.39158	0.778706	0.229988	-1.28727	0.885781	-0.0875716	-1.4003	1.21725	-2.38058
TCGA-CU-A72E-01A-12R-A33J-07	M	Basal/squamous	3.80126	3.77762	0.435846	-2.41997	2.78925	1.62587	0.984397	1.55692	-1.55945	0.00969505	1.84071	2.27407	-1.49233	2.30341	3.1624	-1.75945	3.10355	2.1153	-1.64519	-1.3325	1.72735	-3.11072	1.94617	-1.70297	3.9282	-0.503032	-0.117329	0.958444	3.91104	-1.95324	-1.41983	2.63526	-0.956816	-1.7465	0.141861	2.05113	-0.224001	2.67657	0.416461	-1.96397	1.84119	-1.83762	-0.0854378	-2.09521	-1.62544	2.36027	-0.777148
TCGA-UY-A78M-01A-21R-A352-07	WT	Lumpap	-0.337628	1.99489	-1.04226	-2.01774	1.4108	0.0272546	0.756631	-2.13686	-0.95691	1.31997	-0.527477	-2.13871	-0.649076	1.42836	2.6178	-1.27525	3.76705	-1.23326	2.63848	-1.1773	1.93645	-1.4749	-0.293613	0.163804	1.66865	2.53406	1.07296	-0.217148	-0.41585	1.12196	0.63619	0.909249	-0.986593	-2.10857	1.74425	0.60272	-1.53045	3.32997	-0.549757	0.798202	1.53799	2.30076	1.73632	-0.393765	-1.68088	3.0207	-1.27072
TCGA-XF-AAN5-01A-11R-A42T-07	WT	Basal/squamous	4.21184	1.98467	3.86399	-0.189854	-1.90079	-0.307359	0.49457	1.81798	-0.534061	-2.54358	-1.01563	2.24639	1.38351	-1.57064	1.94041	3.24506	-2.26884	2.97948	-2.3839	1.23421	-2.30411	-0.824505	2.52764	-1.23134	-2.23625	-0.851118	-0.327787	2.32763	0.148	-3.98091	-0.0829497	0.498976	1.07803	1.82644	2.88006	-0.162242	-0.455057	-1.52605	-0.630226	-1.0126	-0.524185	-5.03655	-2.87387	-0.27285	-0.813845	-2.10572	3.1705
TCGA-DK-A6B5-01A-11R-A31N-07	WT	Basal/squamous	-0.000870476	2.51256	0.869604	-5.25977	1.63364	0.492219	2.34774	1.23711	-0.838986	0.411402	2.13956	5.38162	-2.04677	2.98181	0.680449	-0.331445	-0.631964	2.55449	1.23756	-1.799	1.48736	-3.90593	3.53795	-1.93053	-0.352672	-1.02756	0.618231	2.93821	-1.09536	-1.14161	0.855793	1.91196	-2.29393	-3.41268	-0.700487	2.17439	-0.394096	2.08562	-2.33778	-1.89474	3.84516	-1.20051	1.15611	1.49291	-1.72008	0.361028	-0.534159
TCGA-KQ-A41O-01A-12R-A352-07	WT	Lumpap	-2.78829	-1.20286	-0.103595	-3.16208	2.69968	-3.17664	0.577307	0.828821	-0.169186	2.09251	0.343036	-1.6479	-2.87183	-0.881581	-0.118719	-2.92696	3.10239	-2.24293	-0.880497	-0.715265	5.15653	-1.92476	-0.651818	2.73502	3.21919	0.488116	-0.689529	0.134174	2.1134	4.14815	-1.14156	0.647736	-0.824109	-2.04222	-0.379031	1.91422	1.68359	3.78371	-4.71345	-2.71069	-1.03374	4.86322	2.42482	-2.2677	0.0939717	3.40847	-2.94809
TCGA-FD-A5BV-01A-11R-A26T-07	WT	Lumpap	0.822935	0.557236	0.414551	-2.81687	1.05823	-2.86092	2.53495	-1.45534	-0.633396	0.605933	-1.07493	-2.29446	0.727177	0.386581	0.212903	-2.57762	3.14908	-2.41952	-1.76352	0.733634	2.11193	-2.27468	-0.340812	0.613294	4.07876	-0.352493	0.609418	-0.896242	2.95748	2.5033	0.276224	-1.22635	-1.94177	1.58906	-1.82632	0.353089	-1.34579	5.72463	-2.52465	-0.650986	0.705915	4.15345	-1.42496	1.38112	-1.86762	4.47408	-1.19249
TCGA-DK-A1AC-01A-11R-A13Y-07	WT	LumUnstable	-3.46165	-4.57938	-1.34162	3.89026	-0.873971	-1.39703	-1.85462	-0.844129	3.2552	0.382194	-1.53215	-2.32911	3.05235	-2.0134	-2.71118	3.06934	-2.4095	-2.34643	3.33253	1.27332	-2.46321	3.74785	-4.12818	2.28839	-1.67415	-0.276503	-1.56212	-2.8205	-1.23482	-0.233349	0.19071	-3.55076	1.43779	5.33994	0.0388648	-2.61799	2.07756	-3.13292	2.93556	1.10989	-1.37863	-0.415478	-1.36898	1.74619	1.2818	-2.28235	-1.75732
TCGA-GV-A3QG-01A-11R-A220-07	WT	StromaRich	-1.20478	-2.47184	-2.20488	4.07689	-0.660377	0.88152	-0.180765	-0.603953	1.4899	-2.4961	-1.95451	0.366123	0.522862	-2.30925	-2.40236	3.02349	-2.1703	-0.813216	2.99876	1.50393	-3.64061	2.31557	-2.9425	0.170803	-3.88556	1.69872	-0.895983	-0.831339	-2.57364	-1.42575	0.550224	-2.56998	1.78077	3.81399	-2.34828	-4.79887	0.664326	-2.67333	2.73154	2.14893	-0.275808	-2.75913	-0.0834377	1.90704	0.499498	-4.21843	0.00739737
TCGA-E7-A8O8-01A-11R-A36F-07	WT	Lumpap	-2.69848	1.38737	0.349226	-2.75901	4.04028	-1.70142	2.72431	-0.882053	-1.5744	3.06493	0.41214	-2.77936	-2.03567	2.23379	-0.367096	-2.53177	2.6957	-1.25139	-0.474786	-1.42255	5.75901	-3.27056	-0.00828888	3.77645	2.36637	-1.1254	2.63156	0.0548065	2.71794	6.30461	-0.392071	0.933938	-0.242372	-2.65183	-0.576388	4.91076	0.236405	3.39284	-2.08485	-0.639185	-0.0572475	4.4144	0.788737	-1.90858	-0.207371	5.02056	-0.766528
TCGA-FD-A62O-01A-11R-A30C-07	WT	Lumpap	0.715161	1.33406	1.00557	-4.59292	4.00339	-1.54806	2.21452	-0.0503558	-1.5877	3.95894	0.509835	-4.36052	-2.41536	3.62465	-0.417531	-6.91548	4.82501	-2.75168	0.0453668	0.893185	5.04977	-4.56995	0.838635	-3.04746	5.4532	-2.21862	1.32851	-1.79977	3.31254	5.16419	-0.70357	2.73554	-2.66565	-1.45163	-1.37178	1.32424	-1.62885	3.43162	-2.86898	-0.986509	1.17028	6.8364	1.7797	0.276413	-1.98861	4.77706	-2.00326
TCGA-4Z-AA84-01A-11R-A39I-07	WT	Basal/squamous	-0.465373	-1.38169	-1.83128	0.528476	-1.13802	-0.397557	-1.03494	-1.42677	2.40154	-2.52328	0.353933	1.91493	0.766505	-1.64184	-2.82194	1.17959	-3.40145	-1.37187	1.55339	2.78781	-2.14822	1.88036	-3.13172	2.35131	-3.78533	0.444456	-0.609839	-1.70626	-3.13797	-1.91228	-0.524217	-2.40002	-1.03587	1.63501	1.68625	-1.47283	1.56512	-2.56346	1.49542	1.13805	1.93812	-1.10829	-0.902255	1.54158	1.93917	-3.04051	-0.75408
TCGA-YC-A8S6-01A-31R-A38B-07	WT	Lumpap	3.67846	1.81135	2.50913	1.91396	-2.39181	1.14784	0.981611	0.521111	0.253195	0.0115095	-0.465368	-0.991662	3.05495	0.0408478	2.62278	2.73998	3.55103	0.722772	-0.725176	0.763906	-1.51358	-2.51418	1.79298	-1.6576	-0.158067	0.337617	0.440068	0.815798	2.03907	-0.899309	0.168582	3.83571	0.351617	2.16573	-2.3635	-1.81418	-0.542999	1.54839	1.6543	0.987704	-1.39315	-1.28388	-1.61794	-2.8279	-2.16591	-0.152952	0.587901
TCGA-GV-A3JV-01A-11R-A220-07	WT	Lumpap	-0.325137	-1.27532	1.3321	-1.02551	1.77365	0.440395	-0.404576	1.45284	-1.93591	2.23912	-0.666894	-3.46175	0.800985	1.13962	-1.68157	-2.42512	3.47211	-1.22204	-0.357858	2.16103	2.26657	-1.67128	-1.33605	-2.18539	1.98788	-0.54633	-0.955993	-2.71442	2.1945	3.83164	1.26044	0.250542	-1.20117	1.25437	-0.646617	-1.42713	-0.853405	0.829203	-0.591925	-0.161051	0.490133	3.81997	0.244995	-0.110875	-0.890225	1.91823	-0.684053
TCGA-GD-A3OQ-01A-32R-A220-07	WT	Basal/squamous	5.34255	4.01146	3.1063	-5.6251	1.80558	1.51465	2.05002	0.757697	-5.99547	3.426	-2.04209	0.656183	0.344021	1.47344	2.94813	-1.41121	5.69985	2.70739	-5.93604	-0.260539	4.85351	-3.03706	3.11874	-0.882077	3.82282	-2.79774	2.35928	0.972386	2.97898	1.09205	-0.15257	2.05475	-1.75814	-4.7069	-0.733821	1.87915	-3.35686	5.75485	-1.90356	-0.811503	3.31575	0.223048	-0.783379	-0.449674	-3.67492	2.79509	0.573959
TCGA-DK-AA6U-01A-11R-A39I-07	WT	LumUnstable	-2.20324	-1.06509	-2.12936	-3.7062	2.49847	-2.50868	-0.124977	0.335933	0.851355	1.94622	0.630818	0.71887	-0.058168	0.131216	-0.284647	-3.46048	1.35692	-3.23201	-0.462936	-0.00511002	2.41585	2.55732	-1.61422	2.61225	2.46296	-0.0774426	-0.328608	-2.21777	-0.180597	4.53422	0.0494412	-0.700081	2.07987	-1.02334	0.460196	-0.625447	-0.305938	-0.718347	-1.46056	-0.457638	-1.05213	6.45003	-0.205955	1.42469	0.354495	0.508528	-1.04967
TCGA-E5-A4U1-01A-11R-A31N-07	WT	Lumpap	-1.77546	-0.256606	0.453376	-0.891144	3.44809	-1.52029	-0.117755	-1.00607	0.54451	-0.176242	3.11052	-1.47088	-1.95518	1.6439	1.54757	-1.88423	2.02716	-2.32411	2.05565	-1.59945	3.18092	-1.69667	0.531517	1.85966	3.03619	1.80617	-1.44077	-0.0709872	2.15163	3.95725	-1.75779	1.92699	-0.569933	-1.13981	0.766432	2.19824	1.77885	0.926151	-2.13408	-2.49369	-2.23967	4.23015	-0.700585	-0.844009	-0.924213	2.67502	-2.12468
TCGA-4Z-AA7R-01A-11R-A39I-07	WT	LumUnstable	-4.79042	-3.3715	-0.596598	0.400314	-0.493793	-0.680904	-1.4006	-0.810766	2.88417	-0.367834	1.58408	-1.06303	1.24947	-2.33126	-3.00406	1.53745	-2.90255	-2.78889	3.58703	1.04396	-1.98902	3.57686	-2.48634	3.00125	-0.734033	1.99064	-2.19835	-1.04211	-2.11197	1.96454	-0.573252	-3.57746	2.19184	2.34131	1.19208	-0.0915475	3.80622	-3.33636	0.601455	0.950234	-0.517265	1.2558	-1.91577	-0.46298	2.51403	-2.02005	-0.433185
TCGA-DK-AA75-01A-11R-A39I-07	WT	LumUnstable	-4.02579	-2.2195	-2.26224	-2.3311	3.054	-1.01414	0.267415	-2.8748	1.51202	1.48606	0.433887	-0.626775	1.04494	1.44574	-0.0872181	-1.54713	0.333143	-2.60859	0.950788	-1.37478	3.51321	0.21267	-1.87899	4.10276	1.77374	1.39962	-0.154303	-0.213281	-0.896566	4.86332	0.389365	-0.716848	-0.560762	-0.862489	1.07134	0.98976	1.83461	-0.729643	-1.14734	-0.26146	-0.349685	5.75272	0.105614	-0.637586	1.16317	2.54971	-2.21559
TCGA-XF-AAMX-01A-11R-A42T-07	M	LumUnstable	-0.871868	-3.07774	-3.24965	-2.37032	3.38679	-2.35315	-1.16472	-1.22809	0.698971	0.37395	0.603182	-2.17368	-2.6213	1.90354	-1.30487	-2.7861	3.20211	-2.37406	-0.565375	-0.0411602	4.9652	0.505747	-0.0993614	1.08354	3.6705	-0.640841	0.787709	-1.42997	-0.738271	3.64067	-1.91758	-0.700391	0.659012	0.615606	-1.66854	1.51703	-1.55651	1.0918	-0.70726	0.0812951	-0.755204	5.93955	2.37352	1.11445	-0.234955	2.43137	-2.23311
TCGA-G2-AA3B-01A-11R-A39I-07	WT	Lumpap	-0.151641	0.0455757	-1.23506	-5.96004	4.55341	-0.542543	1.94625	2.91219	-3.20124	3.97778	3.22561	-0.364993	-1.59779	3.78728	-0.255533	-6.15001	6.54921	-4.04366	-1.96174	-1.63648	6.80235	-3.74234	-1.66406	-1.32773	4.56855	-3.43447	-0.0790461	-0.585967	1.15677	5.51631	-0.926472	0.24812	-0.244109	-1.10065	-1.15275	2.84193	-2.9716	4.36783	-6.91198	-4.56052	1.93118	7.174	1.77076	2.32227	-2.03314	5.68738	-1.89946
TCGA-DK-AA76-01A-11R-A39I-07	WT	Lumpap	-0.148974	-1.66464	2.1112	-5.86207	4.69777	-2.24684	1.02188	1.24895	-0.461802	4.49015	1.92334	-3.28664	-0.561338	2.88736	-0.576181	-3.82973	5.26343	-3.69268	-2.4128	-1.8896	4.92374	-1.81634	-1.0533	0.210608	5.59507	-3.19452	-0.710793	-0.4925	1.49567	3.09774	0.0329217	1.91881	0.241324	-1.94826	-2.96497	2.97686	-1.45676	2.10049	-2.61898	-3.0749	0.997338	6.38339	0.448837	2.0319	-0.238373	2.84006	-3.09549
TCGA-FD-A3SJ-01A-12R-A22U-07	WT	LumUnstable	-3.23189	-3.0472	1.91107	2.74549	-0.350858	-1.296	-1.17978	-2.69438	1.86996	1.90996	0.450031	-2.09332	1.78113	-0.523367	-1.78064	2.19808	-2.09365	-3.98215	4.14467	-1.91487	-0.708588	3.02454	-1.67046	1.9541	0.794118	1.50598	-3.7639	-1.09881	-0.264068	3.38816	1.58752	-2.37897	0.973811	2.36084	-1.6067	0.034333	0.862177	-2.07177	1.96638	0.891652	-1.3712	1.29291	-1.97943	-0.234461	1.27874	0.113119	-1.24752
TCGA-E7-A97Q-01A-11R-A38B-07	WT	LumNS	-3.2019	-1.42561	-2.52602	-2.91715	2.87726	-2.32135	2.17531	-0.326181	-0.288891	1.29275	0.872321	-0.0788348	-4.47684	1.74387	-1.28541	-2.45347	3.16752	-3.24214	0.787941	0.79932	0.677748	-1.59095	-0.464409	-1.03803	4.19436	-0.331504	1.53128	-2.36343	1.46303	5.34073	-0.494429	-0.915673	-1.89287	0.572849	-4.22284	-0.957011	0.205557	1.7626	-0.188773	-0.951978	1.09414	4.1075	2.3185	0.723865	-2.64704	2.28592	-2.14249
TCGA-ZF-A9R4-01A-11R-A38B-07	WT	Lumpap	-1.25824	-1.93564	-1.37039	-4.13755	3.75525	-1.86191	0.611106	0.175986	-0.96856	4.18648	-0.540151	-3.448	-0.630204	1.21086	-0.646851	-4.89327	3.55393	-2.81277	-1.32025	-0.294258	6.14142	-1.44695	-0.599626	0.16252	3.26845	-4.10655	0.366065	-3.47866	1.01025	5.93588	-0.0442166	-1.33109	1.50649	-0.1162	-1.74737	0.639405	-4.01399	2.38261	-2.70633	-1.40104	0.682369	8.26459	1.078	1.56856	0.293648	3.53739	-0.690109
TCGA-G2-A2EJ-01A-11R-A180-07	WT	Basal/squamous	2.9262	3.739	0.000276873	0.613695	-0.741982	-0.0422251	1.44652	3.73497	-0.271108	-1.12282	-1.82721	5.84696	-1.42175	-0.299288	4.30565	2.59952	-1.05466	1.82686	-2.72797	0.810328	-0.95631	-0.520058	3.06919	-0.636513	-1.65731	-2.71615	0.859396	4.47333	-2.9803	-4.20456	0.898225	2.49081	-0.431564	-2.05705	2.02726	0.521764	-0.938478	-2.65213	-0.646025	0.970518	2.52843	-2.02442	1.12524	0.42038	-0.676439	-3.85501	2.69094
TCGA-GD-A76B-01A-11R-A32O-07	WT	LumUnstable	-0.499839	-2.11663	-0.88784	-4.48006	2.27722	1.12676	0.365686	-0.738525	1.21323	3.50246	2.09397	-2.00904	1.7697	3.0671	-1.83781	-2.31523	5.849	-2.46761	-0.189626	-0.714312	2.89696	-1.71423	-0.341008	-1.61053	3.9948	-3.86456	-0.67043	-3.2423	0.252469	7.06221	-0.619554	0.176374	0.91285	0.697497	-3.25577	0.967978	-1.70519	1.88642	-2.45398	-3.18405	2.84865	4.96736	1.58481	1.71822	-2.60415	2.97157	-1.64627
TCGA-CF-A9FL-01A-11R-A38B-07	WT	Lumpap	1.75805	2.03636	-0.0970145	-3.845	1.24464	-2.04786	1.56713	-1.00473	-1.04889	1.37064	-0.177042	-1.36712	-1.23299	0.864937	3.69783	-2.69621	4.82275	-1.20887	-1.91372	-0.0016812	2.98185	-0.970196	0.305876	-1.34833	4.04967	-0.59503	0.487494	0.0665409	2.98194	2.08452	-0.948484	0.420903	-0.512908	0.200642	-3.56275	-0.682385	-1.97928	6.24605	-2.13629	-0.597724	-0.408598	1.70448	-0.520413	-2.69563	-2.41565	3.66558	-3.73421
TCGA-FD-A6TE-01A-12R-A33J-07	WT	Lumpap	-2.46452	-1.74395	1.02831	-4.07843	1.7301	-0.0770094	0.0206439	2.08423	-0.847233	2.23502	1.14748	-2.21913	-1.58006	1.28919	-1.58519	-3.92134	2.65431	-3.39075	-2.09443	-0.748442	4.87616	2.1705	-0.246919	0.773144	1.08121	-2.36577	0.954574	-0.163938	-0.257326	3.52818	-0.635221	-0.625419	0.805463	-0.674052	-1.76041	1.91667	-0.958868	1.33869	-2.88938	-1.13555	0.49383	3.96816	1.8415	2.52482	0.464664	-0.844383	-0.59771
TCGA-ZF-AA4U-01A-11R-A38B-07	M	Lumpap	2.59054	1.46072	1.21228	-5.32114	2.66944	-1.113	2.05899	1.44627	-1.86503	3.12073	0.752523	-2.00132	-2.96694	2.64817	5.79349	-3.10723	6.19315	-0.247317	-2.62905	-3.04026	5.09042	-4.24036	0.956176	-0.166319	3.47461	-2.87639	0.80848	-0.110398	5.91413	2.04882	-2.00434	1.91842	-1.05529	-0.632093	-0.898432	2.71174	-1.31148	3.86642	-4.30472	-2.19966	1.13126	4.03233	0.649861	-2.05747	0.0861144	5.34466	-3.81867
TCGA-XF-A9SY-01A-21R-A42T-07	WT	Basal/squamous	0.245935	0.847704	-0.713725	7.6635	-7.92582	-0.86918	-2.85214	-2.24928	2.23722	-6.15436	-3.92616	3.83213	2.00685	-5.93837	1.45914	7.91225	-8.12862	3.02019	0.882352	3.74929	-6.25869	6.71517	-2.15006	2.56814	-7.46677	2.41848	-2.23377	3.47055	-5.258	-6.28456	0.433319	-2.2087	2.90197	3.12555	3.82641	-3.13298	3.07912	-6.13867	2.87766	2.49381	-2.46815	-7.58011	-3.87371	-2.45553	5.0221	-7.6292	6.19872
TCGA-UY-A78O-01A-12R-A33J-07	WT	Lumpap	0.0234213	-1.15714	-1.13205	-4.83361	5.53567	-1.23019	1.44056	0.0261625	-4.05837	2.65751	-0.29544	-2.94723	-0.155016	4.0365	-0.838358	-4.24428	8.22936	-2.04068	-1.50114	-1.43695	3.8702	-4.71227	-0.729358	0.349988	4.46363	-1.6663	1.73873	-2.36106	3.03339	6.43366	0.45516	1.41451	-2.15863	-1.96284	-2.12841	1.85645	-1.07146	4.73676	-4.78386	-2.32859	2.41844	5.86813	2.99876	0.0601431	-2.33069	6.2436	-3.04264
TCGA-XF-AAN3-01A-11R-A42T-07	WT	Basal/squamous	3.17238	2.97866	2.14799	-1.61168	0.514299	0.00386072	0.871031	1.6244	-2.1629	0.35878	1.7951	0.299319	-1.42183	3.25551	0.484714	-0.409859	0.902328	3.82646	-0.580882	-1.18298	1.08243	-5.81881	3.65659	-2.56881	1.87194	-1.34664	0.189477	1.93736	1.1383	-1.49084	0.0566584	5.09171	-3.17886	-2.69362	0.23238	1.59535	0.262701	2.64986	-2.18378	-1.251	1.05911	-3.33205	-1.62234	0.46946	-2.53734	1.97522	2.90666
TCGA-DK-AA6P-01A-11R-A39I-07	M	Lumpap	-1.36145	-3.72112	1.78064	-2.38548	2.15064	-0.58313	0.579093	0.923497	0.339123	3.61177	2.92336	-5.91559	-0.452591	1.60052	-0.312675	-2.10879	1.84551	-3.89966	0.842991	-2.4993	3.25761	-2.21484	-1.06922	2.12919	4.73728	0.804928	-1.2982	-3.54205	2.25424	3.44877	-0.518066	-0.809628	1.20101	0.405028	-1.39332	3.36789	1.20773	0.156825	-0.637848	-2.99141	-0.0582083	4.93365	0.271853	1.46844	0.322506	2.30815	-1.29201
TCGA-BT-A2LA-01A-11R-A18C-07	WT	NE-like	-5.75739	-3.83483	-0.0264662	9.03349	-4.55989	-0.911516	-4.50739	-2.96058	5.75884	-4.11369	-1.71874	-2.17102	3.41207	-6.40748	-2.53832	5.28828	-10.3958	-1.71675	4.91544	1.82847	-5.85649	7.328	-2.5929	3.15398	-5.62817	6.5209	-4.90553	0.477113	-3.67697	-4.14205	-1.02175	-5.37196	4.22094	5.24152	3.64635	-2.79196	4.74028	-5.63964	2.90588	2.08061	-5.43302	-3.72717	-3.50647	-0.526683	5.18572	-6.07713	2.1604
TCGA-GV-A3JW-01A-11R-A20F-07	WT	Lumpap	-0.941366	-1.987	2.84997	-4.89132	4.33571	-0.722227	1.21342	1.86088	-2.0782	4.74192	1.00267	-2.61009	-1.92526	3.2529	0.238456	-3.34414	5.03526	-2.41445	-1.6691	-3.62804	4.44445	-3.90203	0.323779	-0.96457	7.48117	-2.52881	0.428038	-0.523034	2.18183	6.5512	1.14051	1.16604	0.579194	-1.11076	-0.734888	2.37388	-4.44359	1.35918	-1.68328	-3.2921	1.18205	5.7648	3.79621	2.22177	-1.27385	4.4282	-1.54622
TCGA-XF-AAMJ-01A-11R-A42T-07	WT	StromaRich	-0.283373	-0.910857	0.935781	4.91493	-3.47794	2.04463	-1.88045	-0.978072	1.53615	0.570436	0.225155	-0.926674	-0.575997	-2.13946	-0.119703	1.66149	-2.70646	0.0993991	2.60979	1.15029	-4.20329	2.89364	0.382592	-0.607417	-1.72036	2.53374	-0.724158	-0.828141	0.883216	-2.16732	-0.00330803	-2.73566	1.01927	0.100134	-1.50625	-1.06912	2.14345	-2.48889	2.43857	1.34535	-4.37048	-2.21255	-3.75663	-1.71357	-0.499496	-0.100012	2.91275
TCGA-E7-A5KF-01A-11R-A28M-07	M	Lumpap	0.230391	-0.468647	0.584252	-6.7009	3.3883	0.156076	3.09181	1.89545	-4.25589	3.88736	1.79433	-3.29413	-2.02245	2.31258	1.41488	-6.21415	6.20052	-2.97556	-2.01214	-2.80556	6.39591	-6.40207	0.641674	-1.00601	7.41092	-3.21885	0.393735	-1.35309	3.35312	5.10014	-1.39672	0.775589	-0.752001	-2.4513	-0.675153	4.33251	-2.9887	4.34721	-3.90154	-3.85242	2.09742	6.67007	2.55731	0.16509	-3.37044	4.57701	-2.49904
TCGA-YF-AA3M-01A-11R-A42T-07	WT	Basal/squamous	0.663376	0.0245945	-0.207457	-4.36811	0.59059	-3.6323	0.260612	-0.109709	-3.32244	1.3833	-1.86364	0.402882	-0.777954	2.60796	1.45851	-1.34439	-0.0794627	2.09769	-3.99108	0.501407	1.4108	0.297346	0.452661	2.55685	-1.77068	-0.39179	0.515852	0.598456	1.51304	1.07403	0.596756	0.332912	0.0961637	-4.20287	1.10081	0.950116	-2.48301	0.733833	-3.6448	-1.39962	2.63804	1.08841	-0.095746	1.13691	2.55733	0.474115	0.278839
TCGA-E7-A6MD-01A-41R-A352-07	WT	StromaRich	0.730654	0.66051	-0.563702	-0.789022	0.148461	0.72329	-0.349084	-0.420248	-0.362376	0.620102	1.92504	0.142104	-0.389427	0.785028	0.822216	-1.20031	2.34857	-0.120973	0.487102	-1.04148	0.14468	1.10917	0.635369	-2.20798	0.595756	-0.284638	0.563762	-2.61534	2.72158	0.687051	0.732027	1.49027	0.163794	1.22697	-2.90723	-1.60548	1.6023	1.6692	-0.231675	-0.940143	-1.09047	0.182195	-0.767156	0.562624	-1.35653	1.60154	-3.42748
TCGA-FJ-A3Z7-01A-12R-A23N-07	WT	LumUnstable	-3.93426	-3.61803	-1.37842	3.99429	-0.247975	-0.0327243	-0.849635	-1.1666	3.1166	-0.89759	1.06144	-2.05715	2.66884	-2.12687	-2.47292	3.28806	-3.23483	-0.868671	1.67015	1.30899	-2.29919	3.17782	-2.12206	1.32919	-2.78555	2.14258	-1.90174	-1.69723	-2.12751	-0.39341	-0.739602	-1.2588	0.0113403	4.48012	0.775251	-4.453	1.54525	-2.86635	3.16858	1.80451	-2.17819	0.602578	-0.479809	0.653783	0.421284	-2.74617	-0.231938
TCGA-BT-A20T-01A-11R-A14Y-07	M	Lumpap	2.57662	2.7102	2.63274	-2.41194	1.32604	2.64394	2.25326	1.51203	-1.84188	1.55022	-0.660005	0.765093	1.24074	3.49723	2.2053	-2.47535	6.16937	0.774881	0.367909	-2.25339	1.58555	-2.98949	2.1115	-1.68589	3.64122	-2.00612	1.24728	-2.83869	4.32487	-0.918103	1.64879	3.23091	-0.0653287	-0.745044	-1.55984	-1.63763	-0.727081	3.96993	0.0851422	-1.3472	0.149801	-0.606613	-0.534512	-0.301011	-2.38329	2.8354	-1.77089
TCGA-ZF-AA58-01A-12R-A42T-07	WT	Basal/squamous	-0.839707	-2.95491	-1.11574	8.14872	-8.4449	-0.0819421	-4.34851	-1.92796	2.46074	-6.75111	-1.71768	3.62549	1.88769	-5.48455	-3.86157	7.82701	-8.94835	2.6764	1.60504	4.05455	-5.99349	9.23325	-3.09885	1.60002	-8.03321	4.17455	-2.25425	0.266774	-5.50206	-6.2266	-0.246801	-4.16978	2.42411	4.46167	2.68576	-3.95804	3.36185	-7.68676	3.41988	3.9843	-4.4584	-8.53034	-2.13809	-1.96848	4.87533	-7.41026	2.66412
TCGA-GC-A3RB-01A-12R-A220-07	WT	Lumpap	-0.667985	-1.17197	0.395166	-3.52254	1.73992	-1.31796	1.22838	-0.65722	-2.78403	3.59522	-0.562235	-1.65472	1.33734	0.0980141	0.405279	-1.40389	-0.237921	-1.60455	0.318501	-2.98124	1.02606	-2.24282	-2.04972	2.47927	2.43866	0.759774	-0.129946	0.403102	0.839228	2.73635	0.389348	-0.203488	0.213588	-1.70561	0.772347	1.00556	-0.412808	1.226	-1.01575	-0.0668727	0.681091	2.49663	0.522835	2.52749	1.14953	1.84471	-0.317466
TCGA-KQ-A41S-01A-12R-A33J-07	WT	LumUnstable	-0.752981	0.798889	-0.825374	-1.83284	0.577391	1.64631	-0.153396	0.242888	-0.946425	3.94318	2.15825	-1.3864	1.23193	1.00184	-1.49921	-3.24347	0.782015	0.157518	-1.54628	-0.207037	-0.583274	0.793881	0.672537	-1.08985	1.7501	1.7866	0.336994	-3.14	1.88859	1.87521	0.436656	-0.0877766	-0.868415	0.111052	-2.26175	0.0993363	-1.02154	1.01087	1.2486	-0.646951	0.908257	0.657539	0.172486	2.29356	-0.788326	0.0665567	-0.36022
TCGA-BT-A3PH-01A-11R-A220-07	WT	Lumpap	-0.327605	0.607993	-0.199821	-4.11111	3.88031	-2.57961	1.86586	0.294391	-1.45001	4.1538	-2.56434	-1.71955	-1.9255	3.26003	-0.739067	-3.67047	8.09624	-2.04657	0.787224	-0.0574246	4.09774	-2.73254	1.53293	1.51316	3.62062	-1.27724	1.60317	-0.739595	2.49279	3.58583	-0.794696	2.40155	-2.34689	-1.21884	-0.754377	0.628298	-0.824988	4.24766	-1.8416	-0.117736	2.94186	4.95025	4.26273	1.37894	-1.32287	3.45039	-1.77867
TCGA-XF-A9SJ-01A-11R-A39I-07	M	Basal/squamous	-0.788549	-2.06968	-2.05537	-2.13943	0.362742	2.60696	2.36702	0.333391	0.0821255	-1.37198	0.776399	0.156106	2.55364	1.96479	-2.15518	-0.280814	1.48486	-0.949572	1.57616	-1.28916	-1.2693	-1.62278	-1.08258	-1.32066	-2.47795	1.59052	0.546168	-1.53142	-1.76683	0.902589	0.788354	-0.46193	-0.671583	0.816523	-1.37817	-0.191866	0.764545	-1.02481	2.52786	1.99689	2.57919	-1.28665	1.30065	1.77731	-1.07204	-0.65248	-1.0067
TCGA-ZF-A9RF-01A-11R-A38B-07	WT	Basal/squamous	-2.30212	-5.10931	-3.22502	8.55093	-6.88917	0.697627	-4.73761	-1.00151	3.9892	-4.53064	0.0746142	0.496399	2.11707	-7.07913	-2.36605	5.07819	-9.0846	-0.100017	2.31818	3.17818	-5.18254	8.206	-4.92242	1.92361	-8.60308	4.63421	-2.92937	0.263348	-4.36566	-4.04469	-1.96693	-3.5134	3.12394	6.65924	1.5821	-4.03359	2.55619	-5.53786	4.60211	1.97265	-4.88103	-4.98093	-2.93118	-0.587281	4.56166	-5.08835	0.614256
TCGA-DK-A3IU-01A-11R-A20F-07	WT	Basal/squamous	0.597687	-1.01241	-3.55579	3.42783	-1.08624	1.83436	-2.39719	-0.991361	2.08127	-2.25353	-3.11087	3.37453	0.344095	-1.37921	-1.29761	2.86749	-2.15739	2.28308	0.793765	1.7909	-3.28163	4.67089	-2.38006	-1.00455	-6.25872	0.691194	1.1408	0.152279	-4.50331	-3.48275	0.582899	-2.88523	-0.169298	1.81417	-0.113277	-4.29858	-0.318455	-5.38109	5.25019	2.32127	0.424433	-5.0666	0.833154	3.16354	2.23201	-4.50223	0.640163
TCGA-DK-A3IN-01A-11R-A20F-07	WT	Basal/squamous	0.671254	0.850617	-1.14924	0.574175	-1.18339	-0.137529	-0.845656	-1.60736	-1.32558	-1.32333	-0.84919	1.33103	1.72694	-3.56417	-2.3433	1.63835	-0.99594	1.6409	-1.36284	1.04141	-1.98009	3.41102	0.0212091	0.581336	-2.01515	0.925661	0.159135	3.01385	-2.35996	-2.80552	1.08245	-1.64768	-0.0121571	0.330307	-0.296211	-1.91709	-0.584993	-0.540928	2.26036	1.08056	1.69249	-1.5075	-0.195929	-0.157538	2.20181	-0.90093	-0.0343313
TCGA-FD-A6TI-01A-11R-A32O-07	WT	LumNS	3.46322	0.578421	1.45457	-5.40434	3.44703	1.32179	2.59325	-0.798672	-1.82166	3.9313	0.680075	1.57324	-1.40394	2.2548	-1.59401	-5.43196	6.55629	-2.21361	-2.78074	-1.9915	3.10936	-4.67845	3.21978	-2.38734	4.23199	-3.13102	1.13927	-1.12347	1.64004	4.74379	1.20549	1.13612	-3.73356	-2.30579	-3.65737	0.973201	-2.40963	3.54552	-1.65599	0.345772	3.58464	4.09168	3.44114	0.790522	-2.90425	3.34167	-1.70455
TCGA-BT-A0S7-01A-11R-A10U-07	M	Basal/squamous	-1.43007	-0.456233	0.44293	4.36907	-1.34526	-2.49452	-0.605415	-1.45505	6.22305	-2.10977	-1.94516	-0.915691	0.793041	0.304204	-2.17058	2.50778	-4.18945	-0.682238	2.71942	0.677658	-1.93842	4.32011	-2.38602	0.420172	-2.69283	3.43462	0.606981	1.21591	-1.25514	-5.60775	-0.459821	0.457565	1.76244	2.41705	3.03466	0.311436	2.63595	-3.99777	1.03203	2.15921	-1.73711	-2.537	-2.05834	0.299637	2.75025	-3.37424	2.38983
TCGA-GC-A3I6-01A-11R-A20F-07	WT	Basal/squamous	4.29344	3.847	3.15263	-5.70522	-1.13467	-0.841631	1.47348	2.64593	-5.37875	1.25065	-0.766448	3.87019	0.20573	2.35636	2.67815	-0.466427	0.877284	2.59992	-3.77685	-0.565104	-0.427785	-4.59161	4.54708	-0.806107	2.82879	-3.24958	0.857702	3.19641	1.6905	-2.06949	2.3025	1.14461	-0.354128	-2.89379	-1.25144	3.41551	-1.79788	1.92801	-3.82866	-1.59702	2.60576	-2.61886	0.425538	-0.784782	-0.946766	-0.445071	0.694644
TCGA-FD-A3B5-01A-11R-A20F-07	WT	Basal/squamous	2.92269	3.75201	1.18638	0.0606541	0.426148	0.00341651	2.02611	1.0982	1.76757	-1.74839	0.487077	4.67072	1.09382	-0.312991	3.43059	2.86138	-1.66223	1.85831	-0.839614	-0.123397	-1.13876	0.575769	3.55097	-0.695556	-0.582047	-0.151717	0.08776	2.8037	-1.79135	-4.95886	1.68702	2.14245	1.10734	-2.17048	1.38517	0.306946	-0.379629	-1.79849	0.0615083	-0.305966	1.39726	-3.99463	-1.41024	-0.593802	-0.438569	-4.00468	2.35974
TCGA-FD-A3B3-01A-12R-A206-07	WT	Basal/squamous	2.07379	1.60153	0.511931	5.27293	-4.93217	0.491828	-0.52685	0.148297	1.51775	-2.52759	-2.3177	4.21642	2.32565	-2.5141	1.15705	5.94145	-4.46089	3.28196	-0.621117	1.37875	-4.0972	5.28008	0.000505963	0.262107	-4.06343	-0.253455	0.12191	3.3008	-3.39347	-6.28054	2.65265	0.272748	2.19146	0.377132	2.09025	-1.13156	0.0271332	-7.23064	3.25077	1.17378	-0.952227	-7.23842	-2.07604	-0.291513	1.90631	-6.9519	3.35452
TCGA-XF-A9SU-01A-31R-A39I-07	WT	StromaRich	-0.0535077	0.284803	-4.03294	1.05251	-0.846936	0.27915	0.109357	-4.26392	0.517067	-2.32117	-2.11693	-2.66548	0.848986	-0.522888	0.891682	2.75432	4.46854	-0.219052	2.19605	-1.97444	-0.529069	-1.17577	-2.03293	1.49881	0.42653	3.94408	-0.528389	0.629062	1.44418	0.34455	-0.407571	0.880019	-0.0802674	0.834526	-0.833958	-1.62921	0.640762	2.91025	2.71002	0.581095	0.0166474	-0.060375	0.20338	-0.463936	-1.28479	3.17871	-1.6752
TCGA-DK-AA6R-01A-11R-A42T-07	WT	Basal/squamous	0.937232	2.78073	1.18531	-1.39487	-2.09865	-1.46547	0.97087	0.419004	-1.10356	-2.01179	-1.87566	5.06471	0.511578	-0.84509	0.979751	3.23334	-4.11146	1.87087	-2.22361	0.0621507	-1.01405	2.30127	2.36483	0.315721	-2.3217	-0.716544	0.290848	2.61606	-2.5031	-2.68564	1.73878	1.02528	0.826061	-2.04874	3.12146	-0.774886	-1.14014	-2.95998	-1.17357	1.01309	1.73959	-4.37016	-1.04548	0.299034	2.88804	-4.47819	2.25525
TCGA-FT-A61P-01A-11R-A30C-07	WT	Basal/squamous	-0.469435	-1.15102	-2.39324	2.65795	-2.69263	1.99631	-1.22527	-0.580003	-0.853428	-4.45963	-1.15258	0.319174	1.91486	-1.71851	-2.66874	4.32302	-5.55356	0.51885	0.00850768	2.09017	-3.17797	2.91525	-2.11177	-1.55705	-4.60036	3.73237	-1.42541	-1.02648	-1.31294	-3.44651	-1.17632	-1.40906	0.39911	1.46441	1.89816	-2.63911	1.25898	-4.34754	3.42118	-0.22886	0.577999	-4.87659	-0.923566	1.83814	1.0511	-3.74728	2.23345
TCGA-CF-A3MF-01A-12R-A21D-07	M	Lumpap	-1.0543	0.671043	0.0989731	-3.50075	3.05382	-2.32514	-0.434944	0.759293	-2.30477	2.34997	2.6693	-4.18176	-3.06308	1.92485	1.01755	-5.08767	4.96475	-2.23545	-0.388865	-0.0510627	4.00926	-4.55407	3.04974	-1.08269	3.20536	-0.591654	2.12274	-1.50039	4.02383	4.3445	-1.64348	2.96962	-1.53621	-2.97193	-0.886132	1.68743	-0.65622	4.82389	-2.69195	-0.558717	-0.757246	4.50371	2.47434	-2.81063	-3.75646	5.42678	-3.67207
TCGA-GC-A3RC-01A-11R-A22U-07	WT	Basal/squamous	1.37648	1.12156	0.334367	1.23344	-2.37266	0.986615	-0.407273	1.32575	-1.67636	-3.42996	-3.07176	3.39879	-0.292364	-0.810595	1.95104	3.02129	-2.77294	3.62643	-1.97978	-0.299228	-0.943703	2.3742	0.793122	0.420926	-3.00919	-0.790427	-0.919134	2.94309	-2.72937	-4.82548	2.12344	-0.101536	1.01365	-1.3072	2.62929	-0.176018	-1.04616	-3.04022	-0.403974	1.1013	0.230026	-2.79613	-0.75823	-0.855898	2.76464	-4.98184	3.52985
TCGA-BL-A13I-01A-11R-A13Y-07	WT	Basal/squamous	-0.780928	-4.96498	-0.856676	12.4041	-7.30103	-0.29332	-6.10873	0.52843	4.93625	-5.49989	-0.820408	0.283129	3.03227	-7.08771	-3.07066	6.72465	-8.97606	-0.190392	4.73279	3.56236	-6.4056	5.55864	-3.59835	1.1818	-7.27787	5.01012	-3.36065	-1.23732	-2.7149	-5.97126	-3.31332	-2.94948	4.04556	8.13945	4.66885	-2.06715	2.72451	-6.57737	4.93458	2.85148	-6.56714	-7.10912	-3.29052	-2.24077	3.25695	-5.27229	2.62416
TCGA-GU-A42P-01A-11R-A23W-07	WT	LumUnstable	-4.74465	-3.62886	-0.93372	-0.848126	2.48826	-2.50986	1.26421	-0.185193	0.586524	2.69221	1.44651	-1.85302	-0.519961	1.42063	-3.36569	-2.91145	-2.08626	-3.99164	0.498537	-0.243883	1.76758	0.382711	-1.5639	2.10316	0.709558	1.73666	-1.25204	-2.79564	-0.585352	6.02111	-0.756402	-4.33236	-0.0574533	1.23145	-1.23426	-0.303107	-0.578763	-1.18654	-1.80706	0.255601	1.31831	6.36748	3.88883	1.48256	-0.300569	0.0102039	-0.612435
TCGA-BT-A20X-01A-11R-A16R-07	WT	Basal/squamous	2.34896	2.21786	2.5873	3.55377	-2.83118	-0.083658	-0.123501	1.23546	3.81178	-2.91202	-1.23046	3.43199	1.06116	-2.99658	1.86777	4.03937	-3.34773	2.12925	1.04728	1.93834	-2.49656	4.22882	-1.04847	-1.09532	-3.22885	-0.432285	-0.331394	2.96624	-3.43484	-6.58431	0.163976	1.21602	3.19573	0.0483721	3.496	-0.853887	2.60628	-4.65438	2.99536	2.04337	0.278078	-6.51306	-2.6733	-0.930806	2.55403	-5.38353	3.13635
TCGA-FD-A43N-01A-11R-A23W-07	WT	LumUnstable	0.526431	1.56225	-1.30401	-4.60426	4.73213	1.1712	1.11126	-0.485592	-1.61525	1.77944	1.27763	1.03149	-1.90233	2.79037	-2.00943	-3.70814	5.8502	-3.06388	0.0539171	-1.14069	2.53719	-0.851111	0.840947	-0.924569	2.06876	-0.415003	2.13328	-1.45374	0.481385	2.42099	0.465801	3.66528	-3.05425	-3.74263	-2.02207	-0.21874	0.261081	3.57585	-0.614508	-0.500321	2.02587	4.3972	1.94191	-0.0251862	-4.73718	2.93204	-2.48345
TCGA-E7-A3X6-01A-12R-A22U-07	M	Basal/squamous	3.47966	3.41138	2.63509	-4.65225	1.58434	1.86963	2.20497	2.443	-3.06185	1.45801	-0.657384	1.73328	-1.90702	3.15632	3.4346	-1.82682	4.6182	2.93036	-2.29654	0.930648	4.13184	-4.10506	2.96324	-1.82594	3.44189	-4.24817	1.97794	1.674	2.04907	-0.619049	-0.165047	2.8591	-0.639187	-3.04139	-1.68787	1.47988	-3.7727	3.07869	-2.28154	-2.80008	2.55912	0.161664	-0.21309	-1.77202	-1.21273	1.17543	-1.40967
TCGA-5N-A9KM-01A-11R-A42T-07	WT	LumNS	3.1143	-1.36256	0.817507	-3.15507	2.69109	0.50748	0.445174	3.74807	-1.81542	1.45186	1.61304	0.587614	-3.05732	1.2885	-0.00328607	-4.2828	4.69274	-0.410378	-0.144926	0.551496	1.78304	-2.30016	0.744641	-2.72031	2.97427	-3.52638	-0.0631677	-1.83513	0.00880338	4.17354	-1.24946	-0.459584	-3.63974	0.644639	-3.09136	3.02006	-2.09878	2.69616	-3.79361	0.0124605	1.95848	0.173237	2.36765	1.64255	-1.48179	3.30147	-2.56143
TCGA-BT-A42E-01A-11R-A23W-07	WT	Basal/squamous	1.12853	3.18835	0.317481	3.45829	-3.00047	0.412613	-0.635503	1.28282	0.640079	-2.21992	-0.288058	4.40168	-0.325602	-1.97071	1.70354	4.5154	-4.15017	3.14072	-0.402722	0.226323	-2.37088	1.53036	1.57222	-0.828639	-4.15452	-1.01041	0.820096	5.04342	-3.83573	-5.19483	0.486716	1.99561	-0.329979	0.2285	2.26948	-1.20536	1.96118	-4.73554	0.362625	0.835272	0.324202	-6.30763	-0.352021	-2.17753	0.546407	-5.86081	1.87293
TCGA-E7-A7XN-01A-11R-A352-07	M	Basal/squamous	2.40998	3.96917	0.648431	-2.1515	0.234176	0.320824	1.50907	1.57681	-1.51615	-1.48604	-0.82197	4.53286	-1.05567	2.62256	1.65983	1.50001	-1.06663	2.48225	-2.2993	-0.188552	-0.231228	-2.85361	1.92986	-2.18189	-0.0566829	-4.75538	0.5568	2.66521	-0.752125	-1.51673	2.03627	3.03321	-0.565074	-2.23659	2.02055	2.93269	-1.30097	-1.53852	-1.54937	-0.649465	2.70237	-1.70036	0.145865	-0.159753	-2.09368	-1.55407	1.29394
TCGA-PQ-A6FI-01A-11R-A31N-07	WT	Basal/squamous	0.671138	2.85317	-0.483327	2.328	-3.83444	-3.77676	-1.18303	-0.678642	0.742849	-4.07761	-2.17373	4.78772	0.39211	-2.6759	2.72574	4.09566	-6.20072	1.97137	-1.00327	1.69986	-2.87833	4.51248	-0.519823	1.39988	-5.26112	0.417468	-0.900301	2.88294	-2.60751	-5.01305	0.94757	0.797584	2.86979	-0.118077	4.85893	-0.865023	0.648705	-5.66424	0.531621	1.73781	-0.697256	-5.29695	-0.369064	-1.97849	4.19997	-5.01538	4.12283
TCGA-XF-A8HI-01A-11R-A38B-07	M	Lumpap	1.95845	2.59391	2.59267	-4.47446	1.9329	0.9541	2.4359	2.44885	-2.59432	2.61993	3.11159	-3.01739	-2.4835	3.07058	3.20199	-3.23409	5.68664	-1.45308	-0.973743	-0.170285	4.24747	-4.81456	2.36995	-0.762812	4.61603	-3.40002	0.597287	-1.39177	4.56694	3.27242	-2.80281	4.94092	-1.0417	-3.44474	-2.51232	4.64933	-1.76323	5.17693	-1.38181	-2.2236	-0.553483	4.08917	0.387324	-3.28868	-2.6433	4.25342	-1.48873
TCGA-FD-A43S-01A-21R-A23W-07	WT	StromaRich	0.378195	1.08612	-0.240003	4.1118	-1.47635	2.9863	0.898758	-0.386961	1.64901	0.0366468	2.52412	0.598807	1.93417	0.576838	-1.09775	-0.129773	2.34562	1.07627	3.54886	-1.04837	-3.13963	-2.05446	1.39179	-4.08912	-1.32189	2.65503	0.347116	1.7978	0.828611	0.406572	0.392326	2.04939	-0.917728	0.891506	-1.5153	0.049217	0.44786	0.492346	3.32693	-0.725812	-1.70875	-0.752263	-1.85709	-1.56534	-2.68774	1.6269	0.156144
TCGA-FD-A3SR-01A-11R-A22U-07	WT	LumUnstable	-2.39942	-1.13921	-1.2885	-1.73307	1.3661	1.41847	0.95943	0.44857	-0.375851	0.113448	1.25758	1.59667	-0.185201	0.914799	-1.74372	-3.00639	-1.62727	-1.9118	-1.06024	0.40474	0.0971963	0.773123	-0.795379	-1.94425	-1.06756	-1.66704	-0.581211	-1.67119	-2.50854	2.68569	2.43745	-1.98027	-1.10507	0.00995983	-3.9517	-2.48017	-1.30239	-1.46392	1.4745	1.56209	1.33992	-0.405379	2.60981	2.40171	-1.58247	-1.64211	-1.02965
TCGA-4Z-AA7W-01A-11R-A39I-07	WT	Basal/squamous	-1.47114	1.42979	-2.08365	-1.56411	-0.869177	0.821249	0.19912	-0.14144	0.512422	-0.859866	1.74132	4.61099	-0.729064	0.682576	-0.530448	1.23579	-1.8326	3.69765	-0.855258	-0.165728	-0.405102	-1.38885	-1.40821	-0.315128	-3.25766	-0.747099	0.878094	3.58063	-3.89307	-0.986425	0.455911	-0.775849	-0.414179	-1.26474	0.532286	0.956039	0.488013	-2.71043	-0.173219	-0.566431	3.32617	-2.76181	1.96194	0.0146671	0.0161018	-2.19086	0.255083
TCGA-FD-A3SN-01A-12R-A22U-07	WT	Basal/squamous	2.36987	0.664775	0.813986	-0.623858	-0.305088	-0.957237	-0.659562	-0.92486	-0.0301229	-1.47761	-2.00448	-0.212892	-0.237754	1.28569	0.463299	0.0903794	1.2672	1.30394	-0.791797	0.230451	1.01535	-0.536208	0.457262	0.278026	-0.605892	0.960801	2.43959	-2.50964	-0.827894	-3.56563	-0.071927	-1.00235	-1.65181	-0.352066	0.48872	-1.46926	-0.446288	0.741591	-0.709989	0.845315	1.77099	-0.737574	0.912613	0.648747	0.15859	-0.122236	-1.47093
TCGA-UY-A78L-01A-12R-A33J-07	WT	Basal/squamous	-2.47827	-1.30853	-2.41627	-1.19507	-1.7266	0.343976	-1.94034	1.43885	-0.253792	-0.0685756	0.664301	2.36407	1.60342	-1.01438	-2.16237	0.449089	-2.65874	1.78819	-1.06331	0.148579	-1.06639	3.55357	-1.12807	1.3761	-3.46193	0.423488	-0.498389	0.638353	-5.20704	-2.76967	-0.159034	-1.06453	-0.965424	-0.604459	2.19869	-2.31665	-0.549033	-4.04413	1.01998	0.73722	3.04106	-3.05292	1.16884	2.47811	2.01262	-3.26236	0.75176
TCGA-DK-A3X2-01A-11R-A22U-07	WT	Basal/squamous	-1.79169	0.441027	1.73431	0.44699	1.02475	-2.80274	-1.21691	0.887899	1.62326	0.493885	-1.06439	-0.0768154	-1.60168	1.78829	1.10024	0.692155	-3.0032	-0.858893	1.88075	0.282672	2.07863	0.436771	0.235148	2.98047	1.34383	0.795898	-2.18978	-0.601668	0.188455	1.09795	0.738219	-0.160632	1.55604	0.264356	2.02696	2.61581	0.679534	0.209118	-1.58809	0.180967	-0.02113	1.38772	0.69844	0.597292	2.40404	-1.27735	-0.150923
TCGA-4Z-AA7M-01A-11R-A39I-07	WT	LumUnstable	-1.90717	-1.28072	-0.70285	-0.770717	1.57111	-2.26813	-1.54419	-0.858633	2.23335	-0.846325	2.22105	-1.64146	-2.82541	-1.5848	-0.621624	-0.689961	0.441702	-2.83915	-0.756924	0.374183	-0.830012	3.59933	-1.40323	1.90137	1.45998	0.777209	0.364336	-0.433346	-0.261806	1.80982	0.113063	-2.56384	1.74537	1.17503	-0.277863	-0.406958	0.626112	1.9287	-1.28804	-0.556272	-0.764191	3.71348	1.15386	-0.931617	0.508836	-0.507647	-2.01221
TCGA-H4-A2HO-01A-11R-A180-07	WT	LumUnstable	-1.93997	-3.24041	0.963058	-0.809678	3.75929	0.5774	1.47226	-0.268252	-1.83659	3.63366	0.248147	-3.74948	-0.790477	2.29524	-2.24348	-5.38647	6.17205	-3.01079	1.27615	-0.566337	4.32127	-3.47492	-1.07309	-2.87265	4.26332	-2.80357	-0.830744	-1.98758	1.40273	5.51078	-1.70798	-0.573006	-1.24816	2.29523	-3.89786	-0.799649	-1.26383	2.70084	-0.675524	0.526988	0.704557	6.37904	2.57914	2.44828	-4.47439	3.16121	-1.79741
TCGA-ZF-AA4T-01A-11R-A38B-07	WT	LumUnstable	-1.70782	-3.35173	-1.59824	-3.37075	1.77923	-2.06255	-0.603119	0.356619	0.657812	1.67597	0.727122	-2.55445	2.15891	-0.663269	-1.91274	-1.24152	0.911102	-2.30906	-3.43914	-1.24733	2.14649	0.801897	-2.02449	2.76497	0.529039	-1.16206	-1.37824	-1.12712	-0.510138	5.36854	0.79231	-1.69543	0.893623	0.346303	-0.392684	-0.637924	-0.532021	1.59555	-2.27099	-2.41302	1.7371	5.33448	0.272985	0.992407	2.16565	1.36694	-3.12724
TCGA-ZF-AA4W-01A-12R-A38B-07	WT	Basal/squamous	2.32268	2.66244	0.119173	1.99863	-1.68873	-0.0269171	0.970754	-0.793019	1.58443	-2.71667	-0.931775	5.33493	-0.325274	-1.63938	4.79325	3.40377	-4.02517	2.29529	0.130743	-0.336332	-1.86435	0.25011	1.96989	-1.08003	-2.95618	0.441967	0.510865	4.97902	-2.12931	-4.88909	0.828475	1.56169	-0.0502703	0.974255	2.86194	0.269457	0.965658	-3.3084	0.00246962	2.50482	1.49468	-3.28202	-0.227025	-2.67555	-0.25587	-2.99736	3.69815
TCGA-BL-A0C8-01A-11R-A10U-07	WT	NA	-1.5574	-3.55764	3.25051	-1.92558	3.76783	-1.65195	-0.00815765	0.911806	-2.15024	2.53184	-1.08089	-3.4802	-0.805894	0.800349	-2.0091	-4.34432	4.73349	-2.89044	0.428655	-0.883959	5.48343	-0.894715	-0.159991	0.470196	4.34935	-1.6576	-1.53876	-2.38108	0.358585	3.31619	-2.2751	-1.51627	0.406552	1.79819	-5.16075	-0.408537	-1.98095	1.10033	-3.07973	1.95563	0.617861	3.85147	2.49835	3.27369	-3.04158	1.9344	-4.05255
TCGA-C4-A0F7-01A-11R-A084-07	WT	Basal/squamous	0.368601	0.51728	1.5655	4.05261	-2.68396	-2.67186	-0.454233	0.355182	3.02009	-1.13145	-2.86776	-0.829575	2.09179	-0.214796	1.24138	3.36904	-3.18047	0.0658698	1.71249	-0.491035	-3.02503	2.15333	-0.720849	2.67313	-0.102557	-0.437654	0.547026	1.80785	-1.14019	-4.25581	-1.18377	-0.940662	0.844634	3.21334	2.1603	-0.181193	2.4172	0.0592087	1.30363	0.904154	-0.549985	-2.4046	-2.09232	-0.38403	2.39349	-0.891142	2.32736
TCGA-CF-A47X-01A-31R-A23W-07	WT	Lumpap	-1.45467	-1.05311	1.46716	-4.9651	4.32108	0.0600124	1.86728	-0.438673	-2.37335	4.57598	2.05033	-3.22111	-2.15349	3.94006	1.38826	-6.47068	6.38738	-3.33993	-0.725532	-1.59694	5.93374	-4.36318	0.45454	-1.78212	6.05279	-3.90233	0.930528	-2.69555	3.1413	6.23198	-0.988132	1.93824	-1.1433	-3.04007	-2.57253	1.14863	-1.93893	5.42816	-2.10484	-1.29043	1.66096	8.80774	1.18843	0.878258	-2.18339	4.61127	-2.36786
TCGA-ZF-A9R9-01A-11R-A38B-07	WT	StromaRich	-1.53878	-0.865597	-1.81473	1.91935	-0.197682	2.59584	0.158866	-0.895845	2.13241	0.135402	1.74081	-1.53506	-0.7145	0.350845	-4.07159	-0.357641	-1.9861	-1.21201	1.05408	1.56041	-1.43396	1.22567	-1.04426	-2.3263	-2.57103	1.46678	-0.747121	-2.19777	0.924052	1.00076	-0.00942163	-1.75702	-0.27221	1.59542	-1.8343	-1.36377	2.40983	0.0412311	2.23262	1.40002	-3.5402	-0.51864	0.447474	-0.146911	-2.08197	1.2462	-0.991684
TCGA-GV-A3QH-01A-11R-A220-07	WT	LumUnstable	-3.35268	-2.74663	-0.561752	-3.71854	1.23967	-2.6265	1.4199	0.0620739	0.240207	3.71016	0.713114	-2.47168	0.812426	0.225311	-3.13468	-2.89549	0.758797	-4.46158	1.09407	-0.709356	2.70892	-0.717493	-1.65973	2.203	3.20437	0.797369	-1.1075	-2.32573	-0.819783	6.00044	-0.149983	-0.857189	0.694944	1.47333	-0.307018	0.038302	-0.0906494	-0.911065	-1.5791	-1.29088	1.22895	5.76615	1.46692	1.32127	1.35174	0.995252	-0.324554
TCGA-KQ-A41R-01A-21R-A352-07	WT	Lumpap	-2.34613	-1.45414	-0.180852	-4.07684	3.44165	-0.0821269	1.79805	1.50171	0.113569	2.7154	3.1094	-2.03392	-0.499888	0.943621	-1.38404	-4.0851	4.56637	-2.39126	-1.89353	-0.533913	5.2294	-1.84741	-0.607633	-1.26386	4.17382	-1.60785	-0.570224	-1.21108	1.88361	5.12122	0.0928471	0.221696	-1.16028	-0.798425	-2.77111	3.7237	-1.67104	2.53418	-3.309	-1.52362	0.699873	5.97122	3.64049	-0.769134	-3.36302	3.6376	-1.83066
TCGA-CU-A3KJ-01A-11R-A21D-07	WT	Basal/squamous	0.387871	2.03163	-0.885356	2.73613	-2.05267	-0.493116	0.20553	1.97015	3.7483	-1.23337	-0.955826	2.14971	-0.852183	-1.93044	2.19922	3.28698	-4.9497	2.34082	-0.472898	2.08693	-2.46554	5.20713	-2.58804	-0.73074	-2.33822	0.268466	-0.233305	1.5799	-2.54754	-6.58299	-1.59252	1.20479	2.22293	0.0591917	1.49316	-2.02021	2.06149	-4.0663	1.4851	0.734169	0.0383146	-4.93237	-1.40603	0.261338	2.72332	-4.62119	2.42429
TCGA-DK-A6AV-01A-12R-A30C-07	WT	Lumpap	2.33932	-0.0576082	-1.05105	-7.00883	4.28331	-2.87647	2.26084	-1.04026	-3.25501	1.29545	-0.471715	-3.97025	-1.49677	3.13729	3.78946	-3.06862	8.25418	-1.37367	-4.37746	-2.15947	4.93433	-4.43328	1.45675	1.43269	5.38684	-1.47589	1.71126	-0.862639	3.79497	3.77773	-0.486688	0.633475	-1.37954	-1.11601	-3.74616	2.15236	-2.24513	7.97083	-1.51793	-2.49192	2.51934	3.68358	3.48439	1.30042	-2.36721	4.77522	-3.17418
TCGA-GV-A6ZA-01A-12R-A33J-07	WT	Lumpap	-1.32317	-0.39986	0.435633	-2.71739	1.59998	-2.133	1.26084	-0.0701511	-1.07575	1.53879	1.03891	-1.45063	-0.770259	0.957103	-0.419537	-2.76941	3.66799	-3.10184	-0.849769	-0.69266	5.75203	-1.69818	-1.35954	1.25787	3.62219	-1.29238	-1.00307	-1.30756	2.78984	4.40555	-1.74778	0.499327	0.827703	-0.26635	0.409398	2.17911	-1.10944	3.68253	-2.74798	-2.94298	-0.303886	4.13861	-0.870983	-0.822845	0.844426	4.54069	-2.3805
TCGA-BT-A20J-01A-11R-A14Y-07	WT	Basal/squamous	-1.12439	-1.08201	0.0507471	3.72262	-1.13684	1.14806	0.18569	-0.256646	3.07337	-2.6281	0.277495	1.53942	2.29758	-0.787048	-1.87429	3.36721	-4.92513	1.66646	0.130457	2.0951	-2.66784	3.54434	-2.14495	0.876829	-3.72341	0.765294	-1.21736	0.436347	-3.24982	-3.24221	-0.325718	-0.355674	2.08327	2.29703	-0.711073	-2.0232	0.863195	-4.42318	1.97131	0.496183	1.41828	-3.46592	-1.51127	0.501338	2.40577	-4.88642	0.565263
TCGA-DK-A3IL-01A-11R-A20F-07	WT	LumUnstable	-1.97844	-1.3926	0.386219	-3.51112	2.00406	-0.753741	0.141207	-1.37111	-2.08643	0.97706	1.37465	-2.99861	-3.82799	2.03252	-0.826041	-3.70389	3.7608	-2.35685	0.368211	-3.74451	2.87476	-0.897022	2.15504	1.77679	3.72712	-0.555967	0.0421256	-2.23489	1.78519	4.2163	0.281395	0.274413	-1.06771	-1.89245	-0.575781	2.08705	-1.03697	3.12708	-0.743531	-1.04362	2.22656	2.61758	2.40604	0.311231	-2.21253	1.86757	-2.36682
TCGA-FD-A6TK-01A-42R-A33J-07	WT	Basal/squamous	1.04747	0.181303	-0.679246	1.39515	-5.27175	0.275147	-2.16439	-1.55914	-0.75272	-5.22181	-1.86278	4.74252	0.665085	-3.39431	-2.49556	5.57679	-3.44494	3.06624	-0.85016	1.5439	-5.40322	3.88026	-0.574946	1.48997	-6.79565	3.36094	-2.29223	1.10396	-4.04055	-5.75925	-0.613324	-2.726	-0.263749	0.252444	2.08752	-2.84972	0.362956	-3.94393	2.76139	2.12173	1.1518	-6.36607	-0.280253	-1.02427	3.07953	-4.33636	3.95629
TCGA-DK-A1AE-01A-11R-A13Y-07	WT	Basal/squamous	1.72952	0.866573	2.62247	3.49012	-2.44656	-3.9609	-1.5285	1.13525	2.36104	-0.816072	-2.07771	-1.40402	-0.285329	-0.120917	-0.242196	2.72232	-4.31442	0.655024	0.254355	-0.103894	-1.06784	1.47418	-0.12736	-0.556763	0.0358821	-1.03081	-0.216276	0.664628	0.447428	-4.01467	0.753681	-0.381451	2.98346	1.47682	2.67559	1.73373	0.817099	-1.70358	-1.47721	0.929399	-4.26304	-3.41746	-3.41629	-1.19997	2.3701	-2.73839	2.20815
TCGA-CF-A1HS-01A-11R-A13Y-07	WT	Basal/squamous	0.591217	0.815071	0.898299	1.58351	-2.24031	0.222396	-0.341332	1.711	0.797716	-1.70162	-1.26315	2.33198	3.30197	-1.16948	1.78152	4.85204	-2.3664	3.14039	-0.778684	1.1578	-0.797987	3.40328	0.230211	1.07575	-2.54174	0.0699705	0.0232798	2.83126	-2.27844	-3.6255	2.00777	0.310954	0.675805	-1.64416	2.22414	1.51957	0.807423	-4.2926	1.39542	1.17882	-0.180084	-4.3452	-2.66524	-0.181154	1.20783	-4.82427	2.06818
TCGA-FJ-A3ZF-01A-11R-A23N-07	M	LumUnstable	-3.77077	-4.69468	-0.585597	-1.94802	3.94205	-2.06655	0.559274	-1.2156	1.27741	1.71244	1.84188	-3.63971	-0.843441	-0.302611	-1.8539	-3.00597	1.3224	-3.80188	2.03935	0.0642996	4.76174	0.592484	-2.04687	2.1954	2.61857	-0.141558	-2.41172	-2.53758	-0.153596	5.30985	0.948095	-2.67467	0.114635	0.692332	0.096505	-2.11177	-0.0939829	-1.43724	-0.0445262	-0.908752	-0.684202	7.40206	0.705182	2.41314	-0.0648587	3.0609	-1.06492
TCGA-DK-A1A5-01A-11R-A13Y-07	WT	Basal/squamous	2.91719	1.288	1.08761	-1.33091	0.886399	-1.15144	-0.520445	-1.08888	-2.60566	-0.4959	-2.55933	-0.58573	-1.17723	0.0610368	1.86125	-2.80331	3.21315	1.14387	-2.09331	-0.310679	0.883762	0.0359592	0.25801	-1.0972	0.321465	-2.957	0.318575	0.115057	2.76359	-2.32009	0.522833	-1.71087	-0.850356	-0.0651029	-0.958846	-2.78365	-2.43651	2.55191	-0.889443	0.761688	-0.554917	-1.98947	-0.144629	1.97406	-0.0239523	-0.0469302	-0.676209
TCGA-FD-A6TC-01A-21R-A33J-07	WT	StromaRich	0.142138	-0.0742811	-0.989281	-1.22124	-0.900355	0.99745	-0.843713	-1.00571	-2.98257	-0.090633	0.184082	0.438625	0.318115	1.0782	-0.225649	-1.12102	2.49561	0.0115746	-1.88506	0.482117	1.35731	0.537323	3.54949	0.869757	1.01253	0.0251229	-0.147394	0.629672	-0.00659632	-0.471718	1.96507	-2.25372	-1.99114	-2.13903	-2.21784	1.30665	0.44956	4.20954	-0.11684	-0.39956	1.12309	-2.0174	3.61879	1.74164	-1.98182	0.958992	-1.44516
TCGA-BT-A20N-01A-11R-A14Y-07	WT	Basal/squamous	1.32986	-0.476876	1.90748	-2.05688	0.973475	-2.83152	1.52709	0.132401	1.63937	1.31559	-3.10566	-3.19628	-0.192772	0.147208	1.17318	0.560104	0.908148	-1.57389	-1.86849	-2.5675	0.903743	0.618955	-1.03673	-0.452037	3.35324	-0.843714	2.16016	2.42157	1.73287	0.080469	0.252648	-0.283013	0.751673	-0.0452208	0.388771	-0.516168	-0.445242	2.47636	-2.07775	-1.55805	1.02611	2.3262	-0.574845	0.434542	1.09974	1.3916	-0.799905
TCGA-BT-A20O-01A-21R-A14Y-07	WT	Basal/squamous	-1.60234	-3.79958	-0.597919	11.6211	-6.57565	0.858305	-4.90373	-0.0734683	4.91303	-5.64569	-1.74032	1.11484	1.9299	-7.22218	-2.86576	7.20101	-8.04027	0.26629	2.59619	3.80391	-6.00622	6.65999	-4.75476	0.339591	-6.11898	3.1166	-3.3838	-0.858666	-2.50841	-6.31969	-0.37192	-2.88642	4.27545	7.19458	3.00767	-2.67537	4.03104	-6.60249	5.82278	1.8338	-4.83041	-7.20163	-4.43698	-1.67244	4.32453	-4.94031	2.80438
TCGA-CF-A47S-01A-11R-A23W-07	M	Lumpap	2.08109	1.5634	0.256833	-7.10285	3.61309	2.51234	3.26692	0.711148	-4.86733	4.2338	2.56076	-3.13655	-1.78609	2.8585	3.73293	-7.29368	7.40645	-2.52768	-1.09302	-1.76688	5.34769	-7.10109	1.67721	-5.5996	4.50707	-3.27052	3.82088	-0.684707	4.81943	5.16413	-1.43731	2.98868	-2.52424	-3.02136	-2.04464	2.42672	-2.22867	4.99669	-3.3144	-3.01803	2.19752	5.71933	2.23375	-1.64243	-5.15656	5.72889	-2.65085
TCGA-HQ-A2OF-01A-11R-A26T-07	WT	LumUnstable	-2.83523	-0.897199	-0.851561	-1.95872	2.92142	-0.999332	2.32121	2.14266	2.05664	1.84373	1.06875	-4.55167	-0.893168	3.83383	-3.17685	-1.93696	-3.83269	-3.05881	-0.568269	-0.615692	0.212418	-0.854277	-0.598836	0.03754	2.52669	-0.32048	-1.40741	-0.788994	-0.680719	2.3042	-2.25848	-0.409786	0.705984	0.448119	-1.29055	1.34869	-0.153352	-1.05354	-0.681787	-0.834558	2.76185	2.2285	-0.6231	3.59856	-0.0958731	1.69115	-1.27476
TCGA-CF-A3MG-01A-11R-A20F-07	M	Lumpap	3.30397	-0.657352	1.66352	-7.26253	5.97361	-1.89101	3.21514	1.93637	-2.54081	5.37033	-1.55105	-5.53128	-2.46994	3.48613	4.92059	-6.37012	11.0786	-1.25696	-5.14607	-2.57441	6.75037	-5.4627	0.813195	0.467765	6.68421	-3.78228	1.23439	0.499073	6.4646	7.62791	-0.402166	1.22968	-3.68304	-3.58209	-1.36552	5.95149	-4.0883	6.55657	-4.25292	-1.79737	4.16285	7.21789	5.24798	0.903169	-3.24431	7.19218	-4.59778
TCGA-FD-A5BX-01A-11R-A26T-07	WT	StromaRich	-0.400311	-3.85667	-1.80069	10.365	-6.16972	2.302	-5.19433	-3.10379	4.30281	-6.3694	-1.15335	0.991062	2.70253	-5.05715	0.622927	6.00107	-7.75803	1.10433	3.5931	3.5273	-7.24344	5.35292	-3.30195	-0.273233	-6.89573	5.66021	-2.23284	0.205481	0.377673	-6.33968	-0.73877	-1.62728	4.9234	5.58947	3.03826	-4.93256	3.35173	-5.29027	7.12886	2.41346	-6.01793	-7.6223	-2.76799	-1.79051	2.50382	-5.56162	1.81568
TCGA-XF-AAML-01A-11R-A42T-07	WT	LumUnstable	-4.46687	-0.996113	-0.895883	-4.45077	2.44636	-0.277376	0.134011	0.255482	-1.20888	3.44192	0.993445	-1.69778	2.38674	1.76985	-2.56173	-2.23896	-0.0666394	-3.14759	-0.543336	-1.58573	3.1697	-0.530895	-1.82432	-0.0862839	1.54159	-0.061701	0.596271	-2.02223	-0.2756	6.4989	0.659963	-2.34372	-0.00985204	-1.29844	-0.331071	-0.0336753	-0.852105	-0.0201148	-1.84037	0.0714788	1.9842	5.78612	0.713646	3.51142	1.48886	2.36527	-0.591258
TCGA-XF-A9T8-01A-11R-A39I-07	WT	Basal/squamous	1.58616	1.86852	-0.469695	3.25038	-2.76006	1.38802	-0.39137	1.09777	0.664913	-1.2097	-0.298246	3.67468	2.26124	0.638594	-0.591962	2.95523	-2.00843	2.80252	-0.946065	-0.0200194	-1.8893	1.06331	0.796993	-1.69578	-2.24612	-2.42698	0.0868379	2.15402	-0.288106	-6.4463	-0.988056	1.18096	0.823449	1.55231	0.54313	0.5521	0.966859	-1.14691	2.8927	0.146229	0.511706	-5.09801	-2.36563	-0.749603	-2.38457	-3.05155	1.9675
TCGA-ZF-AA4V-01A-11R-A38B-07	WT	Basal/squamous	-1.63613	-1.33868	-2.01577	-0.815956	-0.390982	1.22912	0.502682	-0.381173	0.29093	-1.29171	0.0262289	2.02452	0.441181	-1.06349	-1.09272	1.10177	-1.81267	1.91028	0.258586	0.5973	0.489304	0.0341334	-0.901851	0.0873822	-4.68983	0.260137	-0.281046	-0.47963	-3.90447	-2.82103	-0.0994367	-1.53164	-1.44853	-0.119792	1.68157	-0.837453	0.877335	-2.58325	1.90116	1.9323	1.01839	-1.05936	0.669617	2.07804	0.789199	-4.18528	0.37571
TCGA-2F-A9KW-01A-11R-A38B-07	WT	LumUnstable	-1.64056	-3.40623	-0.0878192	1.74576	2.0018	-2.37231	-2.13627	-1.28449	0.162142	-2.16383	-2.64993	-0.0890566	0.883145	-1.65547	-2.67421	1.46248	-0.347136	-2.0416	0.822071	0.636894	-1.78569	2.17344	-2.8798	1.83289	-2.41168	0.410582	-2.48359	-0.719176	-3.76352	0.767964	-0.830482	-3.65278	0.628164	2.9076	-2.151	-2.28575	1.02023	-3.79816	1.07932	2.8525	-0.585684	1.12619	2.03642	2.97805	0.664478	-2.76734	-1.76378
TCGA-ZF-A9R2-01A-11R-A39I-07	M	Lumpap	1.99787	0.773875	0.728701	-4.50281	3.77233	-1.80829	2.24479	1.04881	-1.67348	2.77948	-0.317665	-3.53619	-0.742736	3.20464	5.2476	-3.81672	7.22935	-0.182142	-2.80224	-2.91246	6.79242	-5.12825	1.04749	1.51643	6.31257	-2.50181	0.613756	-0.478318	4.0866	2.5223	-1.331	3.37218	-1.28001	-2.78979	-0.610298	3.32804	-1.71116	3.61758	-3.47291	-1.42657	0.893518	5.22708	2.1344	-1.29227	-1.6936	3.79603	-2.70933
TCGA-CF-A27C-01A-11R-A16R-07	M	Lumpap	2.50009	-0.313839	0.792053	-6.60164	5.86171	-1.1733	3.49485	2.03086	-4.02314	5.07787	1.92978	-4.64439	-2.77526	4.15931	4.22072	-7.62468	7.99896	-2.62165	-3.50959	-3.40341	8.74164	-6.73142	2.21801	-0.388095	6.79073	-3.07894	0.79835	-2.84267	6.60376	5.23943	-1.48382	3.00829	-3.16663	-2.67021	-2.60364	3.41955	-2.49575	7.04709	-4.41556	-2.49862	1.36385	7.00852	3.41362	-0.733623	-3.05285	6.92738	-4.08038
TCGA-E7-A541-01A-11R-A26T-07	WT	Lumpap	0.686117	-1.2472	0.0291113	-4.78022	1.33095	1.7028	1.90813	-0.313692	-3.3842	2.41938	-0.544809	-0.744671	-0.377795	1.6582	-0.517673	-5.90453	3.99508	0.700147	-0.959239	-0.799232	4.58171	-3.64305	1.92355	0.658777	3.0099	-1.01056	1.21809	-2.82772	1.74197	3.95885	-1.449	-0.00502177	-3.65054	-2.05937	-2.26942	0.876525	-1.06138	3.77728	-4.31397	-2.54595	2.34724	4.87967	0.758129	0.69921	-0.218355	1.66302	-1.74521
TCGA-GD-A3OS-01A-12R-A220-07	WT	Basal/squamous	-2.5924	-1.93115	-2.07324	10.2827	-6.61333	1.06301	-3.92814	-1.64602	5.63939	-5.86628	0.793019	3.12138	1.96523	-5.9493	-0.133086	6.01197	-9.73712	0.988658	4.92934	3.0992	-7.48402	5.26698	-2.15862	0.579001	-5.13459	6.70417	-3.43853	1.54846	-3.95554	-5.55183	-0.374655	-3.14614	2.15077	3.19767	3.15164	-1.88065	4.30973	-7.17251	5.5978	2.30931	-5.6065	-6.61006	-2.99508	-0.738619	4.43056	-7.64538	2.49579
TCGA-XF-AAN2-01A-11R-A42T-07	WT	Basal/squamous	-0.355084	0.349523	-0.629327	-3.38568	1.13545	0.277282	1.007	2.54069	-1.5125	0.703287	-0.435832	2.5029	-0.268958	1.95571	-0.516374	-1.81366	0.0600011	2.59857	-0.949849	1.22729	2.18835	-0.308311	0.00424944	-0.112372	-0.435052	-2.39384	1.36075	1.09374	-2.72848	0.0345788	1.42428	0.735998	-0.411111	-2.44259	2.24724	-1.06751	-0.723958	-2.39441	-0.558753	-0.763031	2.03293	0.676497	0.595484	1.62096	0.00290963	-2.77789	0.589332
TCGA-G2-A2ES-01A-11R-A180-07	WT	Basal/squamous	3.60516	4.4879	3.09119	0.950772	-1.29813	0.130744	1.15182	1.97764	-1.38487	-2.11221	-2.34127	4.28957	0.914898	1.48079	2.72962	2.09255	-1.3868	2.797	-1.69094	-0.280868	-0.243714	-1.61078	1.62996	-1.41301	0.285669	-2.08196	0.949501	2.57128	-0.398223	-3.87962	0.595177	2.88259	0.0089594	-1.15834	3.19304	1.47087	-0.96119	0.270214	-0.358395	0.882821	1.24858	-3.34217	-0.239971	-0.525	-0.843504	-1.90781	3.88
TCGA-DK-A6AW-01A-11R-A30C-07	WT	Lumpap	-0.916199	-0.114844	-1.70631	-2.17308	0.0204303	-0.260571	0.566987	-1.40278	-0.110169	0.745374	0.706847	0.484044	-1.26597	0.252184	-3.34346	-2.51845	0.483465	-4.56691	-0.985745	-0.892603	0.364791	-1.37414	-1.79111	1.10917	-0.295419	0.910521	0.356299	-1.99542	-0.710258	2.47819	-0.331701	2.24927	-2.0611	-0.450347	-1.84242	-0.721746	0.103965	0.0733818	-1.69688	0.318197	0.726929	1.48451	3.80541	-0.119481	0.0600179	0.322629	-0.540672
TCGA-DK-A6B6-01A-11R-A30C-07	WT	Lumpap	-1.73386	-1.90051	2.21222	-4.32407	4.07027	-0.598137	1.0348	1.49741	-3.13187	4.60628	1.63887	-3.28233	0.00793282	2.74094	-1.38891	-5.46342	5.2823	-2.76369	-1.79278	-2.50642	4.3142	-4.30855	0.660057	-2.3117	4.99225	-6.30893	0.478224	-2.2608	3.36762	5.07908	-0.858312	-0.0949417	-0.50811	0.35762	-2.65627	2.43644	-1.9777	2.43752	-1.54181	-1.96901	2.74893	6.7162	1.69232	3.23716	-1.60115	4.29223	-2.04873
TCGA-GC-A3OO-01A-11R-A22U-07	WT	StromaRich	0.445477	0.876149	0.577533	-0.315078	-0.847986	0.279581	0.904848	1.64142	-1.20799	3.22408	-1.76114	-0.945456	0.431018	3.59678	-0.472087	-2.0157	1.25908	0.208941	-1.85319	-0.201111	0.695627	-0.11494	1.6799	-1.44716	1.95484	-0.641389	-0.612466	0.457681	2.81606	3.89974	0.707167	-0.946279	-0.387662	-1.31702	-2.66981	-0.201369	-3.65922	1.72481	-0.031961	-0.80307	1.46115	0.165175	-0.486388	0.811	0.601775	2.41416	-0.317388
TCGA-BT-A0YX-01A-11R-A10U-07	WT	Basal/squamous	3.012	2.3791	2.39697	1.17228	0.75434	-0.0634437	1.2079	1.79506	-0.474002	0.00697315	0.367192	0.933159	0.396714	1.28677	1.30689	0.179122	0.620761	2.04902	0.133635	-0.409848	0.0520453	-2.1784	2.10032	-1.63667	2.40426	-3.64061	-0.521735	2.20322	1.24838	-1.9616	-0.235896	1.62237	0.227453	0.816732	1.63074	3.68192	-0.663121	0.495528	0.264413	-1.09576	2.07539	-1.80676	-0.71841	1.48048	-2.08962	-0.222721	2.59335
TCGA-K4-A3WV-01A-11R-A22U-07	WT	Basal/squamous	-1.39956	1.21877	-0.608363	1.72584	-1.07985	-2.70131	-0.548903	-0.781312	2.15394	-2.0583	1.12909	0.821498	1.2359	-0.604099	-0.340651	1.96376	-4.01526	-0.18297	3.04008	-0.0813854	-3.37463	-0.20635	1.84322	2.36435	-0.500337	1.02179	-1.53593	1.48565	-1.55595	-0.363149	0.148954	-0.666861	-0.559463	2.31848	0.841704	-0.0207798	2.88273	-1.08842	-0.374004	-0.769875	-0.679233	-0.1946	-1.48732	1.58257	1.44202	-1.27329	2.96351
TCGA-CU-A5W6-01A-11R-A28M-07	WT	Lumpap	1.17828	1.62795	1.27469	-4.9619	3.32696	1.42717	1.5472	0.340563	0.62081	3.3426	0.261715	-1.98557	-0.343412	4.60067	0.419409	-3.31982	6.67254	-0.18153	-0.026254	-2.28672	3.0771	-2.8513	1.26387	-1.60061	3.65806	-2.91625	0.439975	-0.48699	2.31987	2.90372	0.411928	4.3189	-0.506027	-1.01971	-1.05783	1.56337	-2.40585	3.18805	-0.970096	-1.75213	2.59162	3.12631	1.22645	0.948953	-2.32803	1.24977	-1.11038
TCGA-E7-A678-01A-11R-A30C-07	M	Lumpap	0.396792	-0.34641	0.4015	-4.96633	3.57697	0.560046	1.73701	-0.55632	-2.56392	2.97197	2.72514	-3.76457	-1.99524	1.28403	0.863846	-6.52273	4.63483	-2.01285	-1.5613	-1.99885	5.9989	-5.55525	1.19399	-2.26695	3.56906	-3.09168	1.79463	-1.60825	3.23524	3.63809	-2.3698	0.670643	-1.21531	-1.65009	-2.48334	2.93486	-1.36381	4.0443	-3.21333	-2.33911	0.47957	6.27803	1.60067	-2.2424	-2.70619	6.3998	-4.37365
TCGA-XF-AAMY-01A-11R-A42T-07	WT	LumNS	-1.0918	-0.474412	0.965463	-2.29694	3.18664	1.61996	1.20398	-0.893882	-1.98117	1.59938	-0.561544	-0.507977	-0.905337	1.46348	-0.309152	-0.955368	4.89513	-1.74155	1.5981	-1.92431	1.29406	-1.90633	1.1924	-1.24878	2.71931	-0.429548	-0.798489	-0.498761	-0.691324	2.93647	2.09118	-0.251423	-0.34181	-1.8766	-1.00899	-1.25342	-2.30068	2.09299	-0.36921	-1.30986	3.13768	3.07321	0.316757	0.502624	-1.89057	0.769771	-1.97909
TCGA-FD-A5BY-01A-31R-A28M-07	WT	Basal/squamous	3.58309	3.08934	1.60082	-1.24697	-1.68559	-2.60112	0.856577	1.19424	-2.72973	-1.50109	-1.43224	2.88141	-0.850078	0.837613	1.39953	1.55711	-0.319188	2.28501	-2.69607	-1.07478	0.241035	-1.59233	3.46439	1.52582	2.68028	-0.974986	-0.983377	3.86962	1.44982	-2.07992	4.6309	0.0594048	-2.75353	-3.02985	-0.800834	2.00589	-0.741148	2.10882	-2.88274	-2.14117	1.70223	-3.32616	-0.101672	-1.73747	0.732836	0.697884	1.4436
TCGA-GC-A3BM-01A-11R-A22U-07	M	Lumpap	2.26555	2.60176	2.305	-3.14483	0.944601	-1.64276	2.09621	2.37384	-1.38766	2.29839	-0.206175	-0.819969	-2.40573	1.74401	6.90894	-2.46047	2.88214	-0.330267	-1.41918	-0.570933	4.34557	-2.7032	2.14477	-2.44437	3.88566	-3.00397	1.81297	1.04288	4.75017	0.646099	-0.534578	1.92527	-0.232678	-1.11653	-2.62685	-0.333344	0.291828	5.6616	-1.92411	-1.75407	-1.19418	2.89674	-0.282314	-1.43012	0.975346	5.25554	-1.0931
TCGA-XF-A9SI-01A-11R-A39I-07	WT	StromaRich	-3.02521	-2.33405	-0.377602	4.6794	-3.1595	0.880279	-0.563347	-0.902901	3.2021	-4.84933	1.31247	2.23764	2.52138	-2.39237	-2.87062	4.27932	-5.67072	0.919882	2.5531	-0.161577	-4.82669	1.98866	-3.90506	0.0313556	-4.10856	2.3131	-1.90579	-0.272698	-3.27223	-3.2384	0.969655	-1.91138	1.50299	3.66881	0.00619257	-1.68361	2.31132	-5.44047	4.47824	0.958781	-1.18653	-4.49249	-2.34135	0.218271	1.28071	-4.67234	2.2739
TCGA-FD-A3SS-01A-12R-A22U-07	WT	Basal/squamous	-2.00974	-0.476672	-1.91306	-1.90445	2.22554	-1.23243	-0.315545	-0.613086	-1.92102	-0.199217	-1.20077	2.22113	-1.58877	0.944373	-2.15965	-3.36834	-1.98304	0.168137	-1.86743	-0.10548	0.895443	1.46627	-0.84046	1.83927	-2.07428	-0.00524896	1.39896	0.471899	-4.34781	0.984194	1.07163	-0.848283	-1.22977	-2.43683	-0.469288	-1.73901	-1.21026	-1.88965	-2.18675	1.5469	3.16228	1.07652	2.9011	4.81962	-0.330267	-1.69771	-0.963808
TCGA-XF-AAN0-01A-11R-A42T-07	WT	Basal/squamous	-0.762417	0.632889	0.111895	-3.27314	-0.0305531	1.1747	2.17837	0.0392021	0.556743	1.89534	2.23806	1.50353	1.94735	2.72576	-1.7097	-2.98074	-0.871627	0.193688	-1.60334	-1.1084	-0.171659	-1.17677	1.83175	-1.82043	0.0749497	-2.38041	-0.690981	-0.124512	0.901109	1.6845	0.84133	1.76473	-0.99628	-1.48268	-1.06854	-0.713504	-1.39106	1.61861	-0.73661	-0.641148	3.89433	1.13433	0.122758	2.31414	-1.59894	-0.924111	1.23924
TCGA-XF-AAMZ-01A-11R-A42T-07	M	Lumpap	-1.46938	-3.29627	-0.779946	-2.184	1.87904	-2.13442	0.534791	-1.81647	-0.530684	2.46828	-1.96253	-4.47599	0.980575	2.8325	1.07059	-1.36388	5.24756	-1.81516	0.494513	-0.694474	3.79286	-1.58046	-2.54899	3.48805	4.98286	0.38875	-0.0386806	-2.73452	3.31822	5.23974	-0.779969	-0.283194	0.761141	-0.93067	-0.541715	2.89538	-0.259085	2.02577	0.409988	-2.18854	-0.14006	4.39677	0.56796	0.657078	-0.0846915	2.57424	-2.46797
TCGA-DK-A6B1-01A-12R-A30C-07	WT	LumUnstable	-2.9455	-5.02243	-0.433359	-0.625063	1.20646	-0.871577	0.0755492	0.274512	0.24915	2.54369	0.720904	-2.55661	1.44504	0.207197	-1.84986	-2.98553	0.917094	-3.71602	-0.159976	0.799693	2.97003	1.26883	-2.03458	0.452011	2.73255	0.0892869	-1.7554	-4.27144	1.12698	5.4111	0.0596108	-2.47131	0.269561	3.11632	-2.97864	-2.49567	0.919913	-0.773118	-0.326963	-0.321581	-0.593921	5.22312	0.787289	1.88601	-0.901888	1.06892	-2.90775
TCGA-DK-A1AB-01A-11R-A13Y-07	WT	Basal/squamous	6.44321	3.77011	4.76652	0.882123	-1.54429	2.28628	1.07432	2.78331	-1.17902	0.0828711	-0.139241	2.2493	1.42047	1.12825	2.42106	1.79956	-0.608682	2.57039	0.441659	-1.24653	-3.35469	-2.06512	2.75403	-4.02661	0.789253	-1.92722	0.584718	1.67468	0.742885	-4.64854	1.338	1.418	-0.0279341	-0.155296	-2.54698	0.960629	-0.697639	-0.957863	1.86562	-0.561533	0.622689	-5.52516	-1.76174	0.459821	-2.18115	-1.96323	2.29078
TCGA-C4-A0F0-01A-12R-A10U-07	WT	Basal/squamous	1.08877	-1.4616	0.212902	9.19442	-6.46376	-0.994864	-2.99864	-1.69422	2.57462	-5.4145	-4.61487	2.88874	1.18391	-5.81844	0.497959	7.19093	-7.16736	1.99702	-2.00404	2.57858	-3.52165	8.82926	-2.89158	3.63727	-6.43284	1.78475	-2.13247	3.7937	-3.64489	-6.05602	0.234345	-1.6927	3.63408	4.3695	5.87004	-1.66577	-0.313306	-6.82698	2.05147	3.4027	-3.44159	-7.38312	-2.60345	-1.23126	6.92354	-4.6264	4.27668
TCGA-DK-A1A6-01A-11R-A13Y-07	WT	LumUnstable	-1.91982	-0.779606	-1.89644	-3.85594	1.98213	-1.30753	-0.208204	-0.211299	-4.45474	0.607889	-2.0551	-1.14849	0.192379	1.80896	-0.878585	-1.48492	5.66843	-1.37371	-0.0751117	-0.275233	4.04278	0.231205	-2.38436	2.23021	3.82638	-1.31926	0.393565	-2.65689	-0.209421	3.6768	-1.00697	0.189991	0.699017	-0.871087	-0.648797	-0.200264	-1.69145	3.35503	-1.37065	0.83069	1.47335	4.16003	3.52762	1.88411	0.930534	1.1168	-2.32036
TCGA-4Z-AA7Q-01A-11R-A39I-07	WT	Basal/squamous	-0.315059	2.74874	1.89509	-2.25861	2.40627	-0.318688	0.539277	1.38502	1.14582	-0.198074	1.52121	2.20538	2.99823	2.93231	0.480711	-1.50418	-1.21681	0.921749	-0.312491	-2.53033	0.513818	-2.64498	0.725948	-1.61351	0.208823	-0.549652	0.288951	-0.937511	0.0181831	-0.163545	0.419294	2.99142	-0.943567	-0.726487	-1.33056	0.0262949	0.0490525	0.917328	0.0666445	-2.39635	2.19054	-1.6447	-0.0767901	1.26109	-2.25165	0.728466	0.984036
TCGA-H4-A2HQ-01A-11R-A180-07	M	Lumpap	2.49565	1.99782	0.356085	-3.33809	-0.130086	-2.36804	2.09814	-0.06782	-0.647051	2.49165	-0.636473	-0.221192	-0.862169	-0.401642	2.21714	-1.16889	2.06514	-1.44065	-2.08919	-1.03446	2.47484	1.04458	2.24706	0.328406	2.49659	-1.25068	-0.563745	0.881388	1.55662	1.52457	-1.0471	0.96644	-0.344494	-0.268748	-1.96182	2.04316	-1.18505	4.82092	-3.53432	-1.42721	0.0741605	4.11824	1.23882	-0.836019	1.1214	1.70434	-1.29951
TCGA-LT-A5Z6-01A-11R-A28M-07	WT	LumUnstable	-5.14738	-2.57091	-0.10994	-3.78114	3.39785	-1.78614	1.11564	1.68796	-1.85212	5.41033	1.50104	-3.53164	-0.364577	1.57724	-3.05968	-3.87126	3.08424	-2.78583	-0.839197	-1.30045	5.04018	-0.98031	0.405062	1.03297	2.83149	-0.454295	1.41491	-1.38838	0.733229	5.35309	0.573433	-0.00573761	0.767799	-1.34296	-0.696975	2.00931	-1.61349	1.02757	-1.94013	-1.48205	2.60449	7.10476	3.62329	3.70723	-0.281738	1.30596	-1.08695
TCGA-4Z-AA7O-01A-31R-A39I-07	WT	Lumpap	1.84849	4.37398	-1.05138	-4.16352	3.14803	0.550055	3.59891	1.81257	-2.83472	2.14793	-2.11012	-0.945515	-1.7858	2.44833	4.7351	-3.95759	5.35719	0.156685	-3.56514	-1.46342	4.19257	-0.64652	1.20199	0.0163133	4.82517	-3.47079	2.5351	0.859688	3.8756	4.01473	0.224443	1.58365	0.419636	-1.30972	-1.93248	-0.173729	-2.73762	6.10473	-3.56726	-2.54746	0.803978	2.59416	0.69724	-0.685709	-1.8457	2.20963	-3.59585
TCGA-5N-A9KI-01A-31R-A42T-07	WT	LumUnstable	-0.715186	1.7602	-3.07974	-2.69741	0.233716	3.64705	1.55585	1.08259	0.00528626	0.53957	1.33301	2.51245	1.96317	1.61487	-4.09925	-3.47801	-0.763454	-0.0748702	-0.269145	1.32572	0.236861	-0.740433	-0.989445	-3.05853	0.0109405	-1.42586	-0.556753	-0.236652	-2.83484	2.8116	1.01761	-1.13343	-4.01392	0.584435	-3.58307	-1.29546	0.615893	-0.0596333	-0.374008	0.103809	3.69644	-1.47124	1.57749	3.25077	-3.29923	-0.329106	-0.17787
TCGA-FJ-A3Z9-01A-11R-A26T-07	WT	NA	1.80922	1.80995	0.465046	-7.46641	6.74014	-3.53321	1.52896	-0.610591	-5.18229	2.57148	-0.516713	-2.67098	-3.49274	2.2037	2.01734	-4.87538	7.41992	-2.42608	-2.83892	-1.94191	6.54119	-4.24923	0.756399	0.445488	5.58512	-2.47408	2.26537	1.18322	3.33797	4.6243	-1.93633	1.1578	-2.43499	-3.79801	-0.365582	1.54161	-4.94789	4.72288	-4.52224	-0.434171	2.78066	6.87737	3.22949	0.753645	-4.19204	5.2928	-1.65812
TCGA-XF-A8HD-01A-11R-A36F-07	WT	Basal/squamous	-1.21814	-1.65836	-3.45857	-2.86075	-1.32967	3.29357	-0.625621	-0.281611	-2.23839	-2.10736	-0.295177	0.659842	-0.547274	-1.21876	-2.77034	0.0978607	0.389704	-1.29963	-0.645888	1.16063	0.236222	0.576158	-0.430925	0.911675	-3.59127	1.23485	0.37796	-2.12857	-1.74976	-0.44009	-1.24185	-2.54459	-1.02748	-0.621345	-0.526151	-2.50582	0.579279	0.883827	-1.71218	0.862308	2.66725	-0.301758	-0.179116	1.95496	1.87963	-1.04931	-0.257572
TCGA-ZF-A9R7-01A-11R-A38B-07	WT	Lumpap	0.417158	3.34059	0.841849	-5.04183	3.23125	-0.0797478	2.90449	3.8406	-3.62863	1.09009	5.42568	1.94478	-4.11748	2.26731	1.417	-4.14995	5.21406	0.719801	-2.94021	-1.57061	2.79792	-4.85412	5.82336	-1.0349	3.35493	-3.08946	2.11531	0.0387639	1.35715	5.49225	-0.477384	3.19116	-3.51434	-2.9292	-1.83027	4.35196	-0.309472	3.38497	-4.60118	-3.12321	2.1127	3.47393	2.5829	-0.634396	-4.69207	2.48838	-2.22773
TCGA-E7-A6MF-01A-12R-A32O-07	WT	Lumpap	0.571668	1.01953	2.68677	-3.11674	3.54589	0.893648	1.5409	2.03217	-1.7702	2.6933	3.836	-1.81443	-2.7867	2.07406	2.06375	-5.79087	1.26856	-1.25245	-1.78927	-1.60879	1.81143	-5.72618	4.48697	-2.59853	3.60473	-3.51089	0.114845	-0.195561	2.86603	1.02156	-1.15557	1.10825	-2.51866	-1.89778	-2.91783	1.44569	-0.423626	1.07215	-1.02054	-1.54011	0.871454	1.27641	0.974368	-0.970154	-2.57419	4.67669	-0.364993
TCGA-UY-A9PH-01A-11R-A38B-07	WT	Lumpap	-0.779892	-0.1596	-0.302806	-3.5568	1.81883	0.884962	2.67279	0.048461	-1.78747	1.63173	-0.195894	0.498495	-1.45557	3.82526	0.577692	-2.16155	6.56556	-0.74711	0.175808	-1.58059	2.1249	-2.70289	-1.43874	-1.91659	2.82356	-3.26276	2.50191	-0.282964	-0.11212	3.70086	0.0394712	1.88862	-1.48738	-1.07035	-2.19316	-0.915702	-2.5293	3.59618	-0.613719	-2.53397	2.39843	2.56109	1.3325	-0.215594	-2.20737	2.57859	-2.5889
TCGA-FD-A43X-01A-11R-A23W-07	M	Lumpap	0.576531	-1.13819	0.135381	-4.40488	1.83604	-1.1335	0.728397	-0.847847	-2.44241	1.95466	1.93943	-1.94772	-3.38603	0.567927	3.20378	-4.69174	5.07519	-2.6763	-2.31997	-1.29484	5.40978	-4.57529	2.15189	0.0520046	3.67705	-1.17441	0.428371	-1.64221	4.06108	3.74895	-1.60572	2.21602	-2.7454	-3.38142	-1.13056	1.47982	-0.102497	6.75534	-3.21317	-2.44497	-0.673142	5.82451	1.49932	-4.74042	-0.63382	5.37026	-3.27984
TCGA-K4-A5RH-01A-11R-A30C-07	WT	Basal/squamous	-3.48908	-6.45276	-3.19796	11.1925	-7.51701	1.72385	-5.67042	-2.059	3.5447	-5.76979	-2.99019	1.67309	3.1124	-6.75937	-5.15337	7.8874	-8.63687	0.542835	2.40539	3.57628	-6.53309	9.03529	-4.40722	2.63999	-7.35574	5.14795	-2.00477	-1.10265	-4.24882	-6.96627	-0.542331	-4.84682	4.53273	7.96833	2.42915	-6.04075	2.67424	-7.50522	6.86324	2.40397	-5.88442	-7.36858	-4.18458	-0.539293	3.84849	-5.44677	2.68471
TCGA-2F-A9KR-01A-11R-A38B-07	M	Basal/squamous	0.536246	2.17875	2.63412	-2.51768	1.4256	0.651484	0.786427	2.46615	0.60972	1.26509	3.54226	0.484127	-1.84507	2.78654	2.52237	-2.01108	2.0959	0.763639	1.17913	-1.84927	1.29494	-4.216	1.98273	-2.15753	4.48924	-0.856636	-0.0876768	-0.586521	3.21992	-0.654208	-1.51756	4.82718	-0.291067	-2.50963	-0.443094	1.16222	1.08593	2.0159	-2.99019	-1.42992	-0.91611	1.50621	-1.00267	-3.01666	-1.39591	1.52748	-0.820741
TCGA-DK-AA6M-01A-11R-A39I-07	WT	Basal/squamous	1.38971	2.75198	0.132753	2.28051	-4.35806	1.82988	-1.41412	-0.704239	-1.71889	-4.10217	-0.0549545	4.05242	-0.993004	-3.89337	1.11902	5.29269	-5.20588	3.47506	-0.241556	3.11275	-3.0191	2.91055	0.994077	0.590773	-4.92178	2.4217	0.150874	2.70655	-3.92115	-4.71278	1.0474	-0.161656	-0.315095	-0.414402	2.41773	0.298342	0.423773	-4.0562	-0.390026	0.550536	-1.26121	-4.3817	-0.744235	-1.97325	2.33866	-3.41275	3.91426
TCGA-UY-A8OD-01A-11R-A36F-07	WT	StromaRich	-0.704711	-0.581586	-1.42777	2.51955	-2.9531	1.63122	-2.25291	-0.400893	2.51497	-1.26386	1.04453	-1.34209	1.44619	-2.10781	-2.48314	0.389624	-0.398611	-0.802003	3.31064	0.346142	-2.92501	2.20719	-1.71849	0.786904	-0.210131	3.21505	0.124089	-1.17538	-0.916947	-0.675649	1.91981	-1.48864	-0.44559	2.73133	-2.60007	-0.302458	1.11834	-0.852552	2.96286	0.624531	-1.45693	-0.750019	-0.157411	-0.24826	-0.53092	-0.192774	-0.715327
TCGA-K4-A3WS-01A-11R-A22U-07	WT	StromaRich	-0.510841	-0.483914	-1.54981	4.13056	-3.0482	0.250224	-2.35429	-1.25356	-0.357076	-0.565771	-0.478854	0.293024	-0.645729	-1.22425	-1.50148	1.98963	-0.227978	-0.20441	1.88666	-0.610462	-3.82419	3.37997	-1.00496	-0.803802	-0.31752	0.655394	-0.394731	0.101668	-0.413212	-0.960893	-0.162371	-0.19928	2.35495	2.51682	-1.29749	-3.30649	0.165324	-1.17585	2.58073	2.29047	-2.97227	-2.92709	-1.18813	-1.15331	-0.76603	-0.43508	-1.40682
TCGA-E7-A4XJ-01A-11R-A26T-07	WT	Lumpap	1.4056	0.989708	-0.454294	-4.12195	4.69633	-0.470706	2.43687	-1.11289	-0.4641	2.80192	1.36447	-2.89178	-2.12791	2.20601	0.152799	-3.56081	5.97053	-1.67523	1.96008	-0.878829	3.26436	-6.28379	4.08741	-0.968567	1.81147	-0.473978	2.41789	0.111619	3.33906	4.45496	-0.286569	2.83819	-3.09346	-3.63956	-0.415992	2.02231	0.0747677	3.70698	-2.68743	-2.13516	0.339497	4.90714	1.98751	-2.1164	-2.92535	6.76775	-1.24677
TCGA-DK-AA6X-01A-12R-A42T-07	WT	Lumpap	1.86411	2.34446	1.29969	-2.48768	-0.500549	0.907844	0.488	3.37632	-0.130451	2.87138	0.323043	0.404933	-1.28722	2.84894	0.52909	-2.65015	0.988779	-1.43215	0.175407	-0.53273	-0.772272	-1.63611	1.28335	-0.789106	2.70049	-3.55937	0.434465	2.19706	2.23403	1.27259	-0.96617	1.54706	-0.577414	-0.255531	-4.01471	0.413114	0.412007	1.18324	-2.17861	-0.885698	0.533992	0.856017	-0.360582	1.79171	-3.42192	0.560797	-0.000675752
TCGA-XF-A8HH-01A-11R-A38B-07	WT	LumNS	-1.70452	-0.91205	-0.143815	-0.859313	2.39906	-1.4735	-1.3092	-0.861084	0.997694	1.32004	0.131851	-2.16501	-0.225874	1.4632	-0.324004	-1.81162	5.1323	-2.37047	4.00508	-1.26237	1.98331	-2.02093	1.23537	-0.96358	3.6545	-0.751909	1.22979	-2.06033	2.45072	4.28281	-0.317888	-0.739797	-0.998114	0.845765	-3.99029	0.850952	-0.776404	3.2785	1.82328	-0.564202	0.0201586	2.2132	2.02414	0.299412	-4.05043	2.65397	-2.11674
TCGA-E7-A7PW-01A-11R-A352-07	WT	Lumpap	-3.2399	0.45807	0.794575	-3.52916	1.9317	-0.612062	0.408798	-0.209318	0.046767	1.81179	3.66709	-2.90347	-0.616133	0.536918	-1.68499	-1.72223	2.54491	-1.8273	-0.311182	-2.95372	1.33126	-1.08057	-0.254278	0.271868	1.64269	1.17586	0.994634	-2.36539	1.35239	5.85326	0.106386	0.78859	0.249576	-1.24349	0.484292	0.605036	0.895002	-0.299608	-1.63111	-1.72088	-0.142362	5.71559	-0.733158	0.341479	-1.00211	3.20728	-1.4866
TCGA-XF-A9ST-01A-11R-A42T-07	WT	Basal/squamous	-4.918	-4.13781	-2.83484	3.57095	1.55418	-4.04134	-3.27557	-4.0984	4.81114	-2.57327	-3.65242	-1.57924	-0.0686226	-3.55871	-1.9904	3.11161	-4.94642	-1.39383	1.95192	0.652368	-2.6372	3.55106	-4.11507	2.94515	-4.5919	3.24961	-1.06005	0.598452	-4.62165	-0.727391	-0.488062	-2.88758	1.13758	0.960962	1.85217	-0.893164	1.97917	-4.52639	-0.696177	3.44908	-0.741046	-0.0936971	0.520639	2.38971	3.29262	-1.28872	0.710776
TCGA-K4-A4AB-01B-12R-A28M-07	WT	Basal/squamous	5.34005	3.52836	2.58508	-1.2188	-0.399618	3.40857	2.4851	2.47154	-1.84052	2.15189	1.06075	1.06578	0.627764	2.46869	1.00199	-1.4506	4.96522	2.08376	-2.29526	0.462554	-0.137708	-2.85382	3.77537	-4.7157	2.72944	-0.583703	1.14425	0.0766839	2.63216	-1.56386	0.752384	2.53077	-1.71586	-0.809718	-1.23143	-0.465136	-2.31755	3.69495	-1.55102	-0.167078	0.769272	-1.77563	-1.32219	-0.170398	-3.19019	2.60465	0.120647
TCGA-FD-A6TH-01A-11R-A32O-07	WT	Basal/squamous	-0.414593	-4.1636	-2.22825	-0.975271	1.79481	0.0961518	-3.82099	-1.28726	-1.22359	-2.76648	-2.52633	1.30317	0.213927	0.297144	-2.98679	-0.234194	-0.217621	-0.502896	-0.869296	1.15312	-0.570505	2.1127	-2.13513	1.9345	-5.48613	2.39859	0.591617	-0.753321	-4.25884	-1.95266	-0.372787	-4.64974	0.0324416	-1.62276	-0.359734	-2.3649	-1.51673	-2.96702	-0.470585	2.12702	1.88534	-1.24123	3.43598	4.37706	1.42014	-2.3038	0.421427
TCGA-BT-A20V-01A-11R-A14Y-07	WT	Basal/squamous	0.853719	1.57809	2.43699	-1.24448	-1.54855	-1.78277	0.665305	0.105245	0.150938	-0.120171	2.54624	2.72614	0.806503	0.576678	-1.26187	-0.780125	-2.24376	1.27118	0.385614	0.546846	0.682618	-2.97794	1.73061	0.882961	-0.547876	-0.0799535	-0.982146	1.32471	-2.35743	0.479349	0.558838	-0.196055	-3.24994	-1.24237	0.142537	2.23648	1.76894	-1.27894	-2.22106	-0.664205	1.93234	-0.780509	-0.627758	1.80236	-0.980841	-0.958005	-0.226318
TCGA-KQ-A41N-01A-11R-A33J-07	WT	Lumpap	0.210242	0.13417	-0.725328	-2.75786	3.5296	-1.00997	1.11025	-0.091016	-1.19287	-0.636311	0.0694237	-1.4995	-0.208876	0.759143	0.500109	-2.46431	1.33359	-2.65744	-1.92664	-2.66093	0.758817	-1.90239	0.585017	0.430841	2.90273	0.733118	1.01423	0.983737	1.60467	4.50065	0.978512	-0.154221	-0.238626	-1.43595	-1.61519	1.74684	-1.36767	4.58209	-4.90012	-1.4706	-0.0201067	3.2792	1.92915	-0.658686	-1.53358	4.94865	-2.84529
TCGA-GD-A2C5-01A-12R-A180-07	WT	LumNS	-0.195984	-0.643675	1.09998	-2.83172	2.83121	-1.51179	1.26813	-1.06673	-3.60159	1.82753	0.22605	-0.669313	-2.22281	2.19286	0.481735	-4.64034	5.8805	-1.65882	-0.152794	-1.41133	1.93666	-2.68123	0.96049	0.370011	4.53618	-0.324586	1.08826	-0.875901	2.83222	4.41064	0.873855	-2.09607	-1.19626	-0.407173	-2.78077	2.44017	-3.06854	3.24561	-0.635193	-1.81867	2.52494	2.15813	2.65617	0.0613101	-2.38613	3.64172	-2.68315
TCGA-BT-A42F-01A-11R-A23W-07	WT	Basal/squamous	0.489587	2.81229	-1.40762	2.04919	0.878669	-1.08813	0.977353	0.769898	2.19328	-2.30977	-0.434373	4.284	0.406608	0.659006	0.242331	0.878269	-2.32673	2.81724	-0.701337	-2.20441	-0.326084	0.698578	-1.5028	-0.469839	-3.09153	-0.827346	0.635385	1.91393	-3.36872	-3.35038	-0.234081	2.01929	-0.740798	-0.305652	2.47606	0.672702	-0.120261	-2.82459	1.32647	-0.992768	0.976245	-3.38813	-0.0229865	0.462484	-1.26705	-1.91783	2.46404
TCGA-GU-A762-01A-11R-A33J-07	WT	Basal/squamous	0.546998	1.10896	-0.790017	4.23869	-7.46977	0.224392	-1.72305	-3.45686	-0.131758	-6.43391	-1.9112	3.98313	-0.548489	-5.36268	-0.244922	7.15387	-7.0553	4.3772	0.0776272	2.50508	-3.51934	3.28312	-0.536184	2.07946	-6.4874	2.21668	-1.59422	4.25153	-3.61836	-6.59467	1.18694	-4.2167	1.65663	2.49976	2.98188	-3.93789	1.4741	-5.07341	1.21526	3.08867	-1.78151	-6.85396	-2.13325	-2.21875	3.86922	-5.56714	4.25165
TCGA-FD-A43Y-01A-21R-A26T-07	WT	Basal/squamous	2.84026	2.92831	1.25648	3.41422	-2.19047	0.242133	0.505997	0.744565	-1.98627	-5.50718	-0.350094	5.19075	1.35408	-1.58766	2.27603	3.63689	-2.87892	3.6984	-1.5437	0.279991	-2.36303	-0.323296	2.39806	-2.9467	-1.69902	0.360784	-0.0707533	5.66231	-0.534869	-5.52643	-0.2027	0.984262	0.335438	-2.37002	2.67537	0.51652	2.36757	-2.98349	1.11651	-0.266757	-0.0386834	-4.94702	-2.56113	-2.96417	0.351113	-4.22712	3.90658
TCGA-G2-A2EL-01A-12R-A18C-07	WT	NE-like	-3.6046	-2.40943	-0.191336	5.16155	-2.082	-3.07691	-4.14559	-0.733782	3.56897	-1.8935	-2.5755	-1.76213	1.24713	-2.31242	-1.96502	3.03228	-8.01252	-2.05817	2.64026	1.13604	-2.83175	6.24009	-3.27031	6.14899	-2.73398	2.47534	-2.57203	-0.158364	-3.48565	-2.23295	-1.14478	-3.82766	2.37429	1.224	2.14509	0.408359	1.41571	-5.05998	1.10238	1.65241	-2.12848	-1.43528	-1.55477	0.768953	5.18679	-3.48329	1.86823
TCGA-XF-AAN4-01A-11R-A42T-07	WT	Basal/squamous	-1.00549	-2.54649	-1.30006	10.7611	-7.25508	1.46171	-3.94149	-1.8929	4.07173	-3.39504	-0.645864	1.87623	3.20645	-5.97538	-2.61667	5.91713	-7.01967	2.30097	2.51107	1.9635	-7.43341	6.2191	-0.862345	-0.63593	-6.35271	3.30524	-2.3647	-1.18176	-3.68175	-6.81126	-0.119796	-3.19847	1.92468	5.23127	0.77102	-3.38219	2.07808	-6.25961	6.69753	2.70729	-4.97434	-6.99048	-1.74595	-1.47482	1.38857	-5.71554	0.879353
TCGA-DK-A1A3-01A-11R-A13Y-07	WT	LumUnstable	0.580043	-2.17359	-0.469952	0.111062	1.06419	0.743483	0.741796	0.099241	0.191753	2.73738	-1.09206	-2.26956	0.644915	2.16202	-2.54518	-1.12631	0.695794	-1.73934	1.24736	-0.555108	0.690347	-1.7393	-0.826317	-0.434429	2.28582	-1.1048	1.07464	-1.76908	0.153958	2.12134	1.45305	-2.14616	-0.466494	1.45231	-3.04217	-2.21962	-1.83901	-1.30195	2.20808	0.0214592	1.75579	-0.981306	1.83745	2.4211	-0.593029	0.132081	-0.637055
TCGA-GU-AATO-01A-11R-A39I-07	WT	StromaRich	-1.9503	-1.24659	-1.56591	-4.21654	1.72827	2.21533	0.26962	-1.28349	-0.0395272	0.414378	-0.466469	-0.693192	0.0347424	3.1634	-1.78294	-2.10657	0.20453	-1.17557	0.664722	0.431822	-0.57117	-1.81794	-0.374062	-0.529451	-0.389518	-0.259439	0.551307	-2.06508	-1.55349	1.76524	-1.13904	0.632327	-1.58613	-1.26811	-1.71916	1.26183	-1.26563	-0.292366	-1.60654	-1.25149	2.3242	-0.953139	1.89806	3.67606	-1.66618	1.02489	-2.01711
TCGA-UY-A8OC-01A-11R-A36F-07	WT	Basal/squamous	2.40693	2.02211	0.0320783	4.30205	-5.57356	1.43864	-2.27325	-2.10588	0.812435	-5.4765	-2.19696	1.02095	0.639801	-3.41768	1.06922	6.11907	-4.34443	2.36928	0.197131	2.93133	-3.46963	4.05658	-0.390088	0.335645	-4.64957	3.88733	-1.32133	1.90638	-2.04025	-8.20097	-1.06638	-0.398508	1.01877	0.114931	1.59728	-3.5889	2.74286	-1.44976	2.55876	2.93811	-2.77671	-6.10718	-3.60117	-3.77269	0.684014	-4.16983	2.92207
TCGA-4Z-AA7N-01A-11R-A39I-07	WT	StromaRich	-0.0824983	1.37789	0.648828	2.18849	1.00731	1.88548	1.4497	-0.171944	1.90194	0.605357	0.299034	0.0593598	0.783768	0.0985704	0.773979	0.958868	-0.754432	-0.623037	1.21185	1.23544	-3.80735	-0.627698	0.844565	-3.31837	0.977533	-0.92266	1.05582	-0.120905	0.831813	-0.118485	0.337467	2.57079	0.491474	0.701225	-2.18243	-0.976635	0.0910969	0.108605	3.94836	-0.113135	-0.131797	-1.62526	-0.885241	-0.877112	-1.5984	-0.675497	0.624861
TCGA-DK-AA6S-01A-21R-A39I-07	WT	Basal/squamous	-0.297647	-0.340082	0.261233	2.02131	-2.00194	2.31218	-0.241383	0.577494	0.993307	-1.71703	2.35342	1.57708	2.11233	-0.190457	-1.1314	2.39158	-3.2881	2.68628	1.55051	0.258531	-3.33412	-0.0221558	1.36472	-3.143	-1.74287	1.84386	-0.256468	-2.8595	-3.12404	-3.65861	1.4399	1.47854	-0.68809	0.152868	0.347271	-2.31279	2.97089	-2.1994	1.81431	-0.473389	-1.39315	-3.93541	-3.65066	-0.535567	-0.895853	-3.51974	2.64303
TCGA-BT-A3PJ-01A-21R-A220-07	WT	Basal/squamous	0.678313	1.51122	-0.90758	1.78506	-4.40281	-1.13138	-1.40381	-1.53265	-0.0215297	-2.26313	-2.60456	3.36817	1.10549	-2.39635	0.825796	3.29116	-5.60929	2.6488	-2.10634	2.41758	-0.775795	5.09316	-0.492368	0.967921	-4.81482	0.475598	0.721137	3.17413	-3.509	-6.74122	1.76564	-1.42346	1.249	0.263608	2.16976	-2.28386	-0.129066	-4.2411	0.634355	2.86841	0.131993	-4.86852	-3.03814	-0.216447	4.97958	-4.11044	2.25855
TCGA-CF-A47Y-01A-11R-A23W-07	M	Lumpap	-0.682042	-0.725996	0.503841	-3.67114	1.41778	-0.11365	0.969564	-0.609812	-1.74108	1.79429	3.18673	-2.73291	-3.22388	0.238538	1.55904	-4.87403	3.53313	-1.38914	-1.08957	-1.46238	3.9473	-4.44786	1.82055	-1.60283	1.43117	-0.748459	1.409	-1.60961	3.49045	2.74938	-2.6776	1.28546	-1.48401	-1.94242	-1.78387	0.889908	-0.437492	4.25586	-2.07624	-2.1079	-2.68686	3.72864	1.36926	-4.61345	-1.78529	5.48861	-2.40943
TCGA-FD-A6TF-01A-52R-A32O-07	WT	Basal/squamous	-3.09	-0.158971	-1.54818	2.6864	-1.69907	1.46372	-0.807079	-2.54969	2.59286	-3.74163	-0.172677	0.850987	2.79601	-0.408725	-1.72867	1.23013	-5.57723	1.34776	1.78023	0.403317	-3.50862	2.72379	-1.36711	0.190957	-6.4426	4.43095	-2.25519	0.287592	-3.18597	-3.27387	2.39123	-2.43888	0.33306	-0.0889396	0.0978464	-3.01592	1.17555	-2.81553	2.95843	3.04872	0.983101	-3.12059	-1.32559	0.407629	1.37457	-5.06129	0.592016
TCGA-FD-A5BS-01A-21R-A26T-07	WT	StromaRich	-2.4116	-0.686689	-1.51816	7.57703	-4.43079	3.57276	-0.0677299	-1.39275	4.73733	-4.49526	-0.297691	3.73465	2.45392	-4.07393	-5.8815	5.31198	-6.72263	2.14565	2.96014	2.50872	-6.14233	3.6931	-3.00637	-1.9083	-6.05878	3.34416	-0.545953	-0.367154	-3.81826	-4.82567	1.16924	-1.11237	2.13707	4.68647	0.0904142	-3.92237	3.24542	-6.00509	5.90199	0.126653	-3.27635	-6.97048	-2.92521	-0.709902	0.655751	-4.64724	1.97249
TCGA-BT-A20Q-01A-11R-A14Y-07	WT	StromaRich	4.22767	0.122692	2.42744	-1.05551	-0.585914	3.25403	-0.521379	0.597231	-2.39641	1.34332	0.276494	-1.70377	-1.84601	1.59205	1.56132	-2.1475	5.19085	0.371855	1.06217	-0.683759	0.636488	-2.70673	2.38118	-2.65357	2.52931	-2.15613	0.062639	-2.52354	3.50019	-0.461976	0.161461	1.29019	-1.85481	-0.886444	-2.72201	1.93103	-0.915837	2.88653	-0.743056	0.324248	-0.645564	-0.561663	0.0598446	-0.536671	-1.68293	1.22664	-1.63438
TCGA-E7-A97P-01A-11R-A38B-07	WT	Basal/squamous	4.63834	4.05892	0.893501	-0.151195	-3.01883	2.07622	1.49598	1.59043	-0.90521	-1.9358	-1.70815	4.15808	1.3794	0.396864	3.3297	3.20048	-2.25553	2.94293	-2.18116	0.883062	-1.84885	0.491923	0.87389	-1.29688	-3.06669	-1.40501	0.275464	3.56523	-0.0559832	-4.51048	0.649202	2.34588	-0.616093	-1.1128	-0.457581	-0.535589	0.227218	-0.598383	1.24307	0.323101	0.669461	-6.01807	-2.92659	-0.872437	-1.05751	-2.93697	3.60137
TCGA-XF-AAN1-01A-31R-A42T-07	M	Lumpap	0.252724	-0.198257	1.97198	-3.28332	1.42553	-1.61379	2.35775	-0.137596	-3.28159	3.33045	0.871738	-3.7408	-2.56409	0.888968	2.10792	-3.91671	4.96883	-2.78881	0.174639	-1.21024	5.183	-3.49787	-0.375526	0.547079	4.16626	-2.82342	0.607089	-0.882905	4.14838	4.26705	-2.60251	1.50668	-0.241368	-0.265307	-1.27289	3.28844	0.151737	3.98964	-2.277	-1.90261	-1.5267	5.04612	-0.302556	-1.73367	-1.06593	4.57946	-2.04761
TCGA-GC-A3WC-01A-31R-A22U-07	WT	Basal/squamous	2.32931	1.77619	1.83435	4.89749	-1.82778	0.17722	-0.275666	1.4427	0.607003	-2.02146	1.93651	2.28576	1.37597	0.235162	1.08417	2.58726	-3.2393	2.6221	-0.713931	-0.783302	-2.69346	0.53781	2.73524	-1.93461	0.299646	-2.86346	0.153111	1.47944	-0.864368	-3.42941	0.00259737	-0.508084	1.18258	2.46495	1.81763	2.6635	-0.334765	-1.23126	1.23667	0.144409	-1.75737	-4.93814	-3.04926	-0.312504	0.144593	-3.2055	2.87546
TCGA-CF-A3MH-01A-11R-A20F-07	M	Lumpap	3.59873	1.9207	0.5574	-7.25772	5.68211	0.203631	3.9048	1.27699	-2.43654	2.88797	0.674884	-3.78686	-2.79257	4.33768	3.39514	-5.2683	8.04175	-0.260662	-4.63314	-1.76441	6.7979	-7.94438	1.49109	-0.261341	5.06206	-2.90008	1.5787	-0.77271	6.05859	4.91045	-0.403467	3.06674	-3.73563	-4.56115	-1.99511	3.89831	-2.11243	6.02086	-3.75101	-2.3953	2.68422	5.33094	2.7337	-1.81352	-3.53538	6.81245	-2.68634
TCGA-SY-A9G5-01A-11R-A38B-07	WT	Basal/squamous	1.19947	2.91948	-0.387545	-1.97523	-0.400113	2.79192	-0.481549	-0.881406	-2.13463	-1.28763	-0.25161	2.95342	-1.51831	0.734778	0.58445	-0.394504	0.624203	2.04934	-0.146818	1.29602	-1.06595	-1.1424	4.27363	-0.178711	-3.09839	0.390952	0.646141	1.30812	-0.780279	-1.77704	-0.0463855	1.18086	-2.14836	-2.32991	0.688817	-0.858934	2.09378	0.709344	-0.609779	-0.42965	0.536581	-4.66914	0.0438232	-0.353807	-1.96867	-1.19036	1.09486
TCGA-DK-A2HX-01A-12R-A18C-07	WT	StromaRich	0.106627	-2.17314	-1.49231	0.129977	-0.672496	2.92524	0.403485	-0.631814	-1.82687	0.60475	-0.932875	-0.619249	2.61877	2.5571	-2.93202	-1.60471	-0.226177	-0.736493	-1.22887	-0.147785	-0.873987	-1.30027	0.100169	-2.77853	0.198153	1.08827	-0.725804	-2.63876	-1.75703	1.49449	1.22441	-0.649563	-0.833553	-0.63258	-2.05352	-0.7133	-1.09538	-0.957475	3.31611	1.32107	2.2407	-1.19847	0.979652	1.95616	-1.17828	-2.81546	-0.719601
TCGA-4Z-AA87-01A-11R-A39I-07	WT	LumUnstable	-5.34559	-2.59952	-2.35481	-2.5146	2.26044	-1.01025	0.715923	-2.05564	0.0471798	0.945471	0.105381	-3.14993	-0.138903	1.49071	-2.69356	-0.377474	0.274906	-3.16549	2.03741	-0.10245	2.40451	0.831044	-2.61306	1.67062	1.61962	1.58759	-0.441476	-1.19192	-1.52164	5.28927	-0.27299	-1.69363	0.504428	-0.0392361	0.482847	-1.0907	1.07097	-0.31978	0.907884	0.186626	-1.07474	4.79388	1.74195	-0.754638	-0.448222	2.21619	-3.26657
TCGA-GC-A3RD-01A-12R-A22U-07	WT	Lumpap	1.26362	1.25912	0.764585	-7.72798	3.23265	1.16806	2.83665	1.04303	-1.80341	2.41073	2.44623	-1.94148	-0.456317	2.30651	3.29702	-3.37436	5.68027	-1.51876	-1.70648	-2.08624	2.15806	-3.55017	1.90035	-1.6073	5.5572	-2.56801	2.07348	-0.15969	2.06143	5.05894	0.834345	2.1502	-0.125777	-2.62351	-0.717637	1.26939	-1.14869	4.11512	-1.33806	-2.53778	3.76401	3.3252	3.10706	1.5782	-2.71098	3.87574	-3.16172
TCGA-GC-A6I3-01A-11R-A31N-07	WT	LumUnstable	-3.13355	-1.13151	-1.53843	1.64599	-0.21132	-0.0850875	0.401163	-2.12335	1.59242	-1.17454	1.57144	-0.943951	1.87975	-1.33919	-1.65784	0.594191	0.240752	-0.200605	3.4538	-0.780803	-0.463887	-1.75413	-1.85488	0.373951	0.0206672	1.87466	-1.63167	-1.73071	-0.364248	3.10164	-0.140726	-1.13136	0.344924	1.03894	1.26997	0.938722	2.64655	0.932211	-0.139544	-3.30872	-1.52673	2.58478	-1.75509	0.528566	0.554138	2.91982	-1.27728
TCGA-ZF-AA4N-01A-11R-A38B-07	WT	Basal/squamous	2.19962	-0.538538	2.70733	9.62164	-5.84557	-2.68672	-4.6246	0.886515	1.67754	-5.29791	-0.509959	2.21739	2.48077	-5.12504	0.788896	5.98001	-7.61845	4.0106	-0.901687	2.30559	-6.48484	4.86118	-0.742305	0.769247	-5.4727	2.47413	-1.62295	3.55017	-3.98402	-7.45843	-1.65998	-1.03619	2.39989	3.8584	4.97993	-1.21422	2.86943	-4.96883	1.98627	2.03555	-5.19197	-5.78395	-2.86007	-2.55279	2.64338	-5.07058	6.13825
TCGA-CF-A47W-01A-11R-A23W-07	M	Lumpap	-0.534445	-1.95583	0.161114	-3.84765	2.47307	-0.611078	0.268976	-1.74833	-1.51928	2.37237	1.37335	-3.38909	-2.15597	0.421414	0.51559	-3.97517	3.88976	-1.68507	1.72999	-1.19691	4.89044	-5.37001	0.383097	0.601218	2.62911	0.689771	1.01123	-2.20115	3.17788	3.87787	-2.66679	0.416397	-1.25607	-0.304845	-0.470973	2.75434	-0.845405	2.43193	-2.17825	-2.27726	-2.41971	4.63083	0.932162	-2.92582	-0.24183	6.0431	-2.59194
TCGA-XF-AAN7-01A-11R-A42T-07	WT	NE-like	-1.18965	-5.51957	0.0447074	10.5662	-4.55192	-2.08886	-4.35603	-3.19528	2.81229	-3.39334	-2.60146	-1.10163	2.27707	-6.79465	-0.907209	5.71341	-8.27837	-0.363334	0.238942	3.93999	-4.34478	7.93626	-3.33563	3.44188	-6.13694	6.2704	-3.62291	-2.0825	-1.64553	-4.68538	-0.108245	-5.86794	4.95952	5.55218	1.3382	-3.55231	2.12513	-5.4893	2.86537	2.32238	-5.48122	-3.65849	-3.33153	-0.560468	4.09917	-3.88336	-1.23395
TCGA-FD-A3NA-01A-11R-A21D-07	WT	Lumpap	3.56521	3.47471	0.838998	-5.52126	0.020149	0.186119	1.63836	1.21515	-3.85239	1.60491	0.303507	0.275516	-0.10185	0.529391	2.28628	-0.36907	5.27917	-0.636358	-2.4272	-0.131678	0.475124	0.709768	-0.861733	1.07631	1.3369	-1.55835	3.10201	0.834801	1.32909	2.06417	1.25747	2.96519	-0.181776	-1.67815	-2.83588	-0.557669	-3.22546	2.93716	-0.995094	-2.80819	1.77807	1.84224	-0.790522	0.254658	0.233668	2.7333	-0.708241
TCGA-ZF-A9R1-01A-11R-A39I-07	WT	Lumpap	2.30713	1.46947	0.894719	-5.67933	1.82622	-1.63068	2.55893	-1.19688	-0.299961	0.956604	-0.473581	-4.40124	-0.755575	1.88433	3.37142	-1.73707	4.86729	-0.123603	-2.13778	-2.6848	2.31735	-3.60728	1.55795	1.02994	6.1196	-1.8149	-0.52618	-3.0253	5.13666	5.92031	-0.370586	2.80161	-0.907318	-0.742288	-2.17083	0.0676972	0.302089	7.27088	-3.83484	-1.62223	-0.321546	2.91656	0.341961	-2.43846	-1.61742	4.55223	-3.60323
TCGA-ZF-A9RE-01A-11R-A38B-07	M	Basal/squamous	2.36902	3.42314	4.11396	-3.24426	2.3725	-1.53856	2.02682	1.83348	-0.544945	2.14632	0.87678	2.00486	-0.252862	2.47753	2.50317	-0.542268	0.796615	0.24951	-1.69891	-1.57583	1.90326	-1.87578	2.94105	-0.113202	3.62349	-4.34466	0.547704	2.5717	0.716911	-0.839035	0.339681	3.56638	-0.03777	-0.802338	0.647748	4.778	-0.624895	1.97986	-1.47145	-0.932331	2.30979	1.18198	-0.809002	-0.860848	-1.41476	-0.530856	0.44243
TCGA-DK-A3WW-01A-22R-A23N-07	WT	Basal/squamous	0.957985	2.61135	-0.702141	2.27679	-2.29233	-1.15671	-0.757688	-0.670555	2.09009	-2.63601	-1.30472	4.25136	-0.41178	-1.84407	3.52617	4.11712	-4.42432	1.8105	-1.19455	2.52035	-1.59504	4.3414	-0.340066	-0.26333	-5.53168	-0.725231	0.0219207	4.02405	-2.11599	-4.39024	-0.809572	1.16375	0.862905	1.34691	2.73436	-2.00438	1.68838	-3.84384	0.766777	2.2965	-0.725463	-4.75471	-2.27667	-0.0536415	2.07983	-4.44012	3.37292
TCGA-FT-A3EE-01A-11R-A206-07	WT	Lumpap	4.7644	2.47592	-1.33127	-2.02862	1.15266	0.994709	1.51825	2.47452	-1.12242	-0.286437	0.85694	-1.99769	-0.729448	-0.00586752	1.49569	-0.658511	3.86953	0.596958	-1.47609	0.560312	0.646462	-2.98208	2.41603	-2.89462	0.0212966	0.781313	1.18617	-0.0180682	0.736301	1.20917	-0.801716	0.601479	-2.16477	-1.69337	-0.0742014	1.31142	-0.150707	3.55789	-1.23306	0.0458854	2.6361	0.314223	-0.291148	-0.876226	-2.55857	2.31731	-0.248502
TCGA-2F-A9KQ-01A-11R-A38B-07	M	Lumpap	1.79678	-1.9128	-0.215721	-5.2455	4.87152	-0.822089	1.33888	1.51126	-2.84695	4.79056	0.0020056	-3.5152	-3.10238	1.91841	1.84448	-6.40462	7.97677	-2.47852	-2.80933	-0.695152	5.29743	-5.02389	1.5307	0.202551	5.71033	-2.4394	0.101038	-0.754252	4.62085	5.1406	-0.93867	1.84288	-2.42086	-1.01721	-2.87628	2.60823	-1.81018	5.45101	-3.41522	-2.75069	1.84764	5.45867	3.65852	0.555567	-1.92569	4.27276	-4.84096
TCGA-S5-A6DX-01A-11R-A31N-07	WT	LumNS	-1.3168	0.615437	-2.12054	1.00788	1.75518	1.62408	-0.0627042	-1.41916	0.460872	0.05975	1.19972	-0.0431082	0.252824	1.629	-1.70485	0.00269877	2.12552	-0.833198	2.33417	-1.39037	1.19151	-3.35322	0.319372	-1.8099	0.746246	0.809777	0.27334	-0.637747	0.30749	2.06709	0.957094	1.9567	-0.214695	0.920248	0.0748549	-0.778106	1.59236	1.26663	0.682171	-0.629929	-0.239135	1.40985	2.61061	-0.820379	-1.33184	2.04931	-1.69024
TCGA-FD-A43P-01A-31R-A23W-07	WT	LumUnstable	-3.76334	-3.10029	-0.518434	-0.578015	-1.17899	0.911925	-0.00541762	-0.420109	1.38407	-0.0472215	1.14106	-1.81086	2.38011	0.0533151	-3.10678	2.67062	-1.10611	-2.19125	1.75169	-0.933972	-0.909005	2.21227	-2.83844	2.85266	0.739257	-0.1149	-1.99685	-1.40869	-1.76191	3.65092	2.52098	-1.2434	2.13291	1.87248	0.233808	-1.62807	-0.150814	-1.963	1.75997	0.375369	0.745568	0.461904	-0.329535	1.03174	0.17765	-0.333303	-0.302569
TCGA-G2-AA3D-01A-11R-A39I-07	WT	Lumpap	-0.051223	1.39034	-0.354363	-8.22568	4.31721	-0.710612	2.89684	0.382971	-3.23222	5.31273	0.204938	-1.37719	-2.25914	4.83262	1.35579	-6.19773	7.1197	-2.73879	-0.199449	-5.00866	7.30664	-7.61324	3.2534	0.341549	5.00981	-3.04593	1.64862	0.203882	3.71371	5.32896	-0.961429	4.45906	-2.38218	-4.14533	-0.865809	3.42689	-0.970105	6.45569	-4.74422	-1.88153	2.30016	6.9655	3.03162	1.16535	-4.62039	4.91426	-1.71518
TCGA-2F-A9KT-01A-11R-A38B-07	M	Basal/squamous	1.99895	1.99998	-0.958534	-2.86114	2.26801	-0.373283	0.122657	-1.00471	-0.721102	-1.64525	-1.47525	-1.15956	-0.00813147	1.08831	2.03189	-0.625718	1.95501	0.167228	-0.887105	1.77752	1.14949	-1.25732	2.05451	0.470189	0.365998	-0.206887	1.06856	-0.312406	-0.659423	-1.96963	-0.152942	2.69836	-2.66854	-2.71666	0.435132	-0.674214	-0.254007	2.77212	-0.74802	0.654125	0.158478	1.98338	-0.0142657	-2.12325	-0.999103	-0.713685	-0.542812
TCGA-DK-A3WX-01A-22R-A22U-07	WT	Basal/squamous	-0.093455	1.93243	-0.0424088	2.27329	-3.08658	-0.277759	-0.201703	1.00501	-0.459282	-4.3888	-2.27431	4.2142	0.144482	-2.60406	2.9028	5.58299	-6.47154	3.12662	0.0869738	1.786	-4.02553	4.02631	0.163413	0.639922	-4.08129	1.17459	-0.989186	3.81997	-3.24335	-5.90789	0.0164699	0.998047	1.17811	-1.57915	3.44107	-0.406221	1.00706	-5.51982	2.34189	1.16645	-0.700909	-6.78113	-2.17386	-1.9846	3.86318	-5.52702	5.06419
TCGA-E5-A2PC-01A-11R-A206-07	M	Basal/squamous	2.62301	1.68308	1.65749	-2.70064	-0.614105	-0.454962	1.37831	1.50833	-1.98777	0.0931219	1.37672	1.13989	-2.72415	1.64554	1.90178	-2.06878	1.60362	0.979858	-2.25454	0.110855	3.26434	-3.34515	1.52764	-0.670496	2.20375	-4.13985	-1.26521	0.0161519	3.39516	-0.0335486	-1.86763	2.33007	-0.762118	-2.41138	1.43792	3.30842	-0.810642	3.41815	-1.87029	-2.26979	1.48071	0.430612	-0.207727	-1.07763	0.253525	1.55339	-0.285739
TCGA-YC-A89H-01A-11R-A36F-07	WT	Lumpap	2.65987	2.3481	-0.457602	-4.6632	2.52257	-1.02576	2.56387	-0.826073	-1.46049	-0.0190089	-1.06453	0.0803582	-3.53491	1.8996	1.60203	-1.74475	6.52982	0.421016	0.784253	-0.358519	3.7488	-2.60803	1.66347	1.07086	3.37795	-0.666437	1.93176	-0.198957	1.64556	3.56164	0.983553	2.24985	-1.42687	-2.82392	1.36764	0.967674	-1.03111	3.53575	-2.9252	-1.61833	0.850008	4.03432	1.29093	-1.63853	-1.78537	5.11916	-1.47723
TCGA-GV-A3JX-01A-11R-A20F-07	WT	LumUnstable	-2.02266	0.118632	-0.362649	-3.32915	2.69997	0.600048	1.41004	1.63029	0.725286	2.55547	0.905902	-0.667686	-1.00376	2.37463	-3.15045	-1.66315	-0.951419	-1.37589	-0.271834	-1.77208	1.5922	0.310454	-1.79944	0.830373	1.6474	0.0555342	0.239545	-0.864594	-2.52107	3.72583	0.912359	-0.914578	-0.16038	-0.692023	-0.486519	-1.39544	0.577337	-0.0990967	-1.65863	-0.73695	3.50337	2.74449	1.39656	3.42134	0.769375	-1.01798	0.14021
TCGA-ZF-AA56-01A-31R-A39I-07	WT	Basal/squamous	5.53967	4.86318	5.32264	-1.93071	-1.71396	0.751017	3.36473	1.54175	-1.71868	2.82243	0.745018	2.9157	0.376835	1.92361	2.30426	0.930352	4.58805	2.78994	-1.54606	0.079267	0.835927	-4.1921	2.38614	-1.56654	4.94867	-3.03859	1.44174	2.30173	2.72123	-0.703969	1.28074	2.75661	-2.01281	-2.07508	-0.0937753	2.76498	-1.33359	4.1175	-1.70111	-1.8702	2.05423	-0.511016	-2.14033	-0.32751	-3.20502	2.36809	1.73595
TCGA-4Z-AA7S-01A-11R-A39I-07	WT	Lumpap	1.51046	-2.00449	-0.375388	-4.78619	4.58312	-2.96915	0.82571	1.34583	-1.85757	5.47342	0.0549142	-5.2822	-1.2212	3.38631	0.585571	-6.20375	6.95307	-1.81802	-2.14456	-1.51565	8.05121	-4.24486	-0.610891	1.07557	6.07936	-1.34251	-0.240962	-2.78409	4.13275	4.87833	-2.01684	0.531361	-1.51254	-1.96962	-1.87651	2.71936	-3.75652	4.68296	-1.51755	-1.92788	0.875821	6.52315	2.46422	1.81714	-1.5958	4.86547	-3.57413
TCGA-G2-A3IB-01A-11R-A20F-07	WT	Basal/squamous	4.30473	4.52193	2.41224	-1.61838	1.18208	-0.803035	1.56969	1.7819	-2.7982	-1.62922	-0.847434	4.50269	-0.336521	1.43363	1.92314	2.26327	-0.863174	3.47269	-2.69742	-1.73719	0.0852714	-2.91732	4.10393	-0.162366	1.18725	-2.89423	0.613886	3.36761	-1.23877	-3.23772	2.74185	2.7869	-2.78455	-4.32508	3.83011	1.44227	-3.18252	1.22729	-2.57391	-1.08575	2.00635	-2.82894	1.02162	-0.354333	-2.05985	-1.00162	4.68547
TCGA-DK-AA74-01A-11R-A39I-07	WT	Basal/squamous	1.98286	3.54838	-2.14549	5.05441	-4.98461	3.29463	-1.54449	-1.19662	1.28476	-3.61212	-2.34382	3.66646	0.656339	-1.39801	0.56905	6.16125	-4.95968	3.55599	1.53501	1.97035	-7.58011	1.81295	0.313871	-1.60145	-5.44001	2.21016	0.729669	3.39623	-2.57949	-6.96172	0.0761565	0.864534	0.565013	1.42969	2.12289	-2.82536	1.59534	-3.89993	1.16372	1.48571	-0.912846	-7.35678	-1.8128	-1.59745	1.99171	-3.86585	2.51181
TCGA-UY-A9PD-01A-11R-A38B-07	WT	LumUnstable	-2.28709	-1.11853	-0.625788	-0.619774	1.68862	-0.699635	-0.746652	-1.44085	0.814711	0.49501	-0.375534	-1.4118	-0.670296	-0.21646	-2.15344	-0.592485	0.805256	-2.44045	0.936856	-0.452231	0.766179	2.32951	-1.2542	1.02918	0.100088	3.06419	0.789959	-1.43002	-1.10721	2.23871	0.771246	-3.25357	0.495884	-0.1123	-1.29129	-0.966865	-0.407979	0.0898842	0.43026	0.77954	-0.532524	1.8484	0.418933	-0.429621	0.0226728	1.79146	-1.48328
TCGA-GU-A42Q-01A-11R-A23W-07	WT	Basal/squamous	2.69366	3.25481	2.62261	5.2051	-1.8158	-3.24947	-1.00155	1.14182	1.34164	-2.36251	-0.543105	2.39999	-0.18996	-1.12391	2.29508	2.42344	-5.62043	2.70765	-0.0665418	-0.237143	-1.67191	1.49138	2.35431	-0.445677	-0.441628	-0.125378	-1.41549	4.54046	-0.912132	-5.56423	-0.851047	1.37944	-0.348355	0.302731	4.19186	2.72883	1.83136	-1.8437	-0.299908	1.23013	-1.61044	-4.10618	-1.93367	-1.35335	2.09695	-2.73148	2.93438
TCGA-CU-A0YR-01A-12R-A10U-07	WT	LumUnstable	-1.15162	-1.72936	-1.33008	-1.76237	1.4531	0.810581	-0.186948	1.97796	-1.61372	1.23782	-3.97134	-2.5091	1.48393	1.59202	-1.17744	0.0179589	3.36331	-1.82576	1.56587	-0.0447651	1.49723	-1.86331	-2.96288	0.371112	1.49441	-2.0298	-0.528777	-0.22464	-1.00005	2.98486	0.937686	-0.34946	-0.176539	0.798815	-0.85252	-0.589843	-1.17326	-0.544437	1.33548	-0.73183	1.00325	2.19006	1.58155	1.16125	-0.489678	1.84336	-0.0819075
TCGA-UY-A9PB-01A-11R-A38B-07	WT	Basal/squamous	-0.269461	-1.07096	-1.829	5.66667	-6.07609	1.27443	-2.4319	-2.40221	1.45823	-5.26241	-2.49986	3.78086	0.715323	-5.70671	0.0521819	5.10984	-8.28207	4.40933	-1.00961	2.70729	-4.37441	6.15646	-1.71213	1.03148	-7.38505	2.59248	-0.666477	2.80448	-5.33565	-6.47632	1.51319	-2.56567	0.862596	0.704852	2.77257	-4.22133	1.92648	-6.08471	2.58468	2.12805	-2.2509	-7.22903	-1.9523	-0.909122	4.45617	-5.95562	3.46698
TCGA-E7-A677-01A-11R-A30C-07	WT	Lumpap	3.19986	3.42829	1.21807	-2.45878	1.23559	1.4902	0.198218	1.46565	-0.296034	1.21508	3.12716	-2.70267	-1.42036	1.76979	2.17017	-2.44492	1.92396	-1.02033	-2.04135	-0.610349	0.176646	-2.97825	2.72479	-2.60587	0.828708	-2.54004	0.23089	0.910216	3.2404	0.522591	-0.771566	2.93083	-2.38979	-0.470891	-2.88817	-0.226281	0.416228	2.17466	-1.57685	-0.670956	0.123003	0.543524	-0.957696	-2.22412	-2.78596	2.60058	-0.0435404
TCGA-GU-AATP-01A-11R-A39I-07	WT	LumUnstable	-2.62996	-0.409464	-1.52397	-0.233886	-2.13495	0.810207	0.684562	-1.08685	-1.26501	-2.05763	0.944464	2.43497	-0.322779	-1.05242	-0.749084	0.0238697	-2.81211	-0.681104	2.76894	0.858532	-2.20288	1.27818	-1.17448	0.758139	-0.375198	1.06765	-0.776799	-1.03492	-1.62061	1.37858	1.72112	-1.58104	1.61934	1.16865	-1.86512	-2.85467	1.01222	-1.16901	0.055307	0.758817	0.130235	-0.331484	0.851358	-1.36877	-0.602521	-0.838954	0.759821
TCGA-FD-A6TB-01A-12R-A33J-07	WT	StromaRich	-1.74287	0.327912	1.36465	3.96089	-1.52864	1.19776	1.41813	-0.743479	2.46148	-1.63384	-0.786193	3.1331	0.68273	-0.719431	-3.02266	0.993922	-3.0361	0.871443	2.06	1.60099	-2.75205	0.271686	1.02912	0.104147	-1.60506	0.126638	-0.718655	0.0804013	-0.951935	-0.347816	0.864047	0.724003	-0.456827	-0.478871	-1.91838	-0.362357	0.0759459	-2.79379	2.29713	0.563934	2.23907	-2.50752	-1.6636	0.644848	-0.134135	-2.85174	0.737533
TCGA-C4-A0EZ-01A-21R-A24X-07	WT	NE-like	-3.78182	-3.22106	-0.715856	6.23317	-2.66229	-1.19556	-4.13865	-2.07716	3.27181	-2.42251	-1.32312	-2.31679	2.15802	-2.03356	-5.79999	3.94648	-8.34789	-0.566278	3.12005	0.673954	-4.74762	3.97379	-2.35755	4.30425	-1.58562	3.69348	-3.30065	-0.4958	-2.04229	-1.525	-1.1638	-2.44668	0.952567	2.5573	1.67484	0.493978	3.07272	-4.44907	2.331	1.8028	-2.2151	-2.42528	-2.42238	-1.03414	4.46907	-3.77577	1.06498
TCGA-ZF-A9R0-01A-11R-A38B-07	WT	LumNS	-0.669885	-0.168389	0.674848	-1.29912	3.37267	-0.688242	1.45009	-0.0362014	-2.09417	1.887	1.00454	-1.87153	-3.56514	1.76655	-0.486113	-3.88701	6.01866	-2.70866	0.543245	-1.30331	2.93723	-2.11889	1.39364	0.985527	2.73035	-0.741673	1.41389	-1.505	2.04086	6.01562	-0.790031	0.686854	-3.27009	-1.54564	-2.0567	-0.145104	-1.33744	4.79198	-2.26073	-0.899412	0.007592	4.81591	2.24457	-1.22487	-3.64758	3.34546	-2.82287
TCGA-ZF-AA54-01A-11R-A39I-07	WT	Basal/squamous	-2.12785	-4.61567	-1.72361	12.4231	-7.57996	-0.73031	-6.75366	-2.06173	3.84175	-6.24353	-2.91048	1.49288	2.07327	-7.88334	-1.94798	8.35455	-9.94924	0.781485	2.62016	4.31806	-6.86948	10.0748	-3.56354	3.60999	-8.46327	5.03166	-3.70275	-0.960038	-2.87075	-6.98242	-1.71593	-4.32292	4.68658	7.14682	4.27676	-5.18863	2.56642	-6.64241	6.41139	2.82583	-6.33	-7.45024	-2.74387	-1.55552	3.98476	-5.05045	3.04897
TCGA-DK-A2I6-01A-12R-A18C-07	WT	Basal/squamous	-1.78104	-1.28763	-0.184843	1.52513	-1.57906	-2.95927	-0.647788	-5.47389	1.24364	-2.58373	-1.57685	1.46263	-0.18711	-2.19313	-2.20292	1.92025	-2.72022	0.141393	0.00758877	1.79735	-0.594453	2.54571	-1.1837	1.89037	-3.46952	1.58221	-0.554388	1.02882	-1.63291	-5.56553	-0.733785	-2.64618	0.702504	0.412319	2.73473	-1.2107	-1.11087	-2.62365	-0.238043	2.29738	0.663357	-2.13144	-0.199587	0.173043	2.71804	-1.57376	0.920313
TCGA-YF-AA3L-01A-11R-A38B-07	WT	Lumpap	-0.669054	-0.418621	-0.858802	-4.43895	3.61215	1.96088	0.705609	-1.67292	-1.09232	2.79341	1.13078	-3.54627	-0.490945	4.64565	2.05998	-6.0371	3.40726	-1.24507	-2.23608	-0.557197	5.61833	-4.70448	-0.00506249	-0.330953	4.54331	0.737778	0.967249	-2.18194	5.90978	4.07403	-1.43995	1.42068	-1.96335	-1.98528	-2.16673	2.67637	-0.213847	4.63609	-3.83354	-2.18458	0.315551	7.31274	1.65248	-0.730312	-1.88576	3.3399	-3.8373
TCGA-XF-A9T3-01A-11R-A42T-07	WT	Basal/squamous	-1.33979	-1.26902	-1.37146	3.73833	-5.81559	1.79409	-1.5619	-3.09325	1.60837	-5.1931	-1.41667	4.30683	1.52118	-4.45176	-2.14638	3.34442	-6.48089	1.08614	0.436381	3.17003	-4.12238	3.0142	-1.99649	1.2815	-5.77311	3.17776	-1.1726	1.23742	-2.55425	-4.2354	-0.709977	-2.10145	1.16435	1.96517	0.451659	-2.62197	1.34632	-4.53347	3.60822	0.867111	-0.433224	-5.96364	-2.52425	-1.17119	2.94948	-5.05829	1.48914
TCGA-LT-A8JT-01A-11R-A36F-07	M	Lumpap	1.02014	0.536261	-0.312159	-6.52459	4.63231	-0.45508	3.92446	-0.263211	-4.12877	3.38433	1.33862	-6.32154	-2.49495	3.28418	4.3601	-6.51643	8.0264	-3.87344	-1.18042	-0.456769	6.11986	-5.03583	1.87517	-2.46985	7.1366	-3.91834	2.26045	-1.23577	3.8605	5.86083	-1.68032	1.70596	-2.8376	-3.00723	-1.64634	3.84791	-2.98277	6.86693	-3.4547	-2.1447	1.07779	6.58662	2.08299	0.203248	-3.63262	5.95725	-4.5313
TCGA-XF-A9T4-01A-11R-A39I-07	WT	Basal/squamous	4.6155	3.13708	2.04488	-1.29878	-2.19495	2.52105	-0.235049	0.179729	-2.92412	-1.40203	-2.38239	0.914406	0.73706	-0.76317	2.03651	3.22656	0.745152	2.7994	-3.25207	1.03538	-1.27366	-0.456872	1.99489	-0.878113	-1.21073	0.100961	1.32058	2.17984	0.77778	-4.36859	-0.233548	2.38673	-0.062489	-2.13018	-0.248747	-2.05575	0.366669	1.75879	0.781316	0.430321	0.857858	-3.9299	-2.49418	-2.46283	-0.868445	-1.94314	3.59363
TCGA-ZF-A9RL-01A-11R-A38B-07	M	Lumpap	1.41376	-1.98414	0.525214	-6.87583	5.39486	-2.13295	2.01717	2.3029	-2.94087	4.73657	0.536937	-4.55973	-2.95034	3.42572	4.2144	-6.73768	6.72515	-4.04988	-2.44096	-2.48691	6.9132	-4.10123	-0.132112	0.958934	6.1706	-3.97105	0.0599736	-0.933521	4.65837	5.07404	0.335248	1.01716	-1.31002	-3.6128	-3.16233	4.18678	-3.85156	4.53619	-4.4276	-2.96974	1.00566	6.12624	2.89582	0.625375	-2.0136	5.06752	-4.45514
TCGA-DK-AA6W-01A-12R-A39I-07	WT	NE-like	-3.91155	0.00960258	-0.232219	5.25543	-1.17258	-1.69533	-2.31633	-1.97523	5.34469	-3.0658	-0.235199	-1.85181	1.32823	-2.58213	-1.81301	4.50749	-8.43299	-0.837036	5.38699	0.758672	-4.07829	4.25348	-1.71069	3.81131	-3.39284	4.42722	-2.20288	0.470148	-3.50212	-2.05279	0.128623	-2.5593	2.33138	2.10794	2.02273	-1.31064	3.57656	-4.92354	2.59848	2.08584	-1.63551	-1.32404	-2.3662	-0.0737598	4.76688	-5.25414	3.58754
TCGA-HQ-A2OE-01A-11R-A206-07	WT	Lumpap	-0.955109	-1.25002	0.885862	-0.934193	4.23215	-2.83201	1.59943	1.98712	1.51626	0.991323	0.670825	-3.19626	-0.229259	1.91252	0.208844	-2.48966	0.734843	-2.43869	-1.16204	0.36219	3.41488	-1.46138	-1.13592	1.01514	2.51076	-3.09434	-0.194026	-2.44648	1.28789	2.22161	-0.140309	-0.0349481	0.122016	1.55473	0.500578	1.20023	1.34043	2.72167	-2.56227	-0.866172	2.32511	2.72757	2.14262	2.15931	0.262258	1.71242	-2.4207
TCGA-FD-A3N6-01A-11R-A21D-07	WT	Basal/squamous	1.90583	3.18472	2.28689	1.75374	-0.231306	-0.234933	2.01063	2.07107	-0.300993	-2.17627	0.372943	4.31686	-1.45355	-0.284717	2.92814	2.16806	-2.02338	2.03112	-1.15305	-0.458344	-1.61609	0.719864	1.36955	-1.38158	-0.609344	-1.65005	0.177628	3.01864	-1.2061	-4.06431	0.232497	2.49383	1.10854	-1.5781	2.61341	1.80212	-0.039842	-4.00215	0.0821343	0.794724	-0.39262	-3.02451	0.0162938	-1.3698	0.9621	-4.28967	2.47539
TCGA-ZF-A9RM-01A-11R-A38B-07	WT	Lumpap	-0.774285	-3.14996	-0.51226	-5.54278	5.05285	-0.829175	1.17197	1.02189	-3.85666	5.51355	-0.167567	-4.22397	-1.5837	2.05091	0.0389059	-5.53317	5.09784	-2.81812	0.347321	-1.05839	6.99891	-4.02169	0.0147294	-0.237861	5.86755	-1.47139	0.512839	-2.27703	2.00776	6.75629	-0.451589	-0.634057	-0.912804	-1.50557	-1.87583	1.25898	-3.07549	3.1291	-3.1796	-2.55533	2.48856	8.61948	3.87408	2.17984	-0.905382	4.69517	-3.03221
TCGA-XF-A9SM-01A-11R-A42T-07	WT	Basal/squamous	-0.660406	1.17108	-1.14897	4.27032	-3.70867	1.2059	-1.55869	-1.68263	0.883585	-3.44293	-1.93041	4.41951	1.95069	-3.31671	-1.09388	3.65328	-7.45695	3.78755	-0.557144	3.14478	-4.44097	5.34271	-1.29398	0.938953	-5.77477	0.264187	0.23318	5.44855	-4.93078	-5.62996	1.23758	-1.86895	0.801786	0.485224	1.45611	-2.82477	2.66534	-6.41089	2.97154	1.32746	-0.432225	-5.04209	-2.20719	0.0441079	2.74544	-6.15265	1.48591
TCGA-FD-A5BR-01A-11R-A26T-07	WT	Lumpap	2.74865	4.13399	0.680088	-0.374028	0.318274	1.13305	2.41888	-0.855561	0.806463	1.95137	0.00275973	-1.34516	0.502503	2.03623	1.41425	-0.815273	2.3686	-0.891242	-0.480126	-1.00034	-0.0808287	-2.30952	2.09775	-3.47852	1.99523	-0.207794	1.75879	3.0216	0.395083	2.41577	-0.128811	1.96474	-2.67276	-1.38008	-3.31	-1.96155	-1.38005	2.36469	0.530849	-0.84283	1.73797	1.29852	-0.588017	-0.256697	-3.17871	1.209	0.772539
TCGA-ZF-A9RN-01A-11R-A42T-07	WT	Basal/squamous	-3.50255	-1.59337	-0.814175	1.938	-1.37222	-1.14705	-0.756301	0.252665	4.74625	-3.00838	0.88382	-0.883751	0.822671	-0.515294	-2.42359	2.6123	-6.33942	1.24181	0.240609	1.33228	-1.3381	3.90086	-3.66092	1.48957	-1.60305	1.36935	-1.55883	-0.25718	-4.10124	-2.45445	-0.980629	-1.28115	1.61459	2.41924	1.37447	0.236899	1.73874	-3.7337	1.73439	0.883388	-0.811254	-0.670256	-2.72063	0.766412	3.55899	-2.33339	1.33706
TCGA-GC-A3YS-01A-11R-A23N-07	WT	Basal/squamous	1.0684	2.42039	-0.633013	3.32623	-3.78033	-0.379973	-1.00905	-0.101108	-0.281086	-3.56731	-0.826899	4.42497	0.917522	-3.27767	2.83836	3.32377	-5.97167	2.97487	-1.28972	1.5204	-3.87836	3.90628	0.0602022	0.177942	-4.9159	1.90617	-1.33698	5.10254	-3.47838	-7.80433	-0.562592	1.15	-0.864211	-0.275645	1.08948	-1.1323	1.84921	-5.34149	0.818281	2.18202	-2.01067	-5.85212	-3.29275	-1.93464	-0.125777	-4.9031	0.466337
TCGA-BT-A20P-01A-11R-A14Y-07	WT	Lumpap	0.799	-0.53638	0.688146	-0.477503	-0.427343	-0.549907	-1.47194	0.263158	-0.13316	1.93221	0.294156	-3.47828	-0.385343	-0.847464	1.39744	0.200639	0.713458	-2.28438	1.11795	-0.0650292	3.30189	-1.43438	-1.66765	2.00387	0.229514	-0.474917	-1.51491	0.11728	3.74157	1.88116	-2.24684	2.89831	0.0330447	0.561943	-1.21058	3.02928	1.7246	1.98377	-0.239253	-1.29278	-2.10726	1.08552	-0.900385	-3.18282	0.838562	0.899723	-0.282942
TCGA-CF-A3MI-01A-11R-A20F-07	WT	Lumpap	1.87314	0.093419	0.730164	-3.98231	2.92484	1.31443	2.34364	2.11921	-2.04525	2.73039	0.80828	-2.51027	-1.29412	2.75898	2.81969	-3.96557	6.97351	0.0365399	-1.57055	-2.46479	4.6236	-6.51551	4.20733	-1.13304	3.58594	-3.0161	1.35812	-1.55874	4.3331	4.97965	-0.118323	3.41147	-2.16996	-2.95602	-1.85539	3.14656	-2.31957	5.41628	-2.97912	-1.2682	1.77303	5.72323	3.72348	-2.64592	-4.56791	4.72947	-2.31395
TCGA-FD-A6TD-01A-51R-A33J-07	WT	Basal/squamous	4.55548	3.40808	1.09844	1.62292	-4.62046	1.81228	-0.702073	-1.86748	0.586777	-4.32819	-0.514946	3.82497	2.0272	-0.442633	1.99927	4.96183	-3.83168	3.71392	-1.45237	2.31071	-3.3066	1.11904	0.689797	-0.748731	-4.2807	0.525026	0.583826	3.95974	-2.56086	-4.60447	1.01173	0.48547	0.480888	0.406261	0.17557	-1.25499	0.589963	-2.87006	0.551158	0.537351	-0.0826795	-5.83448	-1.64066	-0.665917	1.07879	-4.01158	3.25692
TCGA-K4-A4AC-01A-21R-A26T-07	WT	Basal/squamous	1.86577	2.38	-0.0208848	1.94776	-4.59973	-1.44599	-0.747168	0.55724	-0.865308	-3.12542	-1.54561	5.12239	-1.7438	-1.0373	1.35647	3.38364	-5.27602	2.8746	-1.24581	-0.141273	-2.95017	3.735	0.0244594	1.10797	-4.71016	-0.0245849	-0.961141	3.93572	-3.05696	-4.90205	0.786503	0.63907	0.378881	-1.22806	3.26691	-0.509244	-0.0903887	-4.49483	-0.878843	1.92744	-0.612716	-5.64417	-2.21136	-0.834074	2.06484	-3.93514	3.07253
TCGA-BL-A13J-01A-11R-A10U-07	WT	Basal/squamous	1.27818	0.566312	1.14644	-3.18204	3.48252	-1.69939	0.75898	2.62649	0.976093	1.16731	0.338215	-1.79662	0.787827	2.94821	0.501324	-1.73688	3.30028	-0.0191272	-0.0653782	-1.29267	2.7435	0.318778	0.646304	-0.211035	2.00825	-1.8362	1.2065	-0.279013	1.37536	-0.175335	-1.9075	1.53229	-1.11745	-0.308139	-0.923	0.280993	0.909671	2.78885	1.18656	-1.06028	1.4969	1.19067	0.620149	1.21258	-1.80398	2.78788	-4.06045
TCGA-XF-A8HB-01A-11R-A36F-07	WT	Lumpap	0.657924	1.75841	1.15735	-3.01898	1.77806	-1.85751	1.35738	0.917808	-1.07693	2.32934	-1.16538	0.341591	-1.454	2.77544	0.570912	-1.85853	1.871	0.182076	-2.04849	-0.192521	3.73436	-3.7591	3.08917	2.61036	2.83824	-1.09429	0.333524	4.30323	0.766355	1.72094	0.998381	0.928133	-3.22848	-2.91874	-0.837458	4.77957	-0.37534	2.27519	-4.42287	-1.12315	2.3723	2.68092	1.67107	-0.784076	0.29109	1.62061	-0.152933
TCGA-G2-AA3F-01A-12R-A42T-07	WT	LumUnstable	-3.31317	-1.95096	-0.183437	-5.57899	4.08649	-1.24004	1.16275	2.55723	-2.05133	3.85731	1.48367	-4.56078	-0.683211	0.203389	-2.16698	-4.15708	5.00079	-4.13591	-0.132851	-2.46697	4.89122	-4.72988	-0.616661	-0.193108	4.40616	-1.68669	1.49342	-3.1949	1.60453	6.27263	-0.324645	0.154742	0.0590029	-2.49981	-0.403717	0.989599	-2.58534	1.18389	0.327384	-0.571693	2.14422	8.04859	2.44038	1.38166	-2.75323	3.66432	-1.17152
TCGA-UY-A78K-01A-11R-A33J-07	WT	LumUnstable	-4.64091	-4.21455	-2.22546	-1.11243	1.39713	-0.699192	0.534301	0.149136	1.1304	2.37872	-0.486339	-2.1624	0.629018	-0.271483	-4.07322	-0.38789	-1.26488	-1.78425	1.54525	-0.757278	2.49327	1.81572	-2.01468	0.899232	1.02419	1.37624	-0.242058	-2.85827	-1.84253	5.43642	0.692686	-2.94107	2.27925	3.15835	-1.96244	-2.41585	-0.643854	-1.44583	1.68204	-0.138837	0.482564	3.97924	-0.423206	2.89179	2.02172	-0.156158	-2.40225
TCGA-4Z-AA86-01A-11R-A39I-07	WT	Basal/squamous	1.32187	1.74202	0.137521	3.67748	-5.51208	0.652262	-1.34273	-0.642425	-0.418789	-3.4828	-0.218159	4.71878	1.29703	-3.94277	0.896348	4.81934	-6.37155	3.09572	-0.855204	1.82327	-3.77253	4.47367	-0.40362	0.524729	-5.48761	1.29263	0.218142	3.39877	-4.5778	-6.1611	2.47956	-1.20739	0.539693	-0.345835	2.83309	-2.07707	-0.901795	-4.96293	3.09602	0.891532	-1.71827	-5.94555	-2.51292	-1.3978	3.64384	-6.2002	3.93362
TCGA-ZF-AA4X-01A-11R-A38B-07	WT	Lumpap	-2.36836	-0.637946	1.90463	-6.25187	4.71042	0.12157	0.601657	3.45555	-1.74822	6.58388	2.40391	-2.07765	-0.510876	3.15062	-1.58512	-6.35303	3.63142	-2.60195	-3.62435	-0.871621	6.55899	-2.49455	1.57643	-0.467793	3.81001	-1.9245	0.412956	-1.6327	1.77364	6.22212	-0.660811	-0.816608	-0.908885	-2.07928	-2.13779	2.86025	-2.07906	2.75644	-4.45524	-1.90313	1.75163	7.35306	2.93618	3.87275	-2.02332	3.70602	-1.91253
TCGA-CU-A0YN-01A-21R-A10U-07	WT	Basal/squamous	1.11082	2.68553	0.210468	-0.0953589	-1.80995	0.772053	-0.307947	1.35496	-0.705372	-1.12046	-1.66671	1.67984	0.208154	-1.38101	1.53017	3.74328	-1.5571	2.70297	-1.85829	1.47906	-1.33879	2.60123	1.23013	1.52831	-3.05967	0.757939	1.17282	3.05817	-3.12457	-4.93917	2.29323	2.45206	-0.144632	-2.25233	2.35759	-1.31196	-0.282772	-2.95073	2.18535	-0.140675	-0.328937	-3.96036	-1.31686	0.50532	2.02029	-5.83454	1.96367
TCGA-HQ-A5NE-01A-12R-A28M-07	WT	Basal/squamous	4.30901	3.77518	2.70648	-3.00246	-1.55333	2.30516	1.72177	0.721261	-2.74181	0.771913	-0.538302	4.06522	1.17409	0.555702	2.10505	0.0868341	0.851543	2.33428	-4.11026	1.21029	0.0593031	-0.23598	2.38256	-0.342878	-1.58855	-0.933797	1.67277	2.9687	0.836889	-2.5399	2.22483	2.67084	-1.80309	-3.97209	-1.55978	-0.842957	-1.68345	3.45998	-0.870501	-0.229281	3.77532	-4.56221	-2.25737	0.582485	-1.19009	0.603617	0.407314
TCGA-FD-A3SQ-01A-21R-A22U-07	WT	StromaRich	2.36689	0.748999	1.89359	1.78166	0.152112	3.38691	-0.647677	2.46236	-2.07898	0.913986	2.13164	0.911908	-1.55267	-0.647638	-0.209661	-2.32102	0.698464	0.801283	1.59266	0.72328	-4.12149	-1.53112	3.24038	-6.04235	0.0592032	-0.445823	-0.563859	-1.26283	0.578415	-0.150261	0.285967	1.27806	-1.83695	-1.11588	-2.24992	1.13896	0.636244	-0.663053	0.0164885	1.35551	0.689535	-1.93268	0.549395	-1.3524	-1.5455	0.87359	0.822651
TCGA-CF-A47V-01A-11R-A23W-07	M	Lumpap	0.877306	0.734863	0.679372	-2.98548	2.32647	0.911793	1.36581	-1.1255	-2.90641	1.28589	2.77085	-1.01915	-2.87762	0.559693	1.10803	-4.55038	5.63365	-1.50255	-0.67375	-0.172251	3.24706	-5.13881	3.21748	-2.51974	2.37594	-1.96197	1.31312	-1.86516	3.36215	4.19572	-1.50229	1.10656	-1.18339	-2.69052	-1.88924	0.983	-0.993989	4.81446	-2.39552	-1.12896	-0.851978	4.2276	2.28147	-4.02646	-5.08191	3.43721	-2.32142
TCGA-GU-AATQ-01A-11R-A39I-07	M	Basal/squamous	2.48484	3.73383	2.82748	1.14799	-2.32829	-3.00611	-0.372863	0.463633	1.33594	-1.26747	-0.212723	1.70979	-0.123203	0.868573	1.24772	2.30535	-5.35366	1.99433	-0.291118	-0.129641	-0.311528	-1.77993	1.25159	-1.25898	0.823263	-1.30351	-0.390235	4.19451	0.631944	-2.64096	-1.02172	1.62751	1.22967	-0.449627	2.33458	2.76288	0.976593	0.213174	-1.9271	-0.532161	-1.46869	-2.40495	-2.97244	-3.09293	2.52577	-0.348517	2.28203
TCGA-G2-A3IE-01A-11R-A20F-07	WT	Lumpap	0.0283795	-1.48964	-0.242975	-5.8411	5.96659	-0.726554	1.25075	1.45031	-2.85499	4.46382	0.813039	-3.66768	-3.09777	2.55427	0.167216	-4.28783	7.23139	-2.19054	-2.44661	-3.09673	6.49555	-4.92537	0.776048	-2.15432	5.82609	-3.13554	2.12317	-1.12945	4.19803	4.75608	-0.269813	1.56659	-1.36232	-2.48378	-1.72075	0.968207	-2.55849	3.72811	-4.08451	-3.16309	2.15143	7.67196	1.22845	0.433858	-3.02275	7.15748	-2.61972
TCGA-DK-A3X1-01A-12R-A22U-07	WT	Lumpap	0.748264	0.182984	0.339373	-4.04977	0.847954	-0.0122829	1.62488	-1.61059	-2.12557	-0.232178	-0.00476805	-1.43968	0.801567	0.761934	1.80453	-2.12591	3.65516	-2.04113	-2.07074	-1.63804	2.08505	0.0347754	-0.661646	-0.624135	2.73783	-2.20592	-0.385342	-0.370524	2.6002	1.97884	1.80981	0.721649	0.688361	-1.62744	-0.747887	1.57469	-0.83137	4.36019	0.0476277	-2.45454	0.690597	3.17848	-0.647722	-0.945502	-0.305163	1.93967	-2.86789
TCGA-2F-A9KO-01A-11R-A38B-07	WT	Lumpap	0.0130982	1.18186	1.44724	-1.79631	-1.52778	0.721632	1.70968	2.86866	-0.351465	1.04395	-0.105315	-0.586793	1.61422	1.43183	0.870676	-0.201613	3.89292	0.981789	-1.18488	-1.54516	-0.642506	-0.11068	0.722699	-1.52678	1.15666	-3.67251	0.866139	-0.52026	2.31591	0.860944	0.217945	1.84733	1.29694	0.319627	-0.236114	-0.247673	0.239277	2.45857	-1.32377	-0.806015	-0.0844899	-0.13226	-0.467418	-0.512828	-1.28	2.10386	-1.47115
TCGA-G2-A2EK-01A-22R-A18C-07	WT	Lumpap	1.18948	0.153488	1.63963	-4.99675	5.12046	0.349573	2.02294	2.25149	-2.21326	5.65487	2.99033	-2.48344	-1.93257	2.99725	0.841456	-5.97937	4.77398	-1.75457	0.365629	-1.43977	3.27336	-5.1116	2.83823	-3.52884	6.30755	-1.58804	1.73721	-0.409433	4.03725	5.58266	0.308454	1.35356	-2.21372	-2.01931	-2.97138	2.37002	-2.53803	0.630429	-2.37413	-1.44196	2.31498	2.61013	0.831789	0.558712	-3.35665	5.71224	-2.23863
TCGA-G2-A2EO-01A-11R-A180-07	M	Lumpap	1.90576	-0.22227	0.591722	2.40921	-3.03159	1.81503	0.720058	-1.62354	0.507771	0.3064	-3.05919	-2.00067	2.55901	-1.53034	0.0160996	1.74955	1.23598	1.03125	1.53258	0.40037	-0.0349992	2.13757	-3.07006	2.09017	1.03039	0.879422	-1.1078	0.693337	1.62637	-1.65712	1.46159	-0.0302357	3.06942	3.3466	-0.0724054	-0.215217	2.3864	1.11008	2.3653	-0.272311	-2.67409	-0.906805	-1.62939	-2.48772	2.05636	0.50132	0.654826
TCGA-FD-A62P-01A-32R-A30C-07	WT	Basal/squamous	2.29915	2.44155	0.00629964	-0.866772	0.752431	-1.44283	1.63176	-1.85756	0.381636	-0.762928	-2.05172	1.93977	0.0470876	2.49483	0.245422	1.04165	3.81859	2.52365	0.228141	-1.75621	1.43081	-2.55463	2.98669	-0.141704	-1.94703	-0.0729563	1.5768	1.43323	-1.00348	-1.45057	1.42838	0.962306	-2.41235	-1.12403	0.494882	0.758612	-0.736992	0.721919	1.41228	0.0930957	2.73978	-2.31472	2.12714	0.130314	-0.851809	0.586802	-0.97259
TCGA-CF-A9FH-01A-11R-A38B-07	M	Lumpap	0.587521	0.242002	1.63442	-5.60796	3.75122	0.265708	1.51233	1.64695	-3.59982	2.81531	1.23761	-0.695335	-3.23029	1.55093	3.00639	-6.16933	5.07155	-2.71617	-0.249515	-1.38583	6.5152	-4.75384	0.620102	0.425528	3.86787	-3.61937	0.0708419	0.145586	3.17352	5.4466	-1.66792	1.55229	-1.52917	-3.20118	-1.26309	5.79763	-1.8234	4.53003	-4.73077	-2.24414	0.051831	5.68315	1.55087	-0.665563	-1.69036	4.52647	-2.68055
TCGA-K4-A83P-01A-11R-A352-07	WT	StromaRich	-1.06164	-2.33064	-0.368711	5.44047	-1.8823	3.52134	-0.398018	-1.77718	4.05077	-0.840298	1.46244	-1.09247	4.25139	-1.20259	-2.8586	2.69619	-0.0218032	-0.174074	5.36067	0.817954	-3.61469	1.05397	-1.60218	-3.24303	-1.61713	2.32291	-1.9639	-1.57542	-0.923465	-0.454124	1.51969	-0.00663623	1.42406	3.68195	-2.15623	-0.614872	0.884075	-1.11647	5.26321	0.861889	-0.841417	-1.83392	-2.26812	-0.0396829	-1.10137	-1.0154	-0.163353
TCGA-E5-A4TZ-01A-11R-A31N-07	WT	Basal/squamous	-0.910107	0.881379	-0.0692714	-4.04441	4.76572	-3.07173	0.953948	1.77398	-0.567488	0.434318	1.0455	1.75824	-0.130736	3.16594	-0.0302553	-2.50806	0.687738	1.17107	-1.39983	-1.52212	4.34515	-1.4024	2.4114	1.61388	2.44175	-2.02811	-0.716226	0.0470716	0.803752	1.46865	1.56566	1.81526	-0.681195	-3.94871	0.663516	3.91349	-1.74256	2.65277	-3.15147	-0.995758	2.13712	1.37662	4.15016	1.7917	-1.48205	1.75052	0.367753
TCGA-K4-A6FZ-01A-11R-A31N-07	WT	Basal/squamous	5.75958	4.17055	5.7817	-3.09811	-0.342235	1.88976	3.7531	2.98542	-1.45735	2.27468	0.507559	2.74931	2.00382	1.34345	3.33567	0.693657	4.04434	2.89127	-4.0754	-0.0319342	1.78469	-3.68711	3.24896	-2.44631	2.18904	-2.59801	2.36121	2.09729	2.25911	1.31219	0.981726	4.92862	-1.93276	-3.38751	-0.97463	1.75487	-1.90982	2.87303	-0.503196	-0.889516	3.6102	-1.14007	-2.29807	-0.087867	-3.3202	1.05148	0.442903
TCGA-4Z-AA7Y-01A-11R-A39I-07	M	Lumpap	3.70314	1.2507	4.43821	-6.15387	4.89305	-0.0380943	2.30372	0.923435	-2.41822	4.99061	-1.06752	-3.95956	-1.65845	2.28595	4.46653	-3.42782	8.94524	-1.82962	-3.90524	-1.32552	5.64153	-3.28455	0.82089	0.184101	4.92667	-4.77459	0.0899786	1.0385	5.60118	2.60562	-1.43465	2.11807	-2.26857	-1.82929	-2.14947	5.27457	-3.94289	5.97738	-1.26982	-1.51795	2.08062	4.99742	2.56357	0.960006	-1.72689	3.82784	-1.65676
TCGA-ZF-AA5H-01A-11R-A39I-07	WT	Basal/squamous	-0.691022	0.390236	-2.13569	2.73177	-4.5099	0.287837	-2.62799	-0.926043	-0.999319	-4.49366	-3.82456	2.43818	1.23417	-5.82831	0.408861	3.52597	-6.35101	1.76435	-2.24142	3.53969	-2.37353	4.90644	-1.64419	3.56527	-5.66959	2.72493	0.043008	1.73498	-4.1128	-4.71278	0.300717	-3.62597	0.532672	0.166383	3.25529	-2.2096	0.677077	-4.12865	3.79879	0.749073	1.54291	-5.07287	-1.33937	1.79825	3.34221	-4.93529	3.47645
TCGA-GC-A4ZW-01A-11R-A26T-07	WT	LumUnstable	-4.02092	-5.3945	-1.1705	-2.37275	0.985208	0.755131	-1.36162	-0.755702	0.0521956	1.81286	-0.866834	-2.6875	0.280534	0.678826	-1.81201	-0.927918	-1.56054	-2.53128	1.01695	-0.716466	1.3045	0.814722	-2.89448	2.7028	0.699757	0.41569	-0.706566	-2.48319	-2.38145	2.83899	0.945053	-1.717	1.43694	-0.737723	-0.779205	2.16176	-0.253593	-1.68513	0.926583	0.655785	0.389804	1.69441	0.973647	2.06383	1.79439	-1.41109	-0.910937
TCGA-DK-A3IM-01A-11R-A20F-07	WT	Basal/squamous	0.597968	1.35521	0.943	2.17665	-1.48356	-1.79677	-0.551566	0.632879	2.65459	-1.73589	-0.809756	1.83299	1.678	-1.49514	3.29116	5.22332	-4.43603	1.00384	-0.454667	-0.680688	-1.99756	2.29927	-0.147848	1.20242	-1.6665	0.434643	-0.253196	4.19234	-3.08041	-4.10502	0.863629	0.443905	1.36065	-0.746901	3.42767	0.98801	0.771839	-3.9524	1.54623	0.556917	0.616904	-3.47016	-1.91647	-1.03964	2.42622	-5.14621	3.71466
TCGA-K4-A54R-01A-11R-A26T-07	WT	Lumpap	-0.065301	-0.434413	-1.80473	-0.715998	0.0800981	0.0262077	-1.94957	-1.51219	-1.24736	-0.487375	-1.26127	-1.08435	-1.00042	-0.343942	-0.861749	0.70269	1.39066	0.472028	1.74298	-0.291836	0.613186	1.44745	-0.529359	0.936279	-0.689832	0.0307419	-0.270349	-0.54968	-1.11031	-0.602106	-0.0817448	-1.85413	0.758268	-0.395635	1.09102	-2.6852	1.76016	1.2444	0.412523	0.321745	0.856588	0.136141	1.38697	0.345059	0.382801	-1.04538	0.0965683
TCGA-UY-A9PE-01A-11R-A38B-07	WT	LumUnstable	-2.35295	-0.571948	-2.44159	-1.30725	1.69128	-2.85144	-0.972497	-2.0761	1.86257	1.04555	-0.975081	-0.519798	0.381508	0.35821	-3.17094	-1.3325	0.918479	-2.37902	1.79771	-1.23416	1.56986	0.888416	-2.10462	0.0397232	-0.216055	0.83264	-0.078963	-0.433152	-1.02307	2.25721	2.22679	-0.828763	-0.739509	0.539634	0.00818037	-0.809546	-0.364188	0.508143	-1.16829	-0.009104	0.395326	2.06183	2.4075	0.499301	-0.824032	0.6904	-1.40501
TCGA-FD-A3B4-01A-12R-A206-07	WT	Basal/squamous	3.49374	2.37458	3.6604	3.6905	-3.91515	1.36046	-0.293047	0.767145	-0.26168	-3.13795	-0.0500702	6.60456	-0.181992	-3.14054	3.51582	3.84561	-3.67094	2.13341	-1.39409	-0.450201	-3.09176	1.50433	2.14601	-1.48259	-2.91234	-1.17068	-0.562555	5.76318	-3.14841	-7.1587	1.81262	0.196418	-0.160327	-1.12542	1.02293	-0.336763	-0.331993	-3.42299	2.64246	0.616164	-0.578079	-7.07748	-1.76213	-1.28648	0.0474991	-4.25658	3.56777
TCGA-GD-A6C6-01A-21R-A31N-07	WT	Lumpap	-3.67193	-0.382775	-2.19011	-1.81127	1.24474	-1.14106	0.600105	-1.98027	-0.00807178	-0.896055	0.310196	0.292882	1.25225	-0.663916	-1.2891	0.140801	0.247198	-0.559461	1.43195	-1.02937	1.86703	-1.41628	-1.68785	2.97734	0.234584	2.31782	-1.00217	-0.901715	0.645165	1.66742	-1.37771	0.603745	0.978773	0.0763752	1.77387	-0.930886	0.626866	-0.39962	-3.06832	-2.00659	1.00599	3.55789	-0.761785	-0.812432	2.39868	1.51509	-1.1479
TCGA-4Z-AA82-01A-11R-A39I-07	WT	Basal/squamous	3.42726	2.35534	2.42001	-0.13902	-1.83856	-0.408082	-0.650906	-1.1356	-2.70704	-2.39581	-0.697043	4.87335	0.797332	-0.894679	2.11314	3.12816	-2.78746	2.50836	-0.758008	-2.35213	-0.946414	-0.849926	1.38959	-0.028299	-2.92483	0.208065	0.864019	1.89763	-1.5893	-6.84601	-0.464855	0.502287	-1.45134	-0.260291	1.46531	-0.665719	0.69027	-1.00755	-0.883913	1.10291	0.119839	-5.05128	-1.78647	-0.92815	-0.625372	-3.43323	1.96866
TCGA-E7-A85H-01A-11R-A352-07	WT	LumUnstable	-2.63973	-2.34611	-1.22056	-1.12075	2.15327	-1.79222	-0.402846	-0.974448	-0.730709	0.578155	0.829236	-1.98384	-0.50938	0.871502	-0.955169	1.44064	0.725399	-2.5809	2.88011	-1.50216	1.86945	-0.805864	-1.25978	0.848871	1.13472	-1.08575	-1.55242	-1.6585	-0.0636172	4.40079	-1.08773	-0.42966	0.589301	-0.248448	-0.16507	-1.90524	0.794217	-0.173703	-0.79591	-0.176216	-0.431031	3.68262	1.87608	0.88493	-0.480069	4.92204	-1.52283
TCGA-DK-AA6T-01A-11R-A39I-07	WT	StromaRich	-3.88446	-3.57871	0.000769757	6.31234	-3.48128	-1.46117	-4.2342	-1.96571	4.76981	-2.9138	0.43377	-3.16258	0.224174	-4.18872	-2.06111	3.74164	-5.65844	-1.91454	2.08007	2.33383	-3.81449	5.97143	-3.58125	3.14446	-3.97208	2.274	-1.87726	-1.23409	-0.970553	0.0884436	-2.7941	-5.61227	3.73674	3.48541	2.38693	-0.641833	2.65999	-2.84868	3.36094	0.459403	-3.99731	-0.93604	-2.35895	-0.159604	4.27952	-2.80155	1.64693
TCGA-DK-A3IK-01A-32R-A21D-07	WT	LumNS	0.217066	-0.538905	0.328752	-2.94376	3.56962	-0.306469	0.461742	-0.45702	-0.723088	2.69638	2.49786	-2.3942	-2.27519	3.30132	0.158856	-3.53678	4.30943	-2.74044	1.89033	-2.91965	0.812282	-4.47207	1.96517	-2.24785	4.05158	-1.26471	1.88291	-1.41957	1.73829	4.21437	0.605255	1.27197	-2.16553	-1.33669	-1.6603	0.0926762	-1.12032	3.18872	-3.02653	-2.0457	2.55153	3.71076	1.74837	1.07795	-3.47527	4.56408	-2.4175
TCGA-FD-A5C0-01A-11R-A28M-07	WT	Lumpap	1.49901	-0.374683	-1.79628	-3.54494	1.33376	-0.104022	-1.2459	-0.917825	-1.58504	2.02755	-0.696265	-3.40002	0.0956272	3.07017	1.41833	-3.38869	5.09932	-0.25441	-2.88567	-3.31459	3.50336	-0.396759	2.09155	0.342821	3.13266	-1.4578	1.31527	-1.97887	2.33868	2.16237	1.80522	-0.102346	-1.71907	-1.03411	-3.21426	1.29969	-2.97256	3.15981	0.622405	-1.11085	2.39414	-0.629572	3.31949	2.28139	-1.14606	1.61371	-2.88949
TCGA-ZF-A9R5-01A-12R-A42T-07	M	Lumpap	0.168553	-0.960264	2.66209	-1.91663	1.58971	-0.760841	0.181158	0.175386	-0.215178	3.43058	2.84104	-2.13387	-2.39295	-0.658607	0.178757	-3.67245	-0.426246	-1.55232	-0.345367	-1.15328	3.72488	-2.53028	0.301559	-1.49559	2.14672	-1.81248	0.503219	-1.37504	1.7126	1.31936	-1.03999	0.376671	0.315184	-0.0414034	-2.96887	1.9449	0.0303725	1.101	-0.529799	-0.567288	-2.62648	2.33824	-0.161463	-3.07708	-1.14974	4.61556	-2.49385
TCGA-FD-A5BZ-01A-11R-A28M-07	WT	StromaRich	1.34878	2.24288	-1.414	1.19466	0.235823	2.63013	-0.207128	0.14655	-0.408294	-1.34573	-0.375418	1.80086	-0.539441	-1.86463	1.69806	-1.54927	0.413843	-0.418854	1.84727	0.625395	-2.61549	2.13357	1.4749	-1.86157	0.982866	1.78323	0.566897	0.448949	0.742706	-0.938516	0.821736	0.545522	-0.898902	0.0879341	-1.36693	-0.342206	0.620554	0.135067	2.07454	0.785818	-0.69191	-2.10325	0.0537803	-1.81036	-0.948572	-0.585376	-1.15411
TCGA-S5-AA26-01A-11R-A38B-07	WT	Lumpap	0.872747	1.02977	2.55631	-5.24224	5.03795	-1.99203	3.20216	1.60063	-0.895554	3.6683	2.33484	-1.07376	-3.02941	2.51497	1.98597	-4.13078	4.76048	-0.848468	-3.0512	-2.40565	4.88243	-3.87476	3.81924	0.0447138	5.64988	-1.8242	-0.289286	0.426238	4.68931	3.74701	-1.99012	2.37505	-2.50243	-3.91221	-1.41213	3.04272	-0.664189	4.08355	-3.00902	-1.39268	-0.533377	4.95931	1.77215	-2.24709	-3.85515	5.66776	-3.86904
TCGA-FD-A3SP-01A-31R-A22U-07	WT	Basal/squamous	-0.206005	-1.76488	-0.54077	7.24003	-7.27351	1.92709	-4.28168	-1.4343	3.54011	-5.34122	-1.30369	1.36099	2.47989	-5.01354	-1.31452	5.50073	-9.29673	2.85948	2.28868	3.72432	-7.2153	6.95961	-3.07028	0.74598	-7.21467	4.83215	-1.89288	1.04373	-4.33391	-7.28756	0.162871	-2.91711	1.60977	2.7464	1.40452	-7.34695	2.08948	-6.94199	6.55852	2.41281	-3.67153	-7.47616	-4.44188	-0.449505	3.16069	-6.33855	3.49084
TCGA-HQ-A5ND-01A-11R-A26T-07	WT	Basal/squamous	3.6639	2.23193	1.58967	-2.17054	-2.35547	-1.79933	1.9759	1.78193	1.69663	-0.655602	-1.36905	2.29064	-0.966957	0.793274	0.872174	1.93197	-2.19156	1.05896	-2.92996	1.09267	-0.535423	1.51461	1.76089	1.14121	0.923228	-1.78296	-0.326113	2.707	1.01764	-3.12167	0.235851	0.548217	0.618984	0.00518927	0.628653	0.443001	-1.74132	1.22365	-1.19073	0.332836	0.245874	-2.30821	-2.51337	0.479619	-0.088223	-0.82835	2.17021
TCGA-K4-A3WU-01B-11R-A23N-07	WT	LumNS	-0.679307	2.75784	0.597628	1.03266	0.992234	1.59619	1.01107	-1.11945	0.2227	1.73554	1.06598	-0.172987	0.0778808	1.48485	0.51097	-0.0391244	1.004	-0.782657	1.11737	-0.38628	-1.14014	-0.107265	2.02678	-3.16889	2.25281	-0.36523	0.326251	-0.876821	0.943822	1.18099	0.571613	1.03645	-0.385437	2.03607	-2.08501	-3.41242	-0.529759	-0.266228	1.63697	1.09806	-0.243244	0.453847	-0.369424	1.39894	-2.28342	-1.14997	-1.83601
TCGA-UY-A9PA-01A-11R-A38B-07	WT	Lumpap	4.85405	2.55603	3.7601	-7.00918	2.20008	2.18455	4.39478	3.48995	-4.73661	4.79889	1.14612	2.84605	-1.10198	1.33495	4.43733	-5.3138	7.68115	1.74012	-3.99308	-1.63348	3.61752	-5.76195	3.03539	-2.67897	4.7699	-5.72884	2.33115	0.175562	2.22216	3.76385	0.799209	4.48946	-2.91701	-4.88003	-2.40597	1.25069	-3.09691	4.60027	-3.7667	-2.08483	4.14892	2.45241	1.30412	0.117685	-3.96414	4.05092	-1.73198
TCGA-GD-A3OP-01A-21R-A220-07	WT	LumNS	0.912199	-0.769285	1.09185	-3.50846	3.86178	0.829303	1.9884	0.479856	-1.32292	4.34936	2.06645	-2.87586	-0.691953	2.49652	-0.175048	-6.24356	3.98542	-2.33708	-1.68461	-1.63966	2.98704	-3.76082	3.06259	-3.40847	6.81822	-1.72351	1.07606	-2.27265	3.07367	5.80988	2.39739	-0.977566	-3.12587	0.149367	-4.67061	1.51464	-2.41843	3.20881	-2.08595	-1.31653	1.10735	4.99971	1.01097	1.79446	-2.31872	3.6155	-2.28335
TCGA-FJ-A3ZE-01A-11R-A23N-07	M	Lumpap	-0.483717	-0.764358	1.35561	-4.85225	4.17588	-2.0817	1.80631	0.0972025	1.03337	3.05485	-0.897682	-2.14488	-1.46117	1.46032	-0.461611	-3.83592	3.72897	-1.25943	0.131253	-2.65772	4.84267	-2.17899	0.722203	0.884732	2.76426	-1.6443	0.419301	-0.689143	1.17529	1.72061	-1.86294	1.58302	-1.32086	-2.59375	-0.725065	2.36208	-0.431746	3.12645	-3.32958	-2.13703	1.58958	5.94061	2.77077	0.244352	-0.129697	2.39367	-0.544489
TCGA-UY-A9PF-01A-11R-A38B-07	WT	Lumpap	0.37816	-0.140827	1.41549	-3.78006	5.30165	0.64427	2.35219	-0.753937	-2.01609	2.783	0.157605	-1.05471	-0.260689	2.01364	1.71884	-3.56922	6.08168	-3.77461	-1.47215	-1.244	2.55873	-2.91126	0.838088	-1.96827	4.24054	-2.99237	0.917273	-1.26601	2.46844	5.86833	0.769809	0.582247	-1.35795	-0.680288	-3.59346	0.926676	-4.8132	3.96731	-1.94928	-1.83609	3.20623	4.30291	2.08979	0.342164	-2.96219	4.44537	-2.30915
TCGA-4Z-AA89-01A-11R-A39I-07	M	Lumpap	1.92044	1.92432	1.90717	-6.85946	2.78612	0.88671	3.01317	2.95511	-2.39374	4.82657	2.09027	-2.55994	-2.18688	3.28465	3.48358	-5.45549	7.80281	-1.16928	-3.63758	-1.21753	7.17647	-6.18568	1.64494	-0.417359	5.60483	-3.98182	2.14363	-1.20376	5.54179	4.26874	-1.74418	3.74343	-0.497476	-3.38403	-1.16954	4.82643	-2.86232	5.54875	-4.85784	-2.9213	0.802984	5.27829	2.7737	-2.87002	-2.02322	5.94941	-2.59324
TCGA-XF-AAN8-01A-11R-A42T-07	WT	StromaRich	-0.595129	-4.07701	-1.21526	10.7184	-5.05774	2.15836	-2.91654	-2.14136	4.09689	-2.83387	0.202353	1.71959	3.69152	-5.03239	-2.18936	5.43349	-5.94189	1.64107	3.74005	2.14159	-6.9515	4.15526	-1.84203	-1.71697	-5.57172	4.45113	-1.01058	-1.22574	-2.22924	-6.64422	-0.62775	-2.24187	3.38093	5.32561	0.593971	-3.61259	3.1196	-5.75881	6.69731	2.28407	-5.35449	-6.67135	-2.62002	-0.720408	1.21903	-4.09091	2.29646
TCGA-GV-A40E-01A-12R-A23N-07	WT	Basal/squamous	-0.108138	1.97786	-2.03446	0.406084	-2.40071	0.362015	-1.33784	-0.924693	0.215548	-3.35822	-1.45485	3.10189	1.34792	-3.74312	0.994852	4.15021	-4.5716	2.5789	-0.969082	1.98578	-3.08201	2.06019	0.694998	-1.00047	-6.68946	2.69284	-0.743076	2.51997	-5.47259	-3.45185	-1.1973	-1.74224	-0.0962889	-1.13864	2.81818	-2.29333	0.837167	-3.59854	1.64228	0.737315	1.57343	-5.44241	-0.626557	-0.704764	0.629068	-3.40457	2.26001
TCGA-DK-AA71-01A-31R-A39I-07	M	Lumpap	0.839184	0.323139	1.20391	-3.58356	3.70399	-0.53152	2.63695	0.279457	-1.90935	3.31998	-1.82491	-3.59452	-0.0766184	4.53121	1.07034	-2.99646	6.0921	-0.825199	1.97537	-2.333	4.19936	-6.67537	0.131509	-0.00532104	6.31416	-1.46218	0.67275	-2.10637	2.45222	3.48446	1.29322	3.16586	-0.980387	-2.67496	-0.744618	1.7625	-1.18295	3.41461	-2.30745	-1.87334	1.69114	4.17736	1.56886	-0.194831	-2.80595	1.70762	0.187826
TCGA-MV-A51V-01A-11R-A26T-07	WT	LumUnstable	-2.03893	-1.85048	0.876347	-2.35273	2.79543	1.25078	2.06174	1.36306	-0.235013	2.42073	1.58437	-2.60802	2.55704	1.60892	-1.71258	-3.62729	1.65803	-2.46932	-0.450799	-0.853165	1.78926	-2.64185	-0.419271	-0.356468	2.61505	-0.0690549	0.411041	-3.33277	2.09889	5.43283	-0.556509	0.307604	-1.47311	1.74263	-0.724798	-0.0595307	-0.663515	0.725398	-0.470073	-1.71899	3.14824	5.93065	0.356146	2.78216	-0.816339	1.67384	-0.164923
TCGA-DK-A3IT-01A-31R-A20F-07	WT	LumNS	-0.570055	-0.157994	-0.263945	-1.33922	0.68352	-0.108853	-1.25712	-1.80828	-3.51854	-1.74654	-1.80008	0.0933728	-1.83059	1.07257	-1.43435	-0.961306	3.93011	-0.796207	0.986467	-2.00175	2.56309	-1.2528	1.05233	1.93582	1.91971	0.00263633	-0.988886	-0.197056	-0.213697	2.30055	0.68149	-1.60615	-1.21419	-0.365428	-0.250306	1.65563	-1.72111	1.4172	0.226593	2.02999	2.17841	0.625645	0.927019	1.29892	-0.971605	0.74536	-1.63498
TCGA-FD-A5BT-01A-11R-A26T-07	WT	Basal/squamous	-1.4411	-2.39747	-2.55584	6.68666	-4.24069	2.24471	-4.3211	-2.37433	1.84882	-5.82487	-1.38523	3.8754	1.31741	-4.11681	-2.81223	4.97519	-5.02939	4.13083	3.53263	2.5648	-7.04374	4.55848	-1.3243	1.83301	-6.92351	5.4469	0.267061	-0.592253	-4.37477	-4.35778	1.25595	-4.48578	0.497902	1.63677	3.07204	-5.36308	1.26008	-5.13326	4.15631	2.03455	-3.28847	-5.63551	0.0444889	0.176867	3.40287	-4.89417	2.64477
TCGA-C4-A0F6-01A-11R-A10U-07	WT	Lumpap	-0.246145	-1.04748	-0.927451	-3.19408	3.62062	-0.295655	4.10246	1.8975	-0.466428	2.06208	-1.90825	-2.59292	-2.49379	2.84536	-0.724166	-5.96532	5.97955	-1.16496	1.04894	-1.08523	4.96333	-1.98186	-0.685051	1.25224	6.93095	-0.93325	1.72698	0.433944	2.93831	3.72259	-0.75352	0.911624	-0.145175	-0.48039	-1.67586	2.48596	-0.458328	3.02076	-1.0028	-0.357229	2.39803	4.90032	2.35445	3.22401	0.811201	3.65534	-0.713505
TCGA-CF-A9FM-01A-11R-A38B-07	M	Lumpap	1.83042	0.226367	1.26227	-4.96953	2.51731	2.4057	2.46156	1.90951	-2.2323	4.18686	2.74017	-3.3374	-1.88153	2.27849	2.05768	-6.58801	6.97102	-2.81993	-1.17774	-0.866031	4.86354	-6.1837	2.82845	-4.24213	4.43108	-5.95218	2.38026	-1.83935	4.37902	3.78203	-2.22954	3.82076	-2.78358	-2.12958	-3.33381	1.16424	-1.03002	5.74758	-1.3472	-1.86932	0.976272	5.52245	1.36921	-1.21359	-2.96369	4.72623	-1.97061
TCGA-DK-A2I2-01A-11R-A180-07	WT	Basal/squamous	-0.351465	2.40091	0.599281	4.69311	-5.31649	1.28345	-0.564218	-0.0332059	3.52296	-3.07007	0.232584	2.34704	3.68889	-1.71012	0.113524	5.30767	-5.38889	2.40199	0.243089	1.1516	-4.77594	4.55106	0.20702	-1.08791	-5.553	0.60705	0.029608	1.92221	-3.52022	-7.08808	1.42726	1.40741	0.900915	1.54967	2.84519	-0.869788	1.76056	-4.9001	3.3458	1.54125	-0.612026	-6.91994	-3.39747	-0.474969	2.71686	-5.42856	3.28961
TCGA-CF-A8HX-01A-11R-A36F-07	WT	Lumpap	-1.21131	-0.184881	0.0772349	-2.69237	3.46815	-1.34045	1.04625	0.147078	-2.46531	0.978869	2.43188	-1.87514	-4.21077	0.700617	0.853067	-3.30393	3.64004	-1.07597	-0.146754	0.476385	3.93714	-3.96816	3.20779	1.19631	4.09056	-0.567806	0.61351	-0.396155	4.10154	4.42973	-1.86397	0.561262	-2.26476	-2.98786	-0.608884	5.22453	1.40565	3.35547	-3.86735	-1.85929	-0.840681	3.76385	1.90264	-3.48211	-2.03132	4.85361	-1.91106
TCGA-GV-A3QF-01A-31R-A22U-07	WT	Lumpap	-0.624419	-2.61649	2.27776	-4.37405	4.07671	-0.520678	0.424394	0.970283	0.00328343	3.59049	0.722723	-3.36129	-1.09494	1.27462	-1.24103	-4.33332	4.88762	-3.2658	-2.1154	0.776366	5.30165	-1.4091	-0.690488	0.428282	2.21983	0.354619	-0.096778	-1.38736	1.43851	3.83229	-1.16464	2.05028	0.585597	-1.60283	-1.40087	0.688036	-0.102956	1.50438	-3.31782	-3.35193	-0.0249006	6.23986	2.12417	1.28987	-0.803818	3.55965	-2.54612
TCGA-GV-A3QI-01A-11R-A220-07	WT	Lumpap	-2.79713	-3.98929	3.99914	2.13796	-0.0973817	-2.16228	-2.32743	1.60332	2.02656	2.41359	-0.345837	-3.36852	1.5204	-2.29285	-2.65036	-0.506112	-2.78826	-1.75421	2.67165	1.3316	-0.305024	2.14662	-1.76513	1.84827	1.74093	1.40933	-2.86602	-0.91304	-0.0522325	0.540227	-1.51016	-2.48886	1.96974	3.14941	1.9093	-1.22129	1.71281	-2.2477	1.01736	-0.600828	-2.23766	2.59622	-0.523728	1.25003	2.68772	-2.15351	0.89793
TCGA-R3-A69X-01A-22R-A30C-07	WT	StromaRich	1.5491	-0.366351	1.82713	0.675185	-1.14847	1.30403	1.79703	1.36403	1.17768	1.56541	-0.225883	-1.36003	-0.265271	0.800112	-0.577301	-0.228029	1.66075	-0.968513	0.463421	-0.597373	-1.455	-1.1662	-0.0415516	-2.28551	2.7036	-0.567477	-2.23035	-1.29016	1.30256	3.13146	0.788137	-0.672275	-1.2978	1.73996	-2.82516	-0.0216998	-3.48822	1.07494	1.91543	-0.263634	0.234317	-0.964874	0.70953	-0.339165	-0.444659	0.705754	0.579576
TCGA-E7-A519-01A-11R-A26T-07	M	Lumpap	-0.62417	1.29879	-0.935023	-2.07644	0.27093	3.65081	0.594162	-1.22294	-0.97522	0.602206	1.73949	0.0182585	-0.283542	0.47954	1.46355	-1.98248	2.7433	-0.163457	2.41792	-0.00838086	2.27071	-5.51735	2.55858	-1.71118	-0.275247	0.306484	2.14484	-0.788412	1.53095	2.2624	-0.252149	2.87896	-1.98452	-2.7612	-0.293067	-0.0228322	0.348796	3.03715	-1.5246	-1.2483	-0.400981	2.1836	-0.135128	-2.61746	-0.961727	3.93928	-0.852256
TCGA-CU-A3QU-01A-11R-A22U-07	WT	LumUnstable	-4.94013	-4.8073	-1.82461	-2.31188	3.54196	-0.185906	0.168498	2.04185	-0.735396	3.76841	0.655676	-3.36996	0.252691	0.550175	-2.49032	-2.37749	0.388572	-3.01573	-0.191679	-0.245475	4.62848	1.22107	-2.79114	0.774841	2.75131	-0.223711	0.477616	-3.15819	0.537164	6.20406	-0.324528	-2.55622	0.287697	1.64396	-0.970589	-0.372425	0.0399746	0.886892	-0.721023	-0.0899296	0.35537	8.27421	3.3842	3.5005	1.11253	0.0311908	-2.02982
TCGA-ZF-AA4R-01A-11R-A38B-07	WT	Basal/squamous	-1.07115	0.684144	2.07495	0.570855	-1.24179	1.37318	-1.54164	-0.706154	0.250886	-1.47098	-0.642565	0.251707	1.46485	-0.296216	0.669668	1.55938	-2.28426	0.351139	1.02	-2.27214	-2.60983	2.62883	-1.13889	-1.01226	0.133505	2.51684	-0.31821	1.82788	-1.16568	-2.4215	1.79427	-1.40819	-0.641128	-1.32222	-0.941694	0.0658726	1.43823	-1.9898	0.592755	0.144078	-0.272316	-1.2549	-1.70254	0.492933	-0.410169	-1.7116	0.887579
TCGA-GC-A6I1-01A-12R-A31N-07	WT	Basal/squamous	0.801137	3.04433	-1.1281	3.5522	-3.28277	1.16029	-0.853805	0.666186	1.92719	-4.05964	-0.715337	4.78329	0.706216	-3.36033	1.64784	5.94586	-6.04662	3.23838	-0.279195	1.44117	-3.46789	3.85898	-0.466405	-0.838942	-6.02429	1.27614	0.381807	3.20038	-4.46207	-5.20473	2.00016	0.718371	1.23581	1.02992	2.8559	-0.680828	2.24614	-4.28998	0.965941	1.8848	0.182453	-6.85705	-0.104926	-1.19419	2.96193	-4.7034	3.56938
TCGA-GU-A766-01A-11R-A32O-07	WT	Basal/squamous	0.713185	1.83141	-0.625822	5.35551	-5.82215	1.9638	-2.25213	-0.969275	2.13267	-4.15091	-0.955885	4.25442	2.17225	-2.27152	1.02214	6.88685	-5.80664	3.42566	-0.244443	2.2162	-6.3769	2.39377	-0.465505	-0.266359	-8.47583	0.3974	0.0226635	3.11449	-3.38906	-5.59069	1.21311	1.67928	2.36142	1.94088	3.53117	-3.47479	2.2854	-5.44825	1.92085	1.15879	-0.929352	-5.57479	-1.94633	-2.74059	0.979197	-5.62979	3.94078
TCGA-DK-A1AF-01A-11R-A13Y-07	WT	StromaRich	2.95649	2.00755	1.67301	1.85462	-1.46464	3.64775	1.80529	1.53079	0.585591	-0.39758	-0.568746	0.848271	3.21007	0.289241	1.44718	1.82453	1.98158	1.30196	1.03293	0.47251	-4.1833	0.749976	0.633713	-2.107	0.923028	-0.213017	-0.263848	0.452077	0.232722	-0.694217	1.13132	2.33462	0.0791486	1.68249	-3.02216	-1.13297	-0.490685	-0.325653	3.93735	1.00929	0.215395	-3.182	-2.5976	0.19105	-1.8627	-1.64161	0.888172
TCGA-E7-A7DU-01A-11R-A32O-07	M	Lumpap	0.913704	0.581137	-0.0480499	-5.39173	3.04283	-0.360039	2.53552	-1.2731	-2.48387	2.33715	1.887	-0.895731	-2.32533	3.38703	2.40008	-5.7567	7.36919	-1.83462	-1.64482	-2.7233	6.34621	-4.80755	1.2306	-1.83503	4.44506	-1.33065	2.33844	-1.96954	5.20299	5.26694	-1.41101	2.43842	-1.68017	-3.35013	-2.76916	0.895764	-2.23991	6.65628	-3.42174	-2.25019	0.290629	6.59718	1.31307	-2.58639	-3.64719	7.02946	-3.63959
TCGA-XF-A8HG-01A-11R-A36F-07	WT	Lumpap	-2.29315	-2.88993	0.517628	-2.86905	5.56666	-2.25295	1.30716	0.203098	0.745001	1.95494	1.52379	-5.34557	-3.37116	1.32906	-0.356347	-4.47404	5.91617	-3.52034	0.73763	-0.663753	4.98543	-0.993196	-0.756838	-2.32678	3.63159	-2.24528	1.16516	-1.53176	1.49059	5.08362	-1.33175	-1.10013	-1.79131	-0.815598	-0.913175	3.11708	-0.596661	3.62254	-1.18377	-0.584152	0.264124	6.45857	2.15785	2.02606	-2.0238	5.58042	-2.64755
TCGA-K4-A6MB-01A-11R-A31N-07	WT	LumUnstable	-0.528041	1.41868	-0.375903	-4.36013	4.84858	-0.202149	1.51552	1.2377	-2.72578	2.86145	-1.17381	-0.0909521	-1.65511	3.12884	1.59103	-3.35544	4.15129	-1.86395	0.77681	-0.791732	2.8547	-1.41765	2.00895	-0.486452	3.59585	-2.42764	2.29835	-0.545475	1.80157	3.2464	3.57659	1.59208	-1.47913	-2.65501	-1.42354	0.141082	-1.91369	2.42684	-1.06511	-2.45551	1.44576	4.03098	1.55579	1.3466	-0.908231	1.07212	-1.37473
TCGA-GV-A3QK-01B-11R-A23N-07	WT	Lumpap	-2.09774	0.923042	0.48105	-4.95879	3.50728	0.314563	2.01539	2.22766	-2.74535	4.98041	1.48603	-3.71571	-0.633124	3.77123	0.0554451	-4.42531	7.87233	-2.20476	-2.09975	-1.96428	5.44944	-3.60169	1.02521	-0.655098	5.80965	-6.03353	2.0357	-1.60399	5.33739	6.60575	-1.22484	1.80907	-0.885867	-1.51544	-3.04591	2.29674	-2.51864	4.85289	-2.06505	-1.63675	1.37531	7.56332	1.19674	0.485678	-4.39315	4.45271	-2.72894
TCGA-GU-A42R-01A-11R-A23N-07	M	Lumpap	2.28389	1.28816	1.37039	-4.92378	2.48002	-1.81558	2.47641	1.783	-1.30983	2.05586	-0.637023	-1.49686	-1.33996	2.80304	4.17538	-3.54725	4.47564	-1.38797	-1.78871	-1.36248	5.21452	-3.1067	2.48894	0.011468	6.10723	-2.35302	1.43617	0.283108	4.95139	1.95194	-0.512375	3.86423	-0.54511	-2.72168	-1.54518	0.323669	-1.16606	5.3323	-2.60497	-1.59978	-0.530762	3.79504	1.67928	-2.1002	-0.502315	3.50012	-1.63264
TCGA-XF-A9SH-01A-11R-A39I-07	WT	Lumpap	0.79377	1.24525	0.738459	-2.05212	1.57743	1.30481	2.45174	0.999146	-1.54189	2.09818	1.43389	-2.60744	-2.39624	3.81778	1.42207	-3.76111	3.55327	-2.14272	0.933665	-1.21559	2.37874	-5.84051	2.47958	-2.38771	5.58583	-2.22652	1.67074	-1.1851	2.24547	5.28719	-0.199951	0.966342	-2.88063	-3.05197	-1.10019	4.17358	-1.85832	1.71845	-3.82528	-0.0290856	-0.687415	3.14889	-0.618085	-2.25358	-1.03993	5.08766	-1.26547
TCGA-DK-A1AD-01A-11R-A13Y-07	WT	LumNS	-0.751397	-2.36499	0.625519	-1.20988	2.90755	-0.962727	-0.720918	1.15412	0.813289	0.85965	1.11048	-2.58647	0.363572	1.80509	-0.892572	-3.43788	3.31681	-2.74916	-0.676499	-1.3345	2.37977	2.66945	-1.26315	0.581807	2.85429	-2.43768	0.761221	-1.62028	1.78444	3.54472	-0.190328	-1.60782	1.1421	-0.568765	-1.92028	1.5016	-0.973199	1.62018	-0.0803221	-2.82997	-0.948388	3.71539	-0.178008	1.39594	0.171033	3.72244	-3.61824
TCGA-DK-A6B2-01A-11R-A30C-07	WT	LumNS	0.424893	-1.45138	0.093831	-2.23575	3.00289	0.134141	1.22769	-1.65101	-2.58388	1.32771	-2.23612	0.0639562	-1.49772	3.1783	-2.21618	-2.9396	4.58312	-1.20397	-0.931741	-2.2	1.4113	-2.65792	0.0840981	-0.810511	3.50787	-4.11011	1.37811	-1.69751	0.75663	3.3762	2.34687	-1.03514	-1.75617	-0.262509	-2.75011	-0.671692	-1.95985	1.42834	-0.614883	0.0120156	3.19682	1.57276	0.981794	2.35983	-3.11215	1.91724	-2.77057
TCGA-FD-A6TA-01A-12R-A33J-07	WT	LumNS	0.371373	0.622595	-0.134072	-2.72379	1.84506	3.96408	1.30933	0.739659	-2.52183	2.14371	0.17475	-2.32749	0.153781	2.92452	-0.34851	-2.78585	6.04773	0.0382016	-1.2307	-1.2687	1.83295	-1.91874	2.32191	-2.2215	2.81772	-1.67307	1.87438	-1.87959	2.68531	2.34855	1.12062	1.27001	-0.00835945	-2.36357	-3.64761	1.3335	-1.72084	4.22249	-1.4663	-2.501	1.72965	0.722475	0.430684	-0.663555	-1.96455	2.82663	-1.35879
TCGA-XF-A9SL-01A-11R-A39I-07	M	StromaRich	-0.396585	-1.13641	-1.62934	5.77696	-2.78072	2.84087	-1.05976	-1.22976	2.86675	-1.04361	-0.396297	-0.843734	3.78034	-1.55223	-4.20442	1.86109	-2.62884	0.13437	3.38599	1.27661	-4.50504	0.613379	-1.25691	-3.47249	-2.20758	3.83875	-1.86834	-2.28342	-0.453905	0.950305	0.772128	-1.66969	1.02126	3.32958	-1.66488	-3.51511	1.13101	-2.59341	6.07569	1.54755	-2.64931	-2.31166	-1.11278	-0.172589	-0.107891	-1.54408	-0.365752
TCGA-DK-A2I1-01A-11R-A180-07	WT	LumNS	-0.870801	-0.863777	-0.611721	0.689536	0.315442	1.47463	-0.608984	-1.43685	0.140866	0.394726	1.26008	-3.25474	1.93461	0.711939	0.0489573	0.208739	2.90771	-0.810737	0.596903	-1.27371	0.395455	0.411481	-2.29692	-1.22688	0.860757	0.0231826	1.70292	-2.27044	0.133542	2.3416	1.23184	-2.4616	0.404765	2.86782	-0.614979	0.15396	-0.653282	0.686939	3.77323	-1.21393	0.334342	1.59921	0.297642	1.29824	-0.916885	2.22347	-0.552832
TCGA-CF-A8HY-01A-11R-A36F-07	M	Lumpap	2.03221	0.786103	-2.08315	-4.48186	1.40474	0.865998	0.742266	-2.92025	-0.395246	1.07059	-0.223363	-3.41717	-0.39445	2.61085	3.09676	-1.77036	5.36584	-1.74074	0.880102	-1.70546	4.45765	-5.19637	0.264462	-0.210019	2.13908	1.88197	1.01801	0.107037	4.6016	2.53692	-1.33672	1.53818	-1.55815	-2.08149	1.23443	-0.273162	0.636241	6.06297	-2.92828	-2.71055	-1.23341	3.99201	0.895319	-2.29382	-0.434105	4.83017	-1.11489
TCGA-G2-A3VY-01A-11R-A22U-07	WT	LumUnstable	-1.60838	-4.5208	0.845595	-4.52675	4.02722	-1.2427	1.23658	0.62629	0.296383	3.02556	2.50466	-3.70622	-2.75686	-0.0593416	-1.3872	-4.07708	4.046	-4.10113	0.305811	-1.5023	4.67184	-1.38222	0.384068	1.9894	5.08284	-0.0740843	-0.635651	-2.19173	1.10088	4.89369	0.296937	-1.98615	-1.67603	0.075022	-0.484876	0.865599	-2.48276	0.720132	-1.27567	0.030715	2.19252	6.75782	3.48419	4.58111	-1.04498	3.35374	-4.02929
TCGA-GU-A764-01A-11R-A352-07	WT	Basal/squamous	0.562686	0.506068	0.0980614	1.4365	-1.86276	3.07832	-1.01363	-2.88064	1.86226	-2.52666	-0.138574	1.75071	1.50765	-1.81488	-0.57709	2.57836	-4.17809	3.37934	-0.136453	-0.0352103	-2.63225	1.02538	-0.489007	0.190489	-6.39834	2.52124	-0.978755	2.09202	-4.01967	-4.59961	1.10798	-1.70889	-1.44809	-1.39375	1.18678	-1.61789	1.09368	-1.55003	2.38491	1.53688	1.15291	-5.60898	-1.29261	-0.939032	1.92339	-3.50671	0.759519
TCGA-E7-A8O7-01A-11R-A36F-07	WT	Lumpap	2.85504	1.13585	1.66029	-6.6055	2.74487	3.15389	2.44784	2.13405	-3.71652	6.07984	2.74024	-4.19131	-1.2087	3.3215	2.44896	-6.06485	6.91203	-2.75603	-2.0145	-1.64141	5.12582	-6.4229	1.98938	-4.66996	4.67129	-5.06488	4.25076	-1.10776	4.10043	4.96301	-1.45178	4.11928	-1.57282	-3.17422	-3.56371	1.44235	-2.43186	4.92786	-2.31508	-2.51688	2.29197	3.78444	0.146853	0.268996	-3.60632	5.38381	-1.48218
TCGA-DK-AA77-01A-11R-A39I-07	M	Lumpap	2.89155	1.55169	1.1562	-5.58869	2.8123	-0.415752	3.12385	2.1577	-0.787733	3.89497	-0.372276	-2.71942	0.453362	3.47735	3.77147	-3.11632	7.6255	-2.01014	-1.0574	-1.06876	5.55325	-3.26888	-0.936128	-2.02513	6.7501	-3.37309	1.22879	0.151617	4.23633	3.29158	-1.38445	2.77424	-2.12033	-3.00087	-2.95525	2.75762	-2.27713	4.69451	-1.41776	-0.891105	1.52008	4.23872	1.42327	0.405418	-1.60993	4.5525	-3.61156
TCGA-K4-A5RJ-01A-11R-A28M-07	WT	Basal/squamous	-3.13913	-4.8765	-0.224742	9.48744	-4.01268	-0.233195	-4.39293	-1.09813	3.38084	-0.764065	-0.0923354	-0.644038	1.53244	-3.13394	-5.38227	5.06164	-6.73007	-0.323289	4.15937	0.864577	-3.90558	5.74203	-4.39239	0.799155	-4.49058	1.38402	-1.71372	-0.304784	-1.98161	-3.77359	-0.119248	-1.62066	4.10631	7.5319	0.991492	-2.43443	2.29424	-7.33405	3.2875	1.54212	-3.96927	-4.4237	-2.20864	1.11594	3.76208	-3.7214	1.41059
TCGA-FD-A3SM-01A-11R-A22U-07	M	StromaRich	0.289738	0.0943783	-0.193916	0.348279	2.74038	2.59131	1.0777	-1.46753	-0.800699	0.0988209	-0.624114	0.69353	-0.348642	1.24716	-0.890469	-1.56356	0.472598	-1.29102	0.849435	0.265493	0.09081	-2.10271	0.499285	-1.30919	1.52726	-0.562014	-1.73571	-1.96273	-0.0663266	0.618034	-0.702578	-0.348646	-1.20791	-1.92472	-2.68566	1.04274	-0.660688	-1.82401	0.44841	-0.134796	1.05495	-0.0466422	1.46764	0.530179	-1.28961	-0.14635	-0.0401722
TCGA-XF-A8HF-01A-11R-A36F-07	WT	LumUnstable	-3.80282	-0.780863	0.361162	0.357274	2.27704	0.38159	-0.338378	-0.150624	1.59063	0.462549	0.73095	-2.60517	-1.62563	0.229826	-2.80604	-1.26948	2.18742	-2.35411	1.83777	-0.554592	1.58818	-0.711254	-1.03711	0.568796	0.923257	1.89819	0.743387	-1.37131	0.269459	3.25611	-1.00065	-1.38819	0.132031	1.60446	0.137458	-0.540004	1.0551	0.544339	-0.751693	-0.610516	-1.67693	4.25306	1.44793	0.0278981	0.885946	3.04119	-1.3641
TCGA-XF-A9SW-01A-11R-A42T-07	WT	StromaRich	-2.36905	-2.8052	-1.69148	7.37901	-4.28598	2.47034	-2.87741	-1.31981	2.83082	-1.53361	0.35818	0.247501	4.19731	-3.46965	-5.74799	2.54113	-4.24321	-0.176798	3.26688	0.0836639	-5.27495	3.36914	-0.710039	-0.644365	-4.12451	2.77947	-1.51116	-1.50536	-2.30183	-3.41745	-0.324272	-2.82483	1.68344	4.39846	-1.02879	-3.99495	1.64427	-2.76351	6.25409	2.65333	-2.97978	-6.15437	-0.997496	1.09039	0.598493	-5.55234	-0.436659
TCGA-DK-A3WY-01A-11R-A22U-07	WT	StromaRich	-3.9508	-3.64492	-0.668254	9.72446	-5.92395	0.148409	-3.97274	-1.98884	5.26462	-5.88986	-0.337496	0.820918	1.75955	-5.47875	-2.6279	6.71624	-7.4864	-0.169252	3.8171	2.76773	-5.28592	6.26836	-4.53414	1.16933	-6.45422	2.77228	-2.37821	-0.752715	-3.31125	-4.62658	-1.28851	-3.66972	3.42487	5.60634	0.570455	-2.25883	3.40082	-5.48597	6.05002	1.92773	-4.11248	-6.40507	-3.18331	-0.805151	3.80951	-4.51189	2.5153
TCGA-XF-A9SK-01A-11R-A42T-07	WT	StromaRich	1.39016	1.16982	0.581182	-0.997444	0.831535	2.32374	0.900029	0.624157	-0.817203	-0.53888	2.45353	3.12847	-2.73338	0.263701	-0.319364	-0.999174	1.39823	1.54554	1.23163	-0.214916	-2.21271	-2.41883	3.82373	-3.15866	0.546655	-0.0796576	0.685006	0.897041	-1.02719	0.274757	-0.20885	0.934731	-2.13615	-1.75694	-2.9659	1.0508	1.2644	-0.055331	-0.602484	-0.115544	0.28669	-1.57087	0.986405	-0.362814	-2.4109	0.963903	-0.050589
TCGA-BL-A5ZZ-01A-31R-A30C-07	WT	Basal/squamous	-1.14118	-0.697099	-0.503253	11.1578	-6.16285	1.09367	-4.67327	-2.57616	4.88129	-4.35584	-1.91526	0.668266	4.09504	-6.29002	-1.46489	7.64598	-7.95764	1.84467	4.93002	3.86178	-8.35201	6.44046	-2.32161	0.942767	-6.75663	5.77572	-2.57114	0.692463	-2.35407	-6.76383	0.212007	-0.975526	1.63933	6.03131	2.37234	-4.05486	4.69063	-6.16516	7.72215	2.13247	-4.11993	-8.27151	-3.78628	-2.70347	2.0526	-7.06527	3.53986
TCGA-XF-AAMH-01A-11R-A42T-07	WT	Basal/squamous	-2.1658	3.35113	-1.99206	0.653968	1.46613	-0.346846	-0.405876	-4.06475	2.37272	-0.64763	-0.744998	1.44906	-0.696859	-0.640341	-0.955289	1.77623	-2.93062	-0.4211	2.67764	0.0637475	-1.04331	-0.725366	-1.90731	1.15469	-3.23996	4.2519	0.259686	0.811892	-1.20357	-0.975335	1.55698	-0.537636	-0.525218	0.0751942	1.52649	-2.43429	2.94963	-2.01138	0.828442	1.15421	0.835625	0.505341	0.0786708	-0.749237	0.920625	-1.26863	1.19097
TCGA-KQ-A41Q-01A-11R-A33J-07	WT	LumUnstable	-1.0816	-2.69284	-1.52367	-4.88034	3.38912	-2.51608	-1.26952	-1.28329	-0.99362	1.3516	0.396418	-3.60057	-0.898514	0.41324	-0.446167	-2.3005	3.62041	-2.66568	-0.950634	-0.520508	4.08266	0.836066	0.542698	2.34715	2.28731	-1.77378	-0.12595	-1.56692	1.76284	5.13282	0.0856498	-0.858888	-1.95506	-2.71053	-0.347608	1.69076	0.701849	2.00774	-2.59261	-0.774359	0.944882	5.48189	1.7225	1.55361	-1.56391	3.05456	-2.90464
TCGA-C4-A0F1-01A-11R-A034-07	WT	Basal/squamous	2.22505	3.09856	2.02125	4.93048	-1.98461	-0.589363	-0.454377	0.645841	2.6403	-2.68096	-1.38471	3.45951	1.77451	-2.26096	4.70158	2.65398	-4.04655	1.23159	-1.21717	1.10974	-1.4719	4.08484	-0.339413	-1.00363	-3.87904	0.090611	0.00951921	2.59617	-1.35887	-5.82647	0.03215	0.742127	1.63841	1.63325	2.60914	-0.180004	0.197398	-4.11675	1.87445	2.63913	0.413821	-6.09901	-0.768932	-0.85578	1.87579	-4.07856	2.04298
TCGA-FD-A62S-01A-11R-A30C-07	WT	Basal/squamous	2.01435	2.75525	0.563974	5.73592	-4.28546	1.00991	-3.15248	-1.1684	0.05829	-5.00969	-1.46303	4.23819	0.112834	-3.89579	0.850216	5.90076	-5.57869	4.48655	0.781969	2.90301	-6.24195	4.21702	0.681856	-0.282143	-4.34051	1.76735	-0.0953192	4.70916	-3.49095	-6.38747	0.351945	-0.382296	0.138436	0.0861242	2.60545	-1.86802	1.42846	-5.38873	2.41241	3.25792	-1.66116	-7.55346	-1.71083	-1.2631	2.84761	-6.06629	3.76923
TCGA-SY-A9G0-01A-12R-A38B-07	WT	StromaRich	-0.462812	-1.30081	0.228489	6.161	-2.23262	0.653268	-1.76156	-0.372225	3.30232	-0.489771	0.349344	-1.14104	0.39246	-2.63599	-0.284071	1.37802	-3.33578	-0.768014	2.8406	0.857474	-5.33683	2.70654	0.414812	-2.94459	-2.32194	2.68967	-0.542894	-2.08189	-0.492193	-2.36333	-0.254761	-1.99548	0.740002	3.389	-1.3991	-3.69488	0.0681676	-1.89274	5.40159	2.04659	-3.00457	-3.81807	-1.71577	-0.776676	-0.664762	-1.51899	0.449796
TCGA-CU-A0YO-01A-11R-A10U-07	WT	Lumpap	4.5291	2.74315	3.65013	-4.08953	1.53168	2.13984	3.77625	0.750844	-3.23322	4.73831	-0.33361	-0.546827	0.465731	5.17224	2.64841	-3.46736	7.41805	0.90158	-2.63954	-2.48015	3.44876	-5.73865	4.69461	-4.87945	5.30851	-4.44248	1.86572	-1.84468	3.7979	3.51873	1.52707	2.3434	-1.12769	-1.87591	-3.78872	1.48642	-4.39073	6.314	0.381411	-0.550588	3.25541	2.13233	1.30857	1.80523	-5.22744	4.21957	-0.342816
TCGA-BT-A20R-01A-12R-A16R-07	WT	StromaRich	-1.21122	-2.52808	-0.704306	0.823476	-0.390039	2.45979	0.744944	-0.686501	-0.139717	-0.609376	-0.0517897	1.11644	2.45029	-0.914214	-4.50909	-0.206523	-2.8622	-0.662096	-0.247665	0.606403	-1.88558	2.95437	-1.50764	-1.80319	-0.301691	1.36488	-1.58605	-1.48501	-1.19962	-0.0974961	2.76815	-2.98319	-0.660933	2.50451	-2.39496	-1.60425	-0.0726227	-1.49522	2.39647	0.0824368	-0.0326965	-3.35578	-0.967456	2.86429	-0.910905	-2.24956	-0.71189
TCGA-XF-A9SX-01A-21R-A39I-07	WT	Basal/squamous	-3.22084	-1.29837	-3.12599	3.53993	-5.47147	3.04829	-3.24035	-1.07313	1.78434	-4.99323	-0.0581498	4.08334	2.30023	-4.45812	-3.68343	4.6051	-7.43443	0.947101	1.83754	3.23009	-5.79717	4.20656	-3.40402	0.542903	-6.32592	3.99119	-2.33723	-0.224975	-4.28739	-4.70081	0.477257	-4.31724	0.189619	1.37662	0.850975	-2.89114	2.34696	-5.23857	2.81372	1.74831	-0.693733	-5.93709	-2.01089	-0.178673	2.9222	-4.204	3.20315
TCGA-K4-AAQO-01A-11R-A38B-07	WT	StromaRich	-1.62465	-2.48593	-1.29515	4.35493	0.103507	-0.731938	-0.590189	-0.620881	1.99547	2.19701	0.34612	-2.69739	0.0457279	0.164523	-1.51778	-0.765319	1.00306	-1.93276	1.59645	-0.691906	-1.2555	2.72855	-1.40423	0.472001	1.87028	0.600519	0.999884	-1.11031	1.48879	2.77123	-0.725247	-1.99274	0.445172	3.24124	-1.83316	-2.36564	-0.490193	-0.397877	2.80165	0.606399	-2.04985	-0.400765	0.446922	1.09062	-1.17504	0.134744	-2.90851
TCGA-XF-A9SV-01A-21R-A42T-07	M	LumNS	2.25334	-1.21959	-1.34668	-3.8505	4.61032	-0.0444814	0.0172833	-0.722232	-2.71413	1.17266	-1.59561	-3.61183	-1.76154	2.24877	1.49286	-3.77284	5.5365	-1.54833	-0.141136	-0.207406	2.83306	-2.60002	-0.927151	-0.0337147	5.27403	-1.66885	0.452142	-3.16271	4.69523	3.18462	0.747374	0.379239	-1.65061	-0.15164	-3.30565	0.0315471	-2.75952	3.35428	0.0201584	-1.82175	-0.0155215	2.08942	2.74342	1.53294	-2.73257	3.65559	-2.21157
TCGA-XF-AAMG-01A-11R-A42T-07	WT	LumUnstable	-4.5885	-3.79375	-0.2425	5.41315	-1.83282	-1.58704	-1.204	-2.28304	2.93218	-1.86001	-0.07879	-0.949869	2.2919	-4.40557	-2.72222	3.06258	-6.18722	-2.47077	3.54111	1.36094	-3.81862	4.33373	-2.59771	2.13881	-3.22639	3.62703	-3.10369	-1.43798	-2.13659	0.338875	0.872594	-4.12881	1.34932	3.84544	0.702729	-1.25371	3.89343	-3.41745	3.66501	0.777371	-2.64557	-0.127134	-2.31438	0.346813	3.50659	-2.22877	-1.02144
TCGA-CF-A9FF-01A-11R-A38B-07	M	Lumpap	1.91689	1.09789	1.6826	-3.18997	6.1929	0.117437	2.66168	1.17012	-3.52343	2.65184	1.79606	-2.29448	-2.19379	2.87444	1.43158	-5.02275	7.49414	-3.84604	-0.729428	-1.32931	3.48304	-3.82568	0.142185	0.00443238	5.63254	-3.73009	0.823673	-0.530159	3.78282	5.0813	-1.0098	2.40555	-2.07673	-1.09476	-3.01182	1.93911	-1.10507	4.01644	-1.40762	-1.09233	0.413308	5.23525	1.50286	-0.617326	-4.5331	4.8675	-2.74661
TCGA-GU-A763-01A-11R-A32O-07	M	Lumpap	-0.162567	1.03109	0.135626	-4.46298	2.94304	-0.856002	2.3817	-1.35476	-0.52424	1.22755	0.555463	-1.713	-1.81527	1.10092	2.303	-2.89351	4.00504	-0.798786	-1.67196	-2.55566	3.9039	-3.42404	0.0799803	0.983573	2.49717	-1.0566	1.39848	0.654303	3.76392	3.51566	-1.17271	0.650339	0.672406	-1.49772	0.168239	2.24407	-0.131343	3.16116	-2.04598	-2.21729	-1.09256	4.06221	0.331405	-1.75834	-0.330698	5.86015	-1.98944
TCGA-DK-AA6L-01A-11R-A39I-07	WT	Basal/squamous	1.04612	0.56919	-0.258365	-5.02736	0.501501	-0.0292057	1.49329	1.26958	-2.26151	0.0590771	1.07015	0.822479	-0.888195	3.36909	0.120686	-3.96236	3.47558	2.48174	-2.027	-1.12072	4.62107	-2.89156	5.40729	-1.42268	2.0687	-2.55683	0.572779	0.731982	1.09344	2.08535	1.74037	0.4835	-3.34156	-2.62028	-1.66705	0.615538	-0.0563543	3.49181	-4.0351	-0.560807	2.80831	2.0962	-0.636649	0.430422	0.637258	3.88866	-2.04334
TCGA-UY-A78P-01A-12R-A36F-07	WT	Basal/squamous	4.67648	3.91143	1.53259	0.931272	-0.760425	1.69966	2.06687	1.16887	1.17238	-1.36008	-1.24346	4.21637	2.52467	1.8123	3.74348	3.47586	-0.402732	2.81045	-1.54877	-0.895477	-0.0656113	-0.798067	0.452597	-1.18433	-1.19514	-1.99188	0.948916	3.16572	0.718162	-3.79648	1.38497	2.67258	-0.0692075	0.172804	-0.920157	0.509874	-1.48417	0.212542	0.227446	-0.96879	1.8361	-4.35698	-1.03212	0.292967	-1.01533	-1.42462	1.40887
TCGA-G2-AA3C-01A-21R-A39I-07	WT	Basal/squamous	-3.33461	-5.93671	-4.17116	12.582	-6.88722	-0.242958	-5.65552	-0.17187	4.00274	-6.92674	-1.51015	1.96182	1.81443	-7.21532	-3.66614	8.1921	-8.23184	1.98425	2.8696	3.77754	-5.18949	7.92441	-4.61828	1.88665	-9.30838	6.10732	-3.88396	-0.0997587	-3.93818	-5.72662	-2.5468	-5.37883	5.48902	5.67718	4.37028	-3.60917	3.08168	-7.84652	5.15462	3.16651	-6.39976	-7.0574	-1.80221	-2.56194	4.50457	-5.36857	2.61601
TCGA-PQ-A6FN-01A-11R-A31N-07	WT	Basal/squamous	-0.825821	3.13214	0.0645403	3.17617	-2.66642	-0.917935	-0.461383	-1.04297	1.49472	-3.95882	-1.84285	4.69401	-0.472609	0.14043	-0.389745	5.67154	-5.18846	2.58555	0.153311	0.733596	-1.74703	1.93071	0.0720236	0.432085	-2.37785	2.30481	2.02406	3.24796	-1.98358	-3.98099	2.629	1.23034	0.198428	-1.19054	5.66117	1.20986	0.578875	-3.341	-0.622848	1.49226	-0.597407	-3.61219	-0.324741	-1.4741	3.07565	-2.13176	4.32363
TCGA-DK-A2I4-01A-11R-A21D-07	WT	Basal/squamous	-1.09451	-2.30888	-0.834224	2.01071	-4.34137	3.42999	-1.12491	-0.502249	-0.268169	-2.84621	-1.38731	0.730946	2.92784	-2.00309	-0.994118	3.8646	-3.29704	0.648889	-0.122241	0.754991	-4.67342	2.09366	-1.67071	-1.25563	-3.6526	0.811577	-1.22523	-0.843105	-1.91527	-4.04775	1.52307	-2.20129	0.038437	3.02881	-0.593553	-3.62106	0.224792	-2.4308	4.21787	1.43156	0.195886	-4.88823	-2.63777	2.1696	1.55321	-5.19656	-0.390889
TCGA-FD-A3B7-01A-31R-A20F-07	WT	Basal/squamous	1.53362	1.43306	-0.969112	8.10245	-5.22447	2.34231	-1.60689	-0.269474	2.12176	-6.04705	-2.93336	3.03283	4.77934	-4.73078	0.517448	7.81439	-7.19359	2.18565	0.630949	2.89327	-6.21073	4.52599	0.832575	0.787852	-7.15212	2.25512	-0.974272	3.25593	-3.62232	-6.89456	1.32259	-0.800037	1.93444	2.88483	1.45756	-4.84803	2.89665	-5.22047	4.47605	2.77907	-3.18162	-8.26493	-3.94364	-0.213036	3.33237	-5.30341	3.05863
TCGA-DK-A1AG-01A-11R-A13Y-07	M	Lumpap	2.06923	3.24165	1.56533	-3.96515	1.48595	0.533934	1.70368	2.10745	-2.4986	3.87183	2.21315	-2.14227	-1.80603	2.13979	2.67848	-2.4325	4.98177	-1.37048	0.0154596	-0.421701	4.04322	-5.43262	2.62189	-1.93186	4.00311	-0.878903	1.78597	0.454729	4.1665	1.23586	-2.41513	3.85315	-1.96368	-2.19689	-1.57234	1.35234	0.48755	3.99244	-1.69368	-2.08969	-0.418385	2.75746	0.248769	-3.94542	-2.00752	4.16291	-3.29296
TCGA-XF-A9SZ-01A-11R-A39I-07	WT	LumNS	-0.434304	-0.862267	-2.94619	-0.84009	0.399179	2.03911	0.271903	-1.50253	-0.37951	-0.771625	-0.889175	-1.73922	0.643957	2.35216	-1.13203	0.628273	1.76098	-0.950767	-0.0623632	-1.40982	0.50085	-0.799825	-0.506624	-1.06433	-2.05279	0.897039	-0.0196978	-1.8162	-0.584842	-1.22748	0.711509	0.588752	0.280845	-0.810121	-1.32028	-2.79378	0.522542	1.35501	1.28179	0.358598	-0.143035	0.150823	0.8831	0.652965	-1.14683	-1.06639	0.861921
TCGA-2F-A9KP-01A-11R-A38B-07	WT	Lumpap	-0.527102	-2.42411	-0.24056	-2.45657	4.38455	-4.48629	-0.300829	-0.25349	-0.127058	4.6506	-0.914211	-3.3055	-1.92688	0.623674	-0.0906987	-3.08459	5.67264	-3.77387	-2.40081	-0.41686	5.255	-1.07833	0.579805	0.932562	5.37633	-1.86605	0.262281	-1.21193	3.39285	4.16887	-0.472945	-0.066154	-2.149	-0.352315	0.403542	2.08745	-1.29904	2.77931	-1.25406	-1.00637	1.03723	5.19959	2.30784	0.543579	-0.535888	3.30031	-0.997346
TCGA-YC-A9TC-01A-22R-A39I-07	WT	Basal/squamous	-3.03759	-1.7294	-0.877933	7.58965	-3.33268	-0.243959	-3.02019	-0.486325	5.73669	-4.84084	0.956789	-1.11406	1.29032	-3.30617	-2.28442	4.52472	-7.04321	-1.06317	5.40283	0.582736	-3.81322	2.09026	-3.66115	2.20773	-5.18487	4.30736	-3.90246	0.359192	-3.6091	-2.99436	-1.40371	-2.04773	2.53836	2.97686	2.30087	-0.680339	4.49523	-3.88119	1.75987	0.806059	-3.561	-2.59987	-1.97367	-1.3901	3.56424	-3.86206	3.08363
TCGA-E7-A5KE-01A-11R-A28M-07	M	Lumpap	-2.47703	-1.58174	-0.554436	-5.58121	5.02946	-3.15159	1.65728	-0.691464	-1.18488	4.40876	1.15005	-3.16569	-1.62673	3.4398	-0.756208	-4.67919	3.49348	-3.55602	-2.69684	-0.273672	7.22778	-1.52253	0.644873	3.44556	4.67214	-1.16646	1.36717	0.412718	2.18868	5.06563	0.571725	1.05879	-0.558295	-2.1407	-0.971608	3.39485	-1.35354	4.24017	-3.64741	-2.42269	1.61812	6.08902	3.35786	1.53867	-1.07188	3.34082	-3.28276
TCGA-XF-A8HE-01A-11R-A36F-07	M	Basal/squamous	2.02659	3.25184	0.979721	2.65265	-1.12169	0.147564	-0.0727917	1.82607	1.59427	-1.3567	-0.592037	3.46814	0.491118	-0.390908	2.23846	2.78638	-2.22713	2.01665	0.627505	0.427785	-2.12285	1.26181	0.792994	-1.1668	-2.05539	-2.0067	-0.0113738	1.86844	-0.668112	-5.56634	-1.7029	2.22301	0.865976	0.405591	0.658334	1.40858	1.79451	-2.05226	1.73688	0.932468	-0.327053	-3.43774	-2.98319	-0.303766	-0.535982	-3.81847	1.69591
TCGA-XF-A8HC-01A-11R-A36F-07	WT	LumUnstable	-4.97957	-3.79841	-0.161114	-2.7509	2.00375	-0.540347	-0.526379	1.35936	-0.00205485	3.64665	2.31993	-3.22688	-0.611444	0.178833	-2.7103	-3.21321	2.29104	-2.74888	-1.4123	-0.249159	3.2071	-0.314371	-1.14254	1.29124	3.30079	-0.196184	-0.356151	-1.9834	1.24732	6.42949	0.079072	-1.65738	-0.0613282	0.752263	0.322243	1.85626	0.307745	0.255629	-1.80789	-0.882002	0.404528	7.92291	1.95926	1.6683	0.456432	3.28775	-2.81576
TCGA-UY-A78N-01A-12R-A33J-07	M	Lumpap	-3.03762	-2.82769	-0.710584	1.71094	-1.40806	-3.86475	-2.57233	-1.44494	0.616945	0.726328	-1.62521	-2.78219	-0.241859	-0.907448	-0.391579	0.365079	-1.50352	-1.9579	2.7996	0.810812	0.157286	2.53598	-0.432177	3.19445	0.782873	3.23609	0.24633	-1.92883	-0.125375	5.2701	-0.241222	-3.13644	2.63343	1.42593	1.29529	-0.455672	1.25994	-0.19609	-0.429804	-0.529942	-3.3122	2.36884	-1.5193	-2.5672	1.63011	1.00223	-0.749421
TCGA-DK-A1AA-01A-11R-A13Y-07	WT	Lumpap	3.55699	2.7642	1.72834	-6.19715	3.35329	1.16675	3.76274	3.35981	-3.18806	2.49	0.205199	-2.12115	-1.97915	3.3785	3.97644	-3.75189	7.34332	-0.447834	-5.15375	-0.544369	4.64338	-5.54585	3.00862	-3.33401	4.67165	-3.11277	2.03241	0.583636	5.42801	2.7517	-1.11196	2.79198	-2.48459	-2.78156	-3.6676	1.3539	-3.64862	6.90688	-2.43623	-2.46117	1.37262	3.08367	0.875115	-1.39254	-3.4967	5.28557	-2.5518
TCGA-XF-A9SP-01A-11R-A39I-07	WT	StromaRich	0.34	-0.718358	-3.12934	2.16377	-0.935574	1.80832	-2.13341	-1.99104	0.813813	-1.14174	0.603362	0.612362	0.75402	-2.673	-2.88653	0.4248	-0.496051	1.73323	2.15805	0.293547	-2.1142	2.43093	0.534739	-0.415885	-3.04334	4.63812	-1.26235	0.309031	-1.55237	-1.12695	2.0312	-2.48592	-1.55439	-0.0605661	-0.734116	-3.70121	-0.0554552	-1.32498	2.42905	1.41763	0.204158	-2.99161	-1.11494	-0.685034	0.579868	-0.348779	-0.702875
TCGA-ZF-AA5P-01A-11R-A39I-07	WT	StromaRich	-2.42835	-1.79305	-0.612828	7.1695	-5.50167	0.824654	-1.96257	-1.53298	3.68262	-1.62846	1.02216	0.0884298	4.06524	-2.58952	-3.02016	3.38405	-2.68206	-0.511282	3.49191	0.121814	-6.59354	3.46973	-0.669282	-1.51549	-4.15005	3.34522	-2.83644	-2.25804	-2.46087	-1.27592	0.45884	-1.43946	1.40511	4.46361	-0.402448	-4.82816	1.29954	-2.47319	4.81211	1.85787	-3.53814	-4.09566	-0.312309	-1.52538	0.184618	-2.73806	-1.45644
[truncated: 57 more rows]
[truncated: 246 more columns]
