# Supplementary material for: FGFR3-driven gene regulatory network analysis reveals a protumoral role for p63 in luminal bladder tumors
Source: J Clin Invest. 2026 Aug 3;136(15):e193280. doi: 10.1172/JCI193280 (PMC13430010; doi:10.1172/JCI193280)
Supplement: Supplemental table 3 [file jci-136-193280-s011.xlsx]

## Sheet: MGHU3 siTP63 DEG
ENSEMBL_ID	SYMBOL	baseMean	log2FoldChange	lfcSE	stat	pvalue	padj	ENSEMBL_ID_noVer	ENTREZID	annotated_TP63_peak	TP63_peak_coord
ENSG00000008513.10	ST3GAL1	19009.7	2.01306	0.032585	61.7786	0	0	ENSG00000008513	6482	TRUE	chr8:134473347-134473615;chr8:134531987-134532211;chr8:134664100-134664835;chr8:134736293-134736666;chr8:134737291-134737781;chr8:134758683-134759133;chr8:134780960-134781834;chr8:134802088-134802627;chr8:134849794-134850214;chr8:134850643-134851411;chr8:134863768-134864403;chr8:134870223-134870936;chr8:134876104-134876459;chr8:134894880-134895581;chr8:134902205-134903428;chr8:134911339-134912308…
ENSG00000012779.6	ALOX5	5058.03	1.62974	0.0403838	40.3563	0	0	ENSG00000012779	240	TRUE	chr10:45848648-45849044;chr10:45857724-45858241;chr10:45870255-45870608;chr10:45871726-45872279
ENSG00000013588.5	GPRC5A	15777.4	1.37676	0.0357518	38.5089	0	0	ENSG00000013588	9052	TRUE	chr12:13036071-13036958
ENSG00000019102.7	VSIG2	926.918	4.08228	0.102284	39.9114	0	0	ENSG00000019102	23584	FALSE	#N/A
ENSG00000026508.12	CD44	24654.9	-1.42628	0.0314187	-45.3958	0	0	ENSG00000026508	960	TRUE	chr11:35061604-35062704;chr11:35077765-35078440;chr11:35109682-35110480;chr11:35132862-35134659;chr11:35136678-35138242;chr11:35164945-35167957;chr11:35179964-35180980;chr11:35194666-35195059;chr11:35238507-35239342;chr11:35296505-35296686;chr11:35297104-35297344;chr11:35297737-35298411
ENSG00000058668.10	ATP2B4	1309.67	4.47066	0.0998684	44.7656	0	0	ENSG00000058668	493	TRUE	chr1:203570898-203571610;chr1:203575305-203575627;chr1:203576214-203576774;chr1:203594568-203595437;chr1:203595758-203596073;chr1:203602115-203602516;chr1:203619472-203620032;chr1:203675484-203676358
ENSG00000064042.13	LIMCH1	3813.2	2.64134	0.0458454	57.6141	0	0	ENSG00000064042	22998	TRUE	chr4:41321388-41322019;chr4:41334684-41334974;chr4:41426598-41426870;chr4:41440694-41440985;chr4:41694361-41695168;chr4:41711748-41712273
ENSG00000069702.6	TGFBR3	3112.28	2.0098	0.0473538	42.4421	0	0	ENSG00000069702	7049	TRUE	chr1:92210625-92210935;chr1:92211152-92212109;chr1:92263413-92263661;chr1:92283345-92284099;chr1:92310455-92311036;chr1:92329568-92330569;chr1:92332153-92332479;chr1:92337560-92338678;chr1:92355467-92356044
ENSG00000070526.10	ST6GALNAC1	1279.26	2.87148	0.0707005	40.6147	0	0	ENSG00000070526	55808	TRUE	chr17:74637587-74638020;chr17:74647943-74648143;chr17:74655925-74656542
ENSG00000070961.10	ATP2B1	9335.1	1.38611	0.032546	42.5891	0	0	ENSG00000070961	490	TRUE	chr12:89960426-89960824;chr12:89961531-89961982;chr12:90030282-90030605
ENSG00000073282.8	TP63	7024.59	-2.38374	0.0430437	-55.3795	0	0	ENSG00000073282	8626	TRUE	chr3:189172742-189172965;chr3:189175964-189176822;chr3:189208016-189208865;chr3:189281586-189282037;chr3:189289818-189290595;chr3:189382140-189382404;chr3:189430828-189431234;chr3:189436067-189436492;chr3:189484295-189484513;chr3:189490394-189490899;chr3:189496999-189497675
ENSG00000074527.7	NTN4	5158.83	1.49376	0.0393567	37.9544	0	0	ENSG00000074527	59277	TRUE	chr12:96114711-96115470;chr12:96131776-96132296;chr12:96132567-96132741;chr12:96134477-96135022;chr12:96157796-96158045;chr12:96182505-96183048;chr12:96184752-96185145;chr12:96196630-96197090;chr12:96199673-96200416
ENSG00000079257.3	LXN	1422.98	2.98712	0.0677945	44.0614	0	0	ENSG00000079257	56925	TRUE	chr3:158400398-158400707
ENSG00000081052.10	COL4A4	5518.9	2.57801	0.041202	62.57	0	0	ENSG00000081052	1286	TRUE	chr2:227966259-227966488;chr2:227997747-227998110
ENSG00000086548.8	CEACAM6	1849.4	3.75999	0.0688213	54.6341	0	0	ENSG00000086548	4680	TRUE	chr19:42258118-42258632;chr19:42278336-42278837
ENSG00000086570.8	FAT2	7195.45	-1.66524	0.0407651	-40.8497	0	0	ENSG00000086570	2196	TRUE	chr5:150949657-150952872;chr5:150961252-150962092;chr5:150965501-150966045;chr5:150982364-150982680;chr5:150992384-150993142;chr5:150994186-150995951;chr5:150997045-150998179;chr5:150998496-150999824
ENSG00000088367.16	EPB41L1	7578.46	1.55781	0.0360509	43.2115	0	0	ENSG00000088367	2036	TRUE	chr20:34670284-34670760;chr20:34671082-34671521;chr20:34673008-34675050;chr20:34679483-34679747;chr20:34730601-34731196
ENSG00000091409.10	ITGA6	11546.6	-1.64442	0.0356464	-46.1313	0	0	ENSG00000091409	3655	TRUE	chr2:173153410-173153633;chr2:173164368-173164913;chr2:173169890-173170174;chr2:173172988-173173677;chr2:173267868-173268722;chr2:173269671-173269971;chr2:173272824-173274004;chr2:173288962-173289552;chr2:173294165-173294657;chr2:173301604-173302110;chr2:173303809-173304831;chr2:173306606-173307809;chr2:173311263-173311592;chr2:173329117-173329397
ENSG00000099219.9	ERMP1	27811.6	1.24824	0.0311933	40.0163	0	0	ENSG00000099219	79956	TRUE	chr9:5797053-5797355;chr9:5817936-5818760;chr9:5839327-5839663;chr9:5843149-5843835;chr9:5844336-5845383;chr9:5846538-5847028;chr9:5850652-5851926
ENSG00000103257.4	SLC7A5	26230.5	-1.93458	0.0321072	-60.2538	0	0	ENSG00000103257	8140	TRUE	chr16:87856635-87857094;chr16:87885854-87888361;chr16:87900994-87901298;chr16:87904108-87904851
ENSG00000104331.4	IMPAD1	7330.11	-1.7106	0.0453837	-37.6919	0	0	ENSG00000104331	54928	FALSE	#N/A
ENSG00000104763.13	ASAH1	12299.5	1.98375	0.0324008	61.2253	0	0	ENSG00000104763	427	TRUE	chr8:17946892-17947191;chr8:17974100-17974664
ENSG00000105357.11	MYH14	3131.44	2.02738	0.0455581	44.501	0	0	ENSG00000105357	79784	TRUE	chr19:50718385-50718773
ENSG00000106366.7	SERPINE1	10065.5	-1.90666	0.0412331	-46.2409	0	0	ENSG00000106366	5054	TRUE	chr7:100752207-100752955;chr7:100767606-100767824;chr7:100769477-100770498;chr7:100781665-100782088;chr7:100784095-100784745
ENSG00000106537.7	TSPAN13	8565	1.55127	0.0339682	45.6681	0	0	ENSG00000106537	27075	TRUE	chr7:16758585-16758797;chr7:16810238-16811217
ENSG00000106541.7	AGR2	35133.2	1.89083	0.0272566	69.3716	0	0	ENSG00000106541	10551	TRUE	chr7:16844576-16845040
ENSG00000107099.11	DOCK8	2758.44	2.43661	0.0487253	50.007	0	0	ENSG00000107099	81704	TRUE	chr9:343815-344307;chr9:377125-377352
ENSG00000107738.15	C10orf54	2925.29	2.0457	0.0511114	40.0243	0	0	ENSG00000107738	64115	FALSE	#N/A
ENSG00000108829.9	LRRC59	7449.69	-1.48461	0.0351005	-42.296	0	0	ENSG00000108829	55379	FALSE	#N/A
ENSG00000109436.7	TBC1D9	2918.2	1.80008	0.0471261	38.1972	0	0	ENSG00000109436	23158	TRUE	chr4:141622847-141623845;chr4:141647928-141648481;chr4:141649247-141649822;chr4:141654465-141654709;chr4:141657941-141658884;chr4:141677907-141678438;chr4:141685996-141686280;chr4:141690341-141690746;chr4:141710998-141711221;chr4:141747070-141747350;chr4:141776718-141777165;chr4:141777921-141778202
ENSG00000109861.11	CTSC	6182.82	-2.20246	0.045642	-48.2552	0	0	ENSG00000109861	1075	TRUE	chr11:88071521-88071926;chr11:88097027-88097410;chr11:88116680-88117062;chr11:88131579-88131924;chr11:88135345-88135969;chr11:88138115-88138867;chr11:88147655-88147948;chr11:88148146-88148641;chr11:88151698-88152096;chr11:88153102-88153970
ENSG00000111057.6	KRT18	43633.5	1.42901	0.0335347	42.6127	0	0	ENSG00000111057	3875	TRUE	chr12:53339319-53340068
ENSG00000113805.8	CNTN3	1125.27	3.27564	0.0811667	40.3569	0	0	ENSG00000113805	5067	TRUE	chr3:74491964-74492908;chr3:74611761-74612138;chr3:74662099-74662469;chr3:74683977-74684353
ENSG00000115008.5	IL1A	1806.68	-2.78868	0.0607255	-45.9227	0	0	ENSG00000115008	3552	TRUE	chr2:113550892-113552189;chr2:113552397-113552838;chr2:113553295-113553655;chr2:113561380-113562169;chr2:113563057-113563743
ENSG00000115414.14	FN1	10667.9	1.50498	0.0382326	39.3639	0	0	ENSG00000115414	2335	TRUE	chr2:216275444-216275915;chr2:216351684-216352318;chr2:216363159-216363499;chr2:216400541-216400758;chr2:216473783-216474466
ENSG00000115884.6	SDC1	26524.6	-1.67863	0.0422402	-39.7401	0	0	ENSG00000115884	6382	TRUE	chr2:20343003-20343458;chr2:20348719-20349677;chr2:20353066-20353696;chr2:20372005-20372640;chr2:20378624-20380275;chr2:20390019-20390255;chr2:20405842-20406340;chr2:20407891-20408290;chr2:20412125-20414163;chr2:20416086-20416447;chr2:20417300-20417742;chr2:20419238-20419416;chr2:20422946-20423528;chr2:20423735-20425094;chr2:20432128-20432881;chr2:20436331-20436770;chr2:20442743-20443019
ENSG00000117525.9	F3	29789.4	2.04574	0.0442953	46.1842	0	0	ENSG00000117525	2152	TRUE	chr1:95011516-95011939;chr1:95015045-95015963;chr1:95018485-95019735;chr1:95027739-95027941;chr1:95046894-95047177;chr1:95061309-95061658;chr1:95065174-95065343;chr1:95085147-95087704;chr1:95088269-95088692;chr1:95111799-95112681;chr1:95113550-95114120;chr1:95119600-95119985;chr1:95143915-95144098
ENSG00000120306.5	CYSTM1	2314.6	3.51674	0.0617551	56.9465	0	0	ENSG00000120306	84418	TRUE	chr5:139544626-139545386;chr5:139615786-139616135;chr5:139616382-139617609
ENSG00000122378.9	FAM213A	4747.46	-1.8223	0.0478836	-38.0569	0	0	ENSG00000122378	84293	FALSE	#N/A
ENSG00000125730.12	C3	3313.28	2.12911	0.0545784	39.0101	0	0	ENSG00000125730	718	FALSE	#N/A
ENSG00000127084.13	FGD3	2133.52	2.41014	0.0553022	43.5812	0	0	ENSG00000127084	89846	TRUE	chr9:95712597-95713119;chr9:95736367-95736962;chr9:95750293-95751159
ENSG00000127824.9	TUBA4A	5033.02	-1.70529	0.0432239	-39.4526	0	0	ENSG00000127824	7277	FALSE	#N/A
ENSG00000131981.11	LGALS3	6340.68	2.10697	0.0390836	53.9093	0	0	ENSG00000131981	3958	TRUE	chr14:55568896-55569238;chr14:55569871-55570296;chr14:55584609-55585109;chr14:55589375-55589606
ENSG00000133056.9	PIK3C2B	5287.67	1.53554	0.0370596	41.4342	0	0	ENSG00000133056	5287	TRUE	chr1:204462619-204464065
ENSG00000133135.9	RNF128	3097.78	2.09458	0.0471761	44.3991	0	0	ENSG00000133135	79589	TRUE	chrX:105915509-105916225;chrX:105927423-105927813;chrX:105936013-105937107
ENSG00000135916.11	ITM2C	6784.81	2.22439	0.0357433	62.2324	0	0	ENSG00000135916	81618	FALSE	#N/A
ENSG00000136205.12	TNS3	8314.53	1.34962	0.0346886	38.9068	0	0	ENSG00000136205	64759	TRUE	chr7:46690680-46691722;chr7:46693673-46694101;chr7:46791717-46792213;chr7:46792433-46792986;chr7:46793650-46794238;chr7:46799667-46800016;chr7:46803640-46804053;chr7:46824255-46824660;chr7:46825777-46826099;chr7:46921391-46921611;chr7:46948331-46949036;chr7:46949273-46950246;chr7:46969751-46970562;chr7:46971769-46972914;chr7:46996716-46997278;chr7:47032877-47033361;chr7:47241734-47242261;chr7:473…
ENSG00000138413.9	IDH1	39396	1.27736	0.0313862	40.6982	0	0	ENSG00000138413	3417	TRUE	chr2:209118807-209119183
ENSG00000138449.6	SLC40A1	4095.13	2.12782	0.040866	52.0681	0	0	ENSG00000138449	30061	TRUE	chr2:190386704-190386892;chr2:190397938-190398256;chr2:190406941-190407187;chr2:190420033-190420300;chr2:190420569-190421269;chr2:190435378-190435753;chr2:190450044-190450688;chr2:190477707-190479680
ENSG00000139329.4	LUM	6518.13	1.63581	0.0417376	39.1928	0	0	ENSG00000139329	4060	TRUE	chr12:91492699-91493503;chr12:91513063-91513490;chr12:91514566-91514859;chr12:91520350-91520698;chr12:91534137-91535124
ENSG00000139644.8	TMBIM6	21089.7	-1.89056	0.0421835	-44.8176	0	0	ENSG00000139644	7009	TRUE	chr12:50135291-50135529;chr12:50135829-50136376
ENSG00000140526.12	ABHD2	15329.3	1.48918	0.0373068	39.9173	0	0	ENSG00000140526	11057	TRUE	chr15:89609774-89611831;chr15:89640036-89640296;chr15:89641736-89641905;chr15:89645040-89645418;chr15:89658575-89659157;chr15:89662356-89662549;chr15:89662880-89665149;chr15:89682524-89682947;chr15:89689142-89689405
ENSG00000141736.9	ERBB2	7551.11	1.53063	0.0360525	42.4557	0	0	ENSG00000141736	2064	TRUE	chr17:37862093-37862343
ENSG00000142949.12	PTPRF	16892.6	1.12782	0.0290466	38.828	0	0	ENSG00000142949	5792	TRUE	chr1:43959566-43959964;chr1:44002177-44002916;chr1:44015773-44016523;chr1:44030002-44030264;chr1:44047769-44048383;chr1:44051840-44052147
ENSG00000143416.16	SELENBP1	1108.55	3.05785	0.0782438	39.0811	0	0	ENSG00000143416	8991	FALSE	#N/A
ENSG00000146648.11	EGFR	7289.98	-1.67332	0.0348981	-47.9489	0	0	ENSG00000146648	1956	TRUE	chr7:54976557-54976842;chr7:54985118-54985422;chr7:55013954-55014962;chr7:55028994-55029523;chr7:55031029-55031489;chr7:55034953-55035626;chr7:55063317-55064030;chr7:55088130-55088894;chr7:55111310-55111822;chr7:55121503-55122252;chr7:55132675-55133864;chr7:55141588-55142050;chr7:55168713-55169638;chr7:55175720-55177716;chr7:55178157-55179224;chr7:55188213-55189137;chr7:55200349-55201858;chr7:552…
ENSG00000146674.10	IGFBP3	80763.5	2.05474	0.0340968	60.262	0	0	ENSG00000146674	3486	TRUE	chr7:45954416-45954871;chr7:45963004-45963307;chr7:45963883-45964340;chr7:45976987-45977296;chr7:45992460-45992745;chr7:46005446-46006030;chr7:46017536-46018196;chr7:46069688-46071347;chr7:46072060-46073088;chr7:46111203-46111967;chr7:46112426-46112748;chr7:46120294-46120584;chr7:46166506-46166968;chr7:46171607-46172201;chr7:46189700-46190149;chr7:46200426-46200995;chr7:46242087-46242986;chr7:462…
ENSG00000148180.12	GSN	4415.97	1.92498	0.0422559	45.5552	0	0	ENSG00000148180	2934	TRUE	chr9:124044035-124044525;chr9:124049288-124049939;chr9:124084361-124085326;chr9:124088405-124088897;chr9:124096768-124098165
ENSG00000150593.11	PDCD4	4342.2	2.00607	0.0482287	41.5949	0	0	ENSG00000150593	27250	FALSE	#N/A
ENSG00000152642.6	GPD1L	8277.63	1.37075	0.0357031	38.393	0	0	ENSG00000152642	23171	TRUE	chr3:32086743-32087263;chr3:32147734-32148929;chr3:32151293-32152249;chr3:32173749-32174818
ENSG00000157557.7	ETS2	5092.75	-2.2262	0.0437687	-50.8628	0	0	ENSG00000157557	2114	TRUE	chr21:40165903-40166356;chr21:40168345-40168926;chr21:40169407-40169730;chr21:40170432-40170728;chr21:40173312-40173951;chr21:40174354-40174884;chr21:40191804-40192133;chr21:40203253-40204000;chr21:40211271-40212226;chr21:40219063-40220006;chr21:40225202-40225777;chr21:40274760-40276341;chr21:40280457-40280889;chr21:40282562-40283079;chr21:40283438-40283869;chr21:40288736-40289453;chr21:40290803-…
ENSG00000159166.9	LAD1	8729.19	-1.58875	0.0378047	-42.0251	0	0	ENSG00000159166	3898	TRUE	chr1:201365957-201367036;chr1:201376222-201376511
ENSG00000162545.5	CAMK2N1	2649.82	2.0638	0.0491569	41.9839	0	0	ENSG00000162545	55450	TRUE	chr1:20822615-20823128
ENSG00000163435.11	ELF3	5933.05	1.83901	0.037857	48.5779	0	0	ENSG00000163435	1999	TRUE	chr1:201977164-201977823;chr1:201986576-201987195;chr1:201987458-201988634;chr1:201991347-201991733;chr1:201992090-201992528;chr1:202003874-202004310;chr1:202015382-202015740;chr1:202025560-202026755;chr1:202027153-202027723;chr1:202032205-202032639
ENSG00000163993.6	S100P	30459	1.57777	0.0364661	43.2667	0	0	ENSG00000163993	6286	TRUE	chr4:6690697-6691462
ENSG00000164086.8	DUSP7	2506.15	-1.80151	0.0473658	-38.0341	0	0	ENSG00000164086	1849	TRUE	chr3:52079551-52080970;chr3:52081252-52081678;chr3:52087456-52088409
ENSG00000164120.9	HPGD	9897.39	2.56996	0.0347857	73.88	0	0	ENSG00000164120	3248	TRUE	chr4:175417749-175418222;chr4:175426806-175427706;chr4:175442912-175443179;chr4:175459283-175460355;chr4:175571712-175572342;chr4:175583654-175584406;chr4:175592984-175594162
ENSG00000164626.8	KCNK5	1781.42	2.98061	0.0618795	48.1679	0	0	ENSG00000164626	8645	TRUE	chr6:39153037-39153401;chr6:39171193-39172018;chr6:39186636-39186939;chr6:39207922-39208536
ENSG00000164687.6	FABP5	10336.5	-1.67912	0.0400778	-41.8964	0	0	ENSG00000164687	2171	TRUE	chr8:82139462-82140380;chr8:82142154-82143068;chr8:82178786-82179077;chr8:82184348-82185650;chr8:82192132-82192805;chr8:82197630-82197855;chr8:82198738-82199253;chr8:82226803-82226972;chr8:82243573-82244073;chr8:82258744-82259051;chr8:82261874-82262190;chr8:82263254-82263957
ENSG00000165092.8	ALDH1A1	12125.1	2.68046	0.0365154	73.4062	0	0	ENSG00000165092	216	TRUE	chr9:75404533-75404870;chr9:75593641-75593889;chr9:75594333-75594656;chr9:75602940-75603181
ENSG00000166509.6	CLEC3A	2126.98	1.9601	0.0506404	38.7062	0	0	ENSG00000166509	10143	TRUE	chr16:77952930-77953144;chr16:78012500-78012704;chr16:78025632-78025900;chr16:78050107-78050370;chr16:78068155-78070018;chr16:78081613-78081881;chr16:78084891-78085265
ENSG00000167107.8	ACSF2	1850.77	2.60201	0.0595428	43.6998	0	0	ENSG00000167107	80221	TRUE	chr17:48536377-48536709
ENSG00000167306.14	MYO5B	1847.26	2.11261	0.0537692	39.2904	0	0	ENSG00000167306	4645	TRUE	chr18:47364170-47364773;chr18:47400602-47400962;chr18:47407104-47407434;chr18:47411486-47411732;chr18:47437703-47438292;chr18:47488664-47488837;chr18:47688285-47688517
ENSG00000167653.4	PSCA	15500.6	3.95789	0.0848572	46.6417	0	0	ENSG00000167653	8000	TRUE	chr8:143757381-143757949;chr8:143760340-143760652
ENSG00000167861.11	HID1	1959.9	3.09484	0.0604909	51.1621	0	0	ENSG00000167861	283987	TRUE	chr17:72946189-72946381;chr17:72961323-72961603
ENSG00000169031.14	COL4A3	943.601	3.14814	0.0837966	37.5689	0	0	ENSG00000169031	1285	TRUE	chr2:228079266-228079726;chr2:228087098-228089403;chr2:228091881-228093477
ENSG00000170323.4	FABP4	9104.03	-1.5891	0.0388563	-40.8969	0	0	ENSG00000170323	2167	TRUE	chr8:82404728-82404963;chr8:82411241-82412862
ENSG00000170421.7	KRT8	104844	1.48474	0.0313733	47.325	0	0	ENSG00000170421	3856	TRUE	chr12:53270992-53272718;chr12:53300059-53300497;chr12:53301008-53301248;chr12:53301673-53302180;chr12:53312033-53312574
ENSG00000170477.8	KRT4	7027.68	4.95197	0.0937104	52.8433	0	0	ENSG00000170477	3851	FALSE	#N/A
ENSG00000171314.8	PGAM1	13095	-1.46947	0.0364648	-40.2984	0	0	ENSG00000171314	5223	FALSE	#N/A
ENSG00000171867.12	PRNP	12020.1	-1.62284	0.0406882	-39.8849	0	0	ENSG00000171867	5621	TRUE	chr20:4493600-4494058;chr20:4529258-4529631;chr20:4581536-4581815;chr20:4646452-4648367;chr20:4666676-4667354
ENSG00000172037.9	LAMB2	12469	1.32143	0.0338714	39.0133	0	0	ENSG00000172037	3913	FALSE	#N/A
ENSG00000172197.9	MBOAT1	2895.77	1.78435	0.0475529	37.5236	0	0	ENSG00000172197	154141	TRUE	chr6:20202213-20202431;chr6:20257958-20258138;chr6:20267154-20267612
ENSG00000173821.15	RNF213	22666.9	1.33847	0.0306714	43.6391	0	0	ENSG00000173821	57674	TRUE	chr17:78228450-78228940;chr17:78229250-78229791;chr17:78229997-78230304
ENSG00000174804.3	FZD4	1358.75	2.53212	0.0662229	38.2363	0	0	ENSG00000174804	8322	FALSE	#N/A
ENSG00000175183.5	CSRP2	3036.68	-1.96801	0.047306	-41.6017	0	0	ENSG00000175183	1466	TRUE	chr12:77270434-77271213;chr12:77313790-77314078;chr12:77346832-77347124
ENSG00000175793.10	SFN	15723.2	-1.91852	0.0449801	-42.6527	0	0	ENSG00000175793	2810	TRUE	chr1:27179737-27180103;chr1:27181124-27181868;chr1:27184702-27185891;chr1:27187758-27189028;chr1:27189270-27189632;chr1:27190748-27192258
ENSG00000176619.6	LMNB2	8409.89	-1.33778	0.0344264	-38.8592	0	0	ENSG00000176619	84823	FALSE	#N/A
ENSG00000176907.3	C8orf4	2512.26	1.94997	0.0511498	38.1227	0	0	ENSG00000176907	56892	FALSE	#N/A
ENSG00000176945.12	MUC20	1851.23	3.87431	0.072523	53.4218	0	0	ENSG00000176945	200958	TRUE	chr3:195446764-195447084
ENSG00000177076.4	ACER2	4027.82	3.63343	0.0505796	71.8359	0	0	ENSG00000177076	340485	TRUE	chr9:19403993-19405139;chr9:19408831-19409766;chr9:19414526-19414885;chr9:19464654-19465225;chr9:19485188-19485594;chr9:19510925-19511273;chr9:19541768-19542295;chr9:19557083-19557771
ENSG00000177409.7	SAMD9L	4142.12	2.13946	0.0452772	47.2524	0	0	ENSG00000177409	219285	TRUE	chr7:92789745-92790211
ENSG00000178695.4	KCTD12	1945.02	-2.93463	0.0642836	-45.6513	0	0	ENSG00000178695	115207	TRUE	chr13:76953542-76953860;chr13:76957908-76958669;chr13:76963498-76964793;chr13:77096205-77096529;chr13:77271570-77272355;chr13:77430134-77430662;chr13:77462483-77463145;chr13:77463956-77464873;chr13:77468864-77469119
ENSG00000185215.4	TNFAIP2	45687.8	1.29704	0.0296032	43.8142	0	0	ENSG00000185215	7127	TRUE	chr14:103594833-103595629;chr14:103602574-103603496;chr14:103624948-103625663
ENSG00000185442.8	FAM174B	3202.51	2.49065	0.0476057	52.3183	0	0	ENSG00000185442	400451	TRUE	chr15:93166617-93167003;chr15:93182269-93182624
ENSG00000185499.12	MUC1	1881.38	4.74745	0.0871059	54.502	0	0	ENSG00000185499	4582	TRUE	chr1:155158494-155158747
ENSG00000188559.9	RALGAPA2	2657.33	1.90029	0.0475808	39.9382	0	0	ENSG00000188559	57186	TRUE	chr20:20529149-20529743;chr20:20530422-20530786;chr20:20583831-20584704;chr20:20707434-20707629;chr20:20713315-20713553;chr20:20761106-20761366
ENSG00000196154.7	S100A4	3225.18	3.08476	0.0509773	60.5125	0	0	ENSG00000196154	6275	FALSE	#N/A
ENSG00000196542.4	SPTSSB	2348.96	2.61355	0.0525793	49.7068	0	0	ENSG00000196542	165679	TRUE	chr3:161033773-161034426;chr3:161066963-161068315
ENSG00000196754.6	S100A2	51727.6	-2.42321	0.042379	-57.1796	0	0	ENSG00000196754	6273	TRUE	chr1:153537824-153540605;chr1:153546824-153547347;chr1:153550121-153550436
ENSG00000197956.5	S100A6	55277.7	1.09886	0.0270027	40.6945	0	0	ENSG00000197956	6277	TRUE	chr1:153498412-153500057
ENSG00000198074.5	AKR1B10	138489	-1.76408	0.032994	-53.4665	0	0	ENSG00000198074	57016	TRUE	chr7:134197022-134197404;chr7:134200334-134201360;chr7:134210936-134212455;chr7:134216849-134217423
ENSG00000204262.7	COL5A2	7907.9	1.69182	0.0355778	47.5528	0	0	ENSG00000204262	1290	TRUE	chr2:189924943-189925157;chr2:190044324-190044720;chr2:190119047-190119809;chr2:190152789-190153018
ENSG00000211448.7	DIO2	32917.2	2.18671	0.0347696	62.8914	0	0	ENSG00000211448	1734	TRUE	chr14:80678489-80678681;chr14:80733291-80733507;chr14:80770126-80771166;chr14:80849688-80849895;chr14:80855116-80855827;chr14:80857068-80857639;chr14:80891956-80893690
ENSG00000260912.1	RP11-363E7.4	4184.93	3.59204	0.0521096	68.9324	0	0	ENSG00000260912	#N/A	FALSE	#N/A
ENSG00000003137.4	CYP26B1	2260.19	1.96699	0.052768	37.2761	3.99889e-304	7.40473e-302	ENSG00000003137	56603	TRUE	chr2:72107994-72108493;chr2:72110100-72110441;chr2:72157108-72157460;chr2:72268179-72269343;chr2:72291385-72291690;chr2:72323298-72323715;chr2:72336419-72337120;chr2:72342424-72343464;chr2:72430764-72432008;chr2:72441635-72442261;chr2:72463293-72464199;chr2:72465492-72466257;chr2:72498966-72499596;chr2:72500561-72500924;chr2:72544645-72544814;chr2:72578034-72578332;chr2:72594943-72595236
ENSG00000026751.12	SLAMF7	812.804	4.32009	0.116035	37.2309	2.15652e-303	3.95591e-301	ENSG00000026751	57823	TRUE	chr1:160696089-160696872;chr1:160697689-160698218
ENSG00000178726.6	THBD	6293.66	-1.26118	0.0340317	-37.0589	1.29268e-300	2.34932e-298	ENSG00000178726	7056	FALSE	#N/A
ENSG00000163683.7	SMIM14	6696.18	1.53015	0.0413924	36.9669	3.89236e-299	7.00911e-297	ENSG00000163683	201895	TRUE	chr4:39570560-39570956;chr4:39614326-39614593;chr4:39615007-39615259;chr4:39623999-39624425;chr4:39636717-39636937;chr4:39659284-39659527;chr4:39660157-39660426
ENSG00000198848.8	CES1	149278	1.00085	0.0270901	36.9452	8.70775e-299	1.55378e-296	ENSG00000198848	1066	TRUE	chr16:55869540-55870659
ENSG00000006534.11	ALDH3B1	3247.61	1.85697	0.0504264	36.8252	7.28629e-297	1.28843e-294	ENSG00000006534	221	TRUE	chr11:67775960-67776746;chr11:67780752-67781044;chr11:67781748-67782469
ENSG00000041353.5	RAB27B	3697.42	1.64936	0.0451688	36.5154	6.31952e-292	1.1075e-289	ENSG00000041353	5874	TRUE	chr18:52407789-52407979;chr18:52432477-52432665;chr18:52434251-52434567;chr18:52443409-52444304;chr18:52490453-52490932;chr18:52495462-52496112;chr18:52512868-52513432
ENSG00000198682.8	PAPSS2	3437.87	1.9212	0.0527067	36.4508	6.67361e-291	1.1592e-288	ENSG00000198682	9060	TRUE	chr10:89345864-89346096;chr10:89365521-89366108;chr10:89395243-89395910;chr10:89402364-89402970;chr10:89418023-89418397;chr10:89461214-89461564;chr10:89465231-89465719;chr10:89469579-89470231
ENSG00000169855.15	ROBO1	6305.86	1.29798	0.0358139	36.2424	1.30872e-287	2.25329e-285	ENSG00000169855	6091	TRUE	chr3:78190446-78190722;chr3:78315563-78316231;chr3:78415287-78416006;chr3:78416206-78416474;chr3:78418187-78418380;chr3:78451776-78452335;chr3:78469809-78470177;chr3:78556098-78556940;chr3:78599956-78600300;chr3:78696865-78697294;chr3:78715696-78715885;chr3:78843721-78844074;chr3:78955391-78955660;chr3:79066474-79066694;chr3:79400974-79401156;chr3:79454464-79454633;chr3:79473756-79474530;chr3:796…
ENSG00000136068.10	FLNB	71551.5	0.947607	0.0262294	36.1277	8.32226e-286	1.42043e-283	ENSG00000136068	2317	TRUE	chr3:57949587-57950013;chr3:57955465-57955935;chr3:57958575-57958810;chr3:57969473-57969804;chr3:57981941-57982281;chr3:57984312-57984919;chr3:57985130-57985635;chr3:57986329-57986866;chr3:57990594-57991086;chr3:57991354-57991829;chr3:57995976-57996269;chr3:58007181-58007450;chr3:58015701-58015994;chr3:58017709-58018224;chr3:58034947-58035330;chr3:58036967-58037339;chr3:58037670-58038552;chr3:580…
ENSG00000171992.8	SYNPO	1573.29	2.07464	0.0575332	36.0599	9.64193e-285	1.63148e-282	ENSG00000171992	11346	TRUE	chr5:149978477-149978878;chr5:149996718-149997180;chr5:150014553-150015135;chr5:150017032-150017552;chr5:150022137-150022490
ENSG00000116016.9	EPAS1	25602.1	0.981579	0.0272788	35.9832	1.53164e-283	2.5695e-281	ENSG00000116016	2034	TRUE	chr2:46219181-46220036;chr2:46235522-46235872;chr2:46256339-46256973;chr2:46260078-46260498;chr2:46261797-46262057;chr2:46269403-46269744;chr2:46285248-46285581;chr2:46294827-46296352;chr2:46324953-46325340;chr2:46325884-46326081;chr2:46335500-46335749;chr2:46344594-46345046;chr2:46361344-46362631;chr2:46370543-46370842;chr2:46391294-46392415;chr2:46397698-46400057;chr2:46406374-46406908;chr2:464…
ENSG00000135052.12	GOLM1	4623.8	1.36463	0.0382737	35.6545	2.00389e-278	3.33325e-276	ENSG00000135052	51280	FALSE	#N/A
ENSG00000143412.5	ANXA9	816.008	3.50152	0.0994056	35.2246	8.40713e-272	1.38668e-269	ENSG00000143412	8416	TRUE	chr1:150953829-150954586
ENSG00000230937.5	MIR205HG	2838.65	-1.82088	0.0520126	-35.0085	1.66984e-268	2.73129e-266	ENSG00000230937	642587	TRUE	chr1:209010523-209011076;chr1:209030499-209031218;chr1:209211781-209212473;chr1:209212680-209213033;chr1:209224895-209225329;chr1:209402742-209404125;chr1:209408544-209409486;chr1:209439793-209440505;chr1:209441913-209442307;chr1:209536275-209536774;chr1:209537623-209538768;chr1:209542373-209542988;chr1:209543743-209544828;chr1:209545883-209546593;chr1:209548560-209548910;chr1:209549181-209549350…
ENSG00000110400.6	PVRL1	21115.7	-1.10118	0.0314665	-34.9952	2.66385e-268	4.32117e-266	ENSG00000110400	5818	FALSE	#N/A
ENSG00000128567.12	PODXL	3716.04	1.58874	0.0457922	34.6946	9.50433e-264	1.52911e-261	ENSG00000128567	5420	TRUE	chr7:131223140-131223426;chr7:131236012-131236374;chr7:131287410-131288112;chr7:131366775-131367083;chr7:131453248-131454309;chr7:131458112-131458594;chr7:131459351-131460034
ENSG00000077157.16	PPP1R12B	4380.19	1.44472	0.0416933	34.651	4.3122e-263	6.88129e-261	ENSG00000077157	4660	TRUE	chr1:202323422-202323699;chr1:202349213-202349581;chr1:202425594-202425966;chr1:202452606-202452777;chr1:202508087-202508944;chr1:202512537-202513057;chr1:202545304-202547972;chr1:202558141-202558882;chr1:202559991-202560527
ENSG00000118898.11	PPL	10054.3	1.24201	0.0359071	34.5894	3.64072e-262	5.76291e-260	ENSG00000118898	5493	TRUE	chr16:4947411-4947663;chr16:4968760-4969299;chr16:4972632-4973335;chr16:4974821-4975362;chr16:4986046-4986363;chr16:4993174-4993650;chr16:4994439-4995252;chr16:4995501-4996216
ENSG00000112769.14	LAMA4	2710.06	1.58922	0.0460151	34.5368	2.24748e-261	3.52908e-259	ENSG00000112769	3910	TRUE	chr6:112525063-112525778;chr6:112535876-112536141;chr6:112538222-112538765;chr6:112552803-112553027;chr6:112565109-112565545
ENSG00000074410.9	CA12	13690	-1.4244	0.0412847	-34.5019	7.49917e-261	1.1682e-258	ENSG00000074410	771	TRUE	chr15:63623796-63624132;chr15:63639844-63640168;chr15:63641217-63641745;chr15:63643387-63643974;chr15:63666916-63667691;chr15:63671352-63672327;chr15:63675230-63675822;chr15:63677347-63678768;chr15:63730851-63731699
ENSG00000134775.11	FHOD3	942.339	-2.67248	0.0774881	-34.4888	1.17893e-260	1.82205e-258	ENSG00000134775	80206	TRUE	chr18:33877530-33877871;chr18:33889188-33890418;chr18:33891025-33891326;chr18:33912784-33913012;chr18:33929650-33930174;chr18:33966267-33966767;chr18:33978137-33979371;chr18:33990390-33990655;chr18:34040127-34040647;chr18:34081098-34081376;chr18:34092399-34092689;chr18:34124341-34124836;chr18:34140326-34140558;chr18:34148353-34148917;chr18:34170623-34171322;chr18:34214058-34215192;chr18:34251848-…
ENSG00000197641.7	SERPINB13	2704	-1.54953	0.0449741	-34.4537	3.95926e-260	6.07128e-258	ENSG00000197641	5275	TRUE	chr18:61252060-61252614;chr18:61253773-61254654;chr18:61271043-61271491;chr18:61272017-61272443
ENSG00000107485.11	GATA3	7747.98	1.44714	0.0421903	34.3003	7.76009e-258	1.18074e-255	ENSG00000107485	2625	TRUE	chr10:8173386-8173568;chr10:8266673-8267630;chr10:8315863-8316342;chr10:8342768-8343301;chr10:8343858-8344096;chr10:8391709-8392802;chr10:8408109-8408800;chr10:8468069-8468786;chr10:8477035-8478072;chr10:8504329-8504528;chr10:8527081-8527306;chr10:8598460-8598683;chr10:8623973-8624224;chr10:8636007-8636992;chr10:8658369-8658561;chr10:8660877-8661091;chr10:8670340-8670697;chr10:8711519-8711925;chr…
ENSG00000135148.7	TRAFD1	5277.82	1.2506	0.0365141	34.2498	4.38784e-257	6.62497e-255	ENSG00000135148	10906	FALSE	#N/A
ENSG00000163171.6	CDC42EP3	2576.19	1.70967	0.049935	34.2378	6.6144e-257	9.9105e-255	ENSG00000163171	10602	TRUE	chr2:37810553-37811294;chr2:37813306-37814201;chr2:37815512-37815888;chr2:37851160-37852464;chr2:37856585-37857031;chr2:37880989-37881656;chr2:37882519-37883025;chr2:37916230-37916629;chr2:37983098-37983674;chr2:37984089-37984530;chr2:37995252-37996167;chr2:38002460-38004027;chr2:38013898-38014934;chr2:38023123-38023840
ENSG00000065154.7	OAT	7034.12	-1.40554	0.0410718	-34.2214	1.16263e-256	1.72879e-254	ENSG00000065154	4942	TRUE	chr10:126027520-126029046;chr10:126029412-126030093;chr10:126054940-126055348
ENSG00000177119.11	ANO6	7871.15	1.29859	0.0380012	34.1724	6.22345e-256	9.1845e-254	ENSG00000177119	196527	TRUE	chr12:45653253-45654402;chr12:45662529-45662991;chr12:45693071-45693490
ENSG00000205413.3	SAMD9	6829.92	1.34968	0.0397447	33.9587	9.06423e-253	1.32771e-250	ENSG00000205413	54809	TRUE	chr7:92616921-92617676;chr7:92658347-92658897;chr7:92748495-92749428
ENSG00000001617.7	SEMA3F	6642.57	-1.63817	0.0482541	-33.9488	1.27128e-252	1.84835e-250	ENSG00000001617	6405	TRUE	chr3:50175740-50175944;chr3:50183797-50185155;chr3:50188155-50189549;chr3:50190670-50190991;chr3:50194635-50195874;chr3:50204859-50205114
ENSG00000132170.15	PPARG	5974.05	1.2339	0.0363569	33.9386	1.79389e-252	2.589e-250	ENSG00000132170	5468	TRUE	chr3:12270084-12270317;chr3:12270592-12271816;chr3:12277037-12277568;chr3:12304929-12305336;chr3:12324387-12324816;chr3:12368205-12368459;chr3:12386838-12387622;chr3:12447259-12447562;chr3:12458004-12458519
ENSG00000110911.10	SLC11A2	3041.57	1.4652	0.0432617	33.8682	1.95551e-251	2.80166e-249	ENSG00000110911	4891	TRUE	chr12:51389310-51389930
ENSG00000057252.8	SOAT1	7152.77	1.20502	0.0356478	33.8036	1.74382e-250	2.48027e-248	ENSG00000057252	6646	FALSE	#N/A
ENSG00000110880.6	CORO1C	8248.32	-1.17693	0.0348648	-33.7571	8.41155e-250	1.18778e-247	ENSG00000110880	23603	TRUE	chr12:109085499-109086331;chr12:109089820-109090797;chr12:109094641-109096116;chr12:109127949-109128256;chr12:109151553-109151948
ENSG00000175567.4	UCP2	667.998	3.69058	0.109364	33.746	1.22388e-249	1.71588e-247	ENSG00000175567	7351	FALSE	#N/A
ENSG00000129422.9	MTUS1	3869.74	1.39796	0.041461	33.7176	3.19757e-249	4.4512e-247	ENSG00000129422	57509	TRUE	chr8:17519414-17519931;chr8:17584210-17584609;chr8:17591778-17592734;chr8:17592948-17593951;chr8:17595158-17596155;chr8:17611384-17611726;chr8:17621258-17621861;chr8:17623714-17624271;chr8:17640513-17640707;chr8:17663444-17663954;chr8:17701527-17701812;chr8:17704791-17705277
ENSG00000112902.7	SEMA5A	6652.62	1.36019	0.040405	33.6639	1.95019e-248	2.69565e-246	ENSG00000112902	9037	TRUE	chr5:9343356-9344153;chr5:9348081-9349238;chr5:9354595-9355369;chr5:9376750-9377136;chr5:9380351-9380619;chr5:9382738-9382970;chr5:9467325-9468583;chr5:9523308-9524027
ENSG00000071967.7	CYBRD1	1723.61	1.90026	0.056473	33.649	3.22197e-248	4.42244e-246	ENSG00000071967	79901	TRUE	chr2:172409808-172410047;chr2:172436038-172436536;chr2:172456650-172457085
ENSG00000111961.12	SASH1	1743.83	2.02934	0.0606495	33.4601	1.83394e-245	2.49976e-243	ENSG00000111961	23328	TRUE	chr6:148348290-148348561;chr6:148452980-148453284;chr6:148496872-148497510;chr6:148507867-148508488;chr6:148510764-148511131;chr6:148512592-148513386;chr6:148513932-148514773;chr6:148552808-148553248;chr6:148556050-148557502;chr6:148584225-148584709;chr6:148586294-148586555;chr6:148628560-148628976;chr6:148663590-148664190;chr6:148664397-148665100;chr6:148666492-148666701;chr6:148694635-148695521…
ENSG00000164754.8	RAD21	12168.8	-1.27484	0.0383018	-33.2841	6.56056e-243	8.88074e-241	ENSG00000164754	5885	FALSE	#N/A
ENSG00000210082.2	MT-RNR2	75294.2	1.36401	0.0410994	33.1882	1.59482e-241	2.14406e-239	ENSG00000210082	#N/A	FALSE	#N/A
ENSG00000138193.10	PLCE1	3206.73	1.56623	0.0472181	33.1701	2.90939e-241	3.88473e-239	ENSG00000138193	51196	TRUE	chr10:95765426-95765699;chr10:95766402-95767305;chr10:95841527-95841758;chr10:95883035-95883383;chr10:96041423-96041710
ENSG00000120756.8	PLS1	1472.73	1.99064	0.0600397	33.1554	4.73452e-241	6.27899e-239	ENSG00000120756	5357	TRUE	chr3:142338050-142338328
ENSG00000172296.8	SPTLC3	1133.03	2.28591	0.0689725	33.1424	7.28401e-241	9.59534e-239	ENSG00000172296	55304	TRUE	chr20:12534754-12536325;chr20:12554256-12555043;chr20:12556270-12556807;chr20:12579144-12579964;chr20:12680502-12680833;chr20:12816608-12816990;chr20:12909643-12909919;chr20:12921705-12922034;chr20:12948263-12948770;chr20:12965535-12965996;chr20:13006154-13006587;chr20:13010479-13011007;chr20:13080339-13080771
ENSG00000113916.13	BCL6	2330.86	1.55809	0.0470918	33.0863	4.68509e-240	6.13059e-238	ENSG00000113916	604	TRUE	chr3:187454256-187454530;chr3:187455012-187455843;chr3:187467854-187468567;chr3:187492138-187492662;chr3:187547987-187548433;chr3:187568038-187568770;chr3:187570739-187571285;chr3:187607709-187607905;chr3:187631391-187631786;chr3:187632017-187632498;chr3:187632816-187633335;chr3:187634920-187635384;chr3:187636636-187637144;chr3:187637350-187638235;chr3:187639039-187639741;chr3:187640575-187641611…
ENSG00000166025.13	AMOTL1	674.421	-3.41553	0.103339	-33.0517	1.47135e-239	1.91256e-237	ENSG00000166025	154810	TRUE	chr11:94411437-94412636;chr11:94427109-94428119;chr11:94438922-94442300;chr11:94479654-94481196;chr11:94499817-94500351;chr11:94504356-94504906;chr11:94509199-94509966;chr11:94578674-94579552;chr11:94585072-94585808
ENSG00000173281.4	PPP1R3B	1124.44	2.25949	0.0684233	33.0223	3.89096e-239	5.02446e-237	ENSG00000173281	79660	TRUE	chr8:9081668-9081907;chr8:9092860-9093235
ENSG00000019549.4	SNAI2	2724.07	-1.54033	0.0467489	-32.9491	4.36204e-238	5.59596e-236	ENSG00000019549	6591	TRUE	chr8:49748333-49748572;chr8:49751135-49751420;chr8:49758602-49758821;chr8:49762139-49762792;chr8:49777347-49777928;chr8:49780687-49781323;chr8:49782472-49783314;chr8:49814922-49815708;chr8:49827273-49827607;chr8:49831227-49831545;chr8:49835154-49836460;chr8:49842001-49842322;chr8:49846460-49847199
ENSG00000052802.8	MSMO1	11914.1	1.03766	0.0315625	32.8764	4.77662e-237	6.08802e-235	ENSG00000052802	6307	TRUE	chr4:166229479-166230323;chr4:166246433-166246733;chr4:166247066-166247268
ENSG00000081923.6	ATP8B1	8533.35	1.10353	0.0336031	32.8403	1.56883e-236	1.98665e-234	ENSG00000081923	5205	TRUE	chr18:55394800-55395792;chr18:55396076-55396889;chr18:55405593-55405836;chr18:55411456-55411763;chr18:55438281-55438542;chr18:55451255-55451567;chr18:55455922-55456148;chr18:55483461-55484361;chr18:55531029-55531416;chr18:55531960-55532810;chr18:55552721-55553506;chr18:55566102-55566311;chr18:55568311-55569633
ENSG00000112294.8	ALDH5A1	3513.26	1.32725	0.0404948	32.7759	1.29732e-235	1.63229e-233	ENSG00000112294	7915	TRUE	chr6:24504646-24505226
ENSG00000130193.7	THEM6	8796.93	1.32209	0.0404308	32.7	1.56075e-234	1.95124e-232	ENSG00000130193	51337	TRUE	chr8:143814149-143815116
ENSG00000120885.15	CLU	25144.9	1.20011	0.0367889	32.6214	2.03902e-233	2.53303e-231	ENSG00000120885	1191	TRUE	chr8:27474432-27475005;chr8:27478872-27479093
ENSG00000135862.5	LAMC1	16236.9	1.06134	0.032542	32.6144	2.56033e-233	3.16064e-231	ENSG00000135862	3915	TRUE	chr1:182962885-182963477;chr1:182972388-182972690;chr1:182988029-182988726;chr1:182996866-182997359;chr1:183029593-183029785;chr1:183054505-183054863
ENSG00000072110.9	ACTN1	19428.8	-0.977596	0.0299868	-32.6009	3.98509e-233	4.88871e-231	ENSG00000072110	87	TRUE	chr14:69404582-69404980;chr14:69406604-69407247;chr14:69408434-69409332;chr14:69425341-69425698;chr14:69442280-69442784
ENSG00000100092.16	SH3BP1	3594.39	-1.3981	0.0428895	-32.5978	4.41231e-233	5.37918e-231	ENSG00000100092	23616	TRUE	chr22:38036885-38037536
ENSG00000130595.12	TNNT3	723.076	-3.15945	0.0969228	-32.5975	4.44413e-233	5.38453e-231	ENSG00000130595	7140	TRUE	chr11:1944159-1944339;chr11:1945365-1945749;chr11:1948351-1948939
ENSG00000131507.9	NDFIP1	9036.99	1.04022	0.0319345	32.5736	9.71617e-233	1.16999e-230	ENSG00000131507	80762	TRUE	chr5:141498075-141498333;chr5:141499683-141500408;chr5:141503760-141503985;chr5:141550963-141551227;chr5:141582533-141582898;chr5:141595492-141595879
ENSG00000167106.7	FAM102A	5454.44	1.20334	0.0369545	32.5628	1.38177e-232	1.65374e-230	ENSG00000167106	399665	FALSE	#N/A
ENSG00000148346.7	LCN2	730.846	3.12505	0.0961596	32.4985	1.11797e-231	1.32991e-229	ENSG00000148346	3934	FALSE	#N/A
ENSG00000119899.11	SLC17A5	1758.76	1.82933	0.0563376	32.4708	2.75621e-231	3.25897e-229	ENSG00000119899	26503	TRUE	chr6:74290062-74290608
ENSG00000167600.9	CYP2S1	1514.44	-1.90009	0.058533	-32.4619	3.68169e-231	4.3272e-229	ENSG00000167600	29785	TRUE	chr19:41681750-41682374;chr19:41701152-41701980
ENSG00000164309.10	CMYA5	613.177	3.65846	0.112914	32.4005	2.70439e-230	3.15962e-228	ENSG00000164309	202333	TRUE	chr5:78986001-78986414;chr5:79080449-79080741
ENSG00000035862.8	TIMP2	578.842	4.0594	0.125378	32.3773	5.73549e-230	6.62213e-228	ENSG00000035862	7077	FALSE	#N/A
ENSG00000166347.14	CYB5A	4063.31	1.31504	0.0406158	32.3774	5.70661e-230	6.62213e-228	ENSG00000166347	1528	TRUE	chr18:71901586-71902371;chr18:71949758-71950024
ENSG00000111885.5	MAN1A1	5826.28	1.29553	0.0400855	32.3191	3.77055e-229	4.32797e-227	ENSG00000111885	4121	TRUE	chr6:119582369-119582646;chr6:119657377-119657683
ENSG00000109667.7	SLC2A9	1922.9	-1.62777	0.0504045	-32.2941	8.46323e-229	9.65793e-227	ENSG00000109667	56606	TRUE	chr4:9926183-9926862;chr4:9972318-9972735;chr4:9973419-9973646;chr4:10007913-10008121;chr4:10008342-10008997;chr4:10009864-10010124;chr4:10022586-10023703;chr4:10028977-10029277;chr4:10034370-10034647;chr4:10050436-10051155
ENSG00000196730.8	DAPK1	1140.42	2.1133	0.0655755	32.227	7.37903e-228	8.372e-226	ENSG00000196730	1612	TRUE	chr9:89990597-89991147;chr9:89996325-89997080;chr9:89997773-89998467;chr9:90001506-90001975;chr9:90109837-90110183;chr9:90116910-90117458
ENSG00000134333.9	LDHA	95682.7	-0.96244	0.0298753	-32.2153	1.07849e-227	1.21659e-225	ENSG00000134333	3939	FALSE	#N/A
ENSG00000155380.7	SLC16A1	1740.68	-1.87799	0.0583098	-32.2071	1.40534e-227	1.57623e-225	ENSG00000155380	6566	TRUE	chr1:113520702-113521029;chr1:113531045-113531216;chr1:113532993-113533472
ENSG00000169032.5	MAP2K1	1593.28	-1.87129	0.0582272	-32.1377	1.31049e-226	1.46149e-224	ENSG00000169032	5604	FALSE	#N/A
ENSG00000157168.14	NRG1	1096.52	-2.18435	0.0680051	-32.1204	2.29153e-226	2.54113e-224	ENSG00000157168	3084	TRUE	chr8:31690820-31691804;chr8:31692724-31693379;chr8:31731652-31731909;chr8:31732204-31732732;chr8:31806190-31806495;chr8:32368005-32368434;chr8:32370108-32371155;chr8:32371443-32371612;chr8:32412309-32412511;chr8:32423195-32423956;chr8:32488793-32489350;chr8:32490738-32491167;chr8:32561281-32561572;chr8:32566070-32566420;chr8:32641652-32642260;chr8:32642585-32643087;chr8:32669877-32670171;chr8:327…
ENSG00000101911.8	PRPS2	1602.15	-1.90531	0.0596968	-31.9164	1.57992e-223	1.74217e-221	ENSG00000101911	5634	TRUE	chrX:12487412-12487747;chrX:12489102-12489745;chrX:12627940-12628592;chrX:12693638-12693807;chrX:12720675-12721154;chrX:12759606-12759889;chrX:12837320-12837791
ENSG00000137486.12	ARRB1	640.232	5.30414	0.166323	31.8907	3.59875e-223	3.94616e-221	ENSG00000137486	408	TRUE	chr11:75062119-75062448;chr11:75075019-75075321;chr11:75083321-75083815
ENSG00000112715.16	VEGFA	10741.4	-1.25109	0.0392447	-31.8792	5.19329e-223	5.66299e-221	ENSG00000112715	7422	TRUE	chr6:43701504-43702293;chr6:43705241-43705843;chr6:43706448-43707672;chr6:43740938-43741243;chr6:43760681-43761120;chr6:43782823-43783140
ENSG00000123416.11	TUBA1B	69072.6	-1.03093	0.0323484	-31.8697	7.02099e-223	7.6137e-221	ENSG00000123416	10376	FALSE	#N/A
ENSG00000125538.7	IL1B	991.836	-2.25881	0.0710337	-31.7991	6.65671e-222	7.17901e-220	ENSG00000125538	3553	TRUE	chr2:113571587-113572533;chr2:113573443-113574186;chr2:113594209-113594787;chr2:113625175-113626267;chr2:113626546-113627513
ENSG00000168615.7	ADAM9	37325.5	0.956921	0.0301388	31.7505	3.12363e-221	3.3503e-219	ENSG00000168615	8754	TRUE	chr8:38895663-38896135
ENSG00000117461.10	PIK3R3	4814.01	1.32055	0.0416577	31.7001	1.54716e-220	1.65042e-218	ENSG00000117461	8503	TRUE	chr1:46543198-46543695;chr1:46645141-46645442;chr1:46647387-46647667;chr1:46648635-46649436
ENSG00000184916.4	JAG2	3107.53	-1.43495	0.0452805	-31.6903	2.1132e-220	2.24204e-218	ENSG00000184916	3714	TRUE	chr14:105581115-105581641;chr14:105584660-105586211;chr14:105627747-105628011;chr14:105632170-105634425;chr14:105640941-105641406
ENSG00000113048.12	MRPS27	2533.78	-1.6252	0.0513092	-31.6745	3.48685e-220	3.67956e-218	ENSG00000113048	23107	TRUE	chr5:71505360-71505831;chr5:71506821-71507453;chr5:71527491-71528876
ENSG00000117289.7	TXNIP	22312.6	1.20933	0.0381974	31.66	5.53231e-220	5.80686e-218	ENSG00000117289	#N/A	TRUE	chr1:145449553-145450069
ENSG00000114270.11	COL7A1	43612.2	-1.36245	0.043229	-31.5171	5.06326e-218	5.28626e-216	ENSG00000114270	1294	TRUE	chr3:48632591-48633647;chr3:48635551-48637368
ENSG00000162645.8	GBP2	1479.93	1.82103	0.0578571	31.4746	1.93158e-217	2.00598e-215	ENSG00000162645	2634	FALSE	#N/A
ENSG00000164938.9	TP53INP1	4515.27	1.62038	0.0515304	31.4451	4.89681e-217	5.05866e-215	ENSG00000164938	94241	TRUE	chr8:95961547-95962171
ENSG00000166224.12	SGPL1	7940.69	1.1023	0.0350705	31.4309	7.64698e-217	7.85837e-215	ENSG00000166224	8879	TRUE	chr10:72563877-72564323;chr10:72588733-72589002;chr10:72590006-72590193;chr10:72603204-72603828;chr10:72611907-72612104;chr10:72612419-72613580;chr10:72626238-72627392
ENSG00000121578.8	B4GALT4	4004.88	1.34531	0.0428333	31.408	1.57155e-216	1.60659e-214	ENSG00000121578	8702	FALSE	#N/A
ENSG00000075618.13	FSCN1	16294	-1.17831	0.0377017	-31.2534	2.00533e-214	2.03941e-212	ENSG00000075618	6624	TRUE	chr7:5635339-5636443;chr7:5640853-5641293;chr7:5647652-5648543
ENSG00000170190.11	SLC16A5	6221.45	1.18969	0.0380948	31.2297	4.2126e-214	4.26211e-212	ENSG00000170190	9121	TRUE	chr17:73081628-73081967;chr17:73092058-73092647
ENSG00000111859.12	NEDD9	3677.41	1.44908	0.046461	31.1892	1.49464e-213	1.50446e-211	ENSG00000111859	4739	TRUE	chr6:11172707-11173591;chr6:11206234-11206692;chr6:11207374-11207916;chr6:11221867-11222964;chr6:11241089-11241506;chr6:11258763-11259430;chr6:11273607-11274061;chr6:11277487-11278057;chr6:11307425-11307763;chr6:11315836-11316808;chr6:11318395-11318937;chr6:11344371-11344981;chr6:11359809-11360103;chr6:11364338-11364677;chr6:11390108-11390665;chr6:11393253-11393500;chr6:11393944-11394297;chr6:114…
ENSG00000147676.9	MAL2	23899.5	0.949222	0.0304394	31.184	1.75803e-213	1.76054e-211	ENSG00000147676	114569	TRUE	chr8:120157167-120157502;chr8:120177080-120177368;chr8:120189202-120189865;chr8:120190651-120191070;chr8:120191699-120192140;chr8:120212620-120213353;chr8:120217476-120217700;chr8:120219294-120219711;chr8:120304368-120304889
ENSG00000148798.5	INA	1101.49	-2.15205	0.0690367	-31.1726	2.508e-213	2.49884e-211	ENSG00000148798	9118	TRUE	chr10:105034852-105035382
ENSG00000143815.10	LBR	7309.56	-1.20756	0.0387584	-31.156	4.2103e-213	4.17373e-211	ENSG00000143815	3930	TRUE	chr1:225557601-225557837;chr1:225566615-225567047;chr1:225632529-225633031;chr1:225636949-225637639;chr1:225641815-225642156;chr1:225642529-225642808
ENSG00000069849.6	ATP1B3	8112.92	-1.1114	0.0358971	-30.9606	1.82797e-210	1.80298e-208	ENSG00000069849	483	TRUE	chr3:141547705-141548393;chr3:141549319-141550156;chr3:141559821-141560379;chr3:141622314-141622527;chr3:141656263-141657109
ENSG00000164176.8	EDIL3	2199.81	1.52126	0.0492377	30.8962	1.34205e-209	1.31708e-207	ENSG00000164176	10085	TRUE	chr5:83470476-83470766;chr5:83511428-83511656;chr5:83535391-83535583;chr5:83543975-83544194;chr5:83582567-83582785;chr5:83583852-83584122;chr5:83593460-83593860;chr5:83677278-83678764;chr5:83707538-83708312;chr5:83725899-83727350;chr5:83729373-83729623;chr5:83731638-83732133;chr5:83733517-83734065;chr5:83830946-83831399;chr5:84011003-84011876;chr5:84020593-84020974;chr5:84616320-84616880
ENSG00000112379.8	KIAA1244	1864.76	1.60292	0.0520339	30.8053	2.22704e-208	2.17474e-206	ENSG00000112379	57221	FALSE	#N/A
ENSG00000078070.7	MCCC1	2393.18	1.49028	0.0485124	30.7195	3.12153e-207	3.03314e-205	ENSG00000078070	56922	TRUE	chr3:182824478-182824756
ENSG00000189280.3	GJB5	1167	-2.05918	0.0670611	-30.7061	4.7255e-207	4.56907e-205	ENSG00000189280	2709	TRUE	chr1:35088824-35088993;chr1:35148117-35148662;chr1:35148997-35149304;chr1:35155958-35156390;chr1:35218074-35218313;chr1:35220492-35221918
ENSG00000171056.6	SOX7	946.369	-2.31527	0.0754418	-30.6895	7.85771e-207	7.56035e-205	ENSG00000171056	83595	TRUE	chr8:10568300-10569177;chr8:10569887-10570432;chr8:10571421-10571657;chr8:10580182-10580512;chr8:10585963-10586325;chr8:10587237-10588369;chr8:10593953-10594800;chr8:10620965-10621360;chr8:10699044-10699341;chr8:10712654-10712866
ENSG00000127399.10	LRRC61	3880.91	1.30705	0.0426227	30.6657	1.63355e-206	1.56407e-204	ENSG00000127399	65999	TRUE	chr7:150013397-150013665
ENSG00000166130.10	IKBIP	1892.49	-1.73431	0.0567568	-30.5569	4.57869e-205	4.36265e-203	ENSG00000166130	121457	TRUE	chr12:99029771-99030230;chr12:99037747-99038805
ENSG00000153292.11	GPR110	5259.99	1.322	0.0432657	30.5555	4.78477e-205	4.53698e-203	ENSG00000153292	266977	FALSE	#N/A
ENSG00000076685.14	NT5C2	6434.76	1.0264	0.0336068	30.5413	7.38604e-205	6.96987e-203	ENSG00000076685	22978	TRUE	chr10:104802048-104802388;chr10:104874632-104875194;chr10:104943831-104944606
ENSG00000135111.10	TBX3	4494.55	1.34093	0.0439573	30.5053	2.21393e-204	2.07918e-202	ENSG00000135111	6926	TRUE	chr12:114986809-114987005;chr12:115037751-115037983;chr12:115066074-115066470;chr12:115073775-115074129;chr12:115074399-115074936;chr12:115132083-115132818;chr12:115197358-115197716;chr12:115218662-115219002;chr12:115250755-115251422;chr12:115288760-115289128;chr12:115351889-115352858;chr12:115374092-115374804;chr12:115693791-115694800;chr12:115695290-115696129;chr12:115698389-115699005;chr12:115…
ENSG00000132470.9	ITGB4	22865.1	-1.32253	0.0433916	-30.479	4.94289e-204	4.61995e-202	ENSG00000132470	3691	TRUE	chr17:73696448-73697232;chr17:73703143-73703531;chr17:73717161-73717703;chr17:73719187-73719764
ENSG00000137962.8	ARHGAP29	4411.72	1.22075	0.0401316	30.4187	3.10903e-203	2.89214e-201	ENSG00000137962	9411	TRUE	chr1:94724486-94725635;chr1:94730365-94730950;chr1:94782926-94783332;chr1:94787627-94787881;chr1:94790956-94791502
ENSG00000137962.8	ARHGAP29	4411.72	1.22075	0.0401316	30.4187	3.10903e-203	2.89214e-201	ENSG00000137962	105378858	TRUE	chr1:94724486-94725635;chr1:94730365-94730950;chr1:94782926-94783332;chr1:94787627-94787881;chr1:94790956-94791502
ENSG00000144476.5	ACKR3	6514.66	-1.17665	0.0387401	-30.3729	1.25197e-202	1.15913e-200	ENSG00000144476	57007	TRUE	chr2:237489022-237489549;chr2:237569596-237570442;chr2:237583741-237584303;chr2:237588642-237589826;chr2:237597598-237599342;chr2:237600153-237601278;chr2:237608269-237608994;chr2:237620067-237620378;chr2:237629610-237630171;chr2:237630532-237630868;chr2:237640524-237641218;chr2:237654166-237654907;chr2:237656970-237657375;chr2:237664020-237664303;chr2:237665404-237666816;chr2:237673309-237674187…
ENSG00000152061.17	RABGAP1L	5098.4	1.31725	0.0433874	30.3601	1.84847e-202	1.70337e-200	ENSG00000152061	9910	TRUE	chr1:174070117-174070361;chr1:174122781-174123007;chr1:174207919-174208448;chr1:174291079-174292127;chr1:174297521-174297869;chr1:174758622-174758906;chr1:174784156-174784529;chr1:174787826-174788721;chr1:174818233-174818501;chr1:174933523-174934014;chr1:174937973-174938291;chr1:174940606-174941272
ENSG00000134107.4	BHLHE40	4239.36	-1.18996	0.0392941	-30.2835	1.89038e-201	1.73385e-199	ENSG00000134107	8553	TRUE	chr3:5018890-5019436;chr3:5019924-5021159
ENSG00000108846.11	ABCC3	26888	1.14855	0.0379486	30.2658	3.23393e-201	2.95235e-199	ENSG00000108846	8714	TRUE	chr17:48716102-48716994;chr17:48750491-48750899
ENSG00000198246.7	SLC29A3	851.761	2.65658	0.0880001	30.1884	3.36593e-200	3.05863e-198	ENSG00000198246	55315	TRUE	chr10:73060683-73061166;chr10:73092711-73093455;chr10:73099351-73100228;chr10:73102923-73103360
ENSG00000064787.8	BCAS1	516.611	4.52309	0.150035	30.147	1.17558e-199	1.06333e-197	ENSG00000064787	8537	TRUE	chr20:52631554-52631954;chr20:52722146-52722977;chr20:52723395-52724633;chr20:52726113-52726372;chr20:52726594-52727320;chr20:52731701-52732791
ENSG00000167767.9	KRT80	1401.07	2.1446	0.0711522	30.1411	1.40506e-199	1.26507e-197	ENSG00000167767	144501	TRUE	chr12:52537454-52537876;chr12:52539174-52539809;chr12:52540862-52541853;chr12:52542322-52542797;chr12:52545607-52546651;chr12:52548875-52549939;chr12:52550813-52551388;chr12:52569462-52570273;chr12:52585751-52586312;chr12:52588529-52588958
ENSG00000177570.9	SAMD12	552.852	3.30645	0.109734	30.1313	1.88337e-199	1.68798e-197	ENSG00000177570	401474	TRUE	chr8:119663560-119663922
ENSG00000167005.9	NUDT21	5667.49	-1.1564	0.0384327	-30.0888	6.78171e-199	6.05052e-197	ENSG00000167005	11051	FALSE	#N/A
ENSG00000186081.7	KRT5	233163	-2.09813	0.0697498	-30.0808	8.63455e-199	7.66873e-197	ENSG00000186081	3852	TRUE	chr12:52907504-52907915;chr12:52914124-52916883;chr12:52918277-52919031
ENSG00000073910.15	FRY	3056.97	1.37852	0.0458493	30.0663	1.33843e-198	1.18336e-196	ENSG00000073910	10129	TRUE	chr13:32519270-32519900;chr13:32541606-32541897;chr13:32552157-32552485;chr13:32556509-32557000;chr13:32572307-32572722;chr13:32573598-32573894;chr13:32605781-32606472;chr13:32607839-32608527;chr13:32739922-32740185;chr13:32842163-32842380
ENSG00000126217.16	MCF2L	834.228	2.38985	0.0795217	30.0528	2.00859e-198	1.76792e-196	ENSG00000126217	23263	TRUE	chr13:113560381-113560826;chr13:113590202-113590453;chr13:113667670-113668045;chr13:113676747-113677314
ENSG00000019144.12	PHLDB1	2960.46	-1.4628	0.048728	-30.0197	5.42859e-198	4.7568e-196	ENSG00000019144	23187	TRUE	chr11:118493679-118494603;chr11:118500469-118500761
ENSG00000124429.13	POF1B	3128.59	1.26927	0.0424654	29.8895	2.69766e-196	2.35332e-194	ENSG00000124429	79983	TRUE	chrX:84651910-84652149;chrX:84682264-84682624;chrX:84758707-84759349;chrX:84784174-84784730
ENSG00000136059.10	VILL	5222.74	1.21543	0.0406707	29.8848	3.10505e-196	2.69672e-194	ENSG00000136059	50853	TRUE	chr3:38025548-38025925;chr3:38029178-38029516
ENSG00000126821.7	SGPP1	13408.7	1.09959	0.0368281	29.8575	7.01231e-196	6.06333e-194	ENSG00000126821	81537	TRUE	chr14:64174056-64174261;chr14:64180521-64180796;chr14:64235921-64236131;chr14:64240011-64240804
ENSG00000163565.14	IFI16	3336.1	-1.26822	0.0427407	-29.6724	1.74597e-193	1.50307e-191	ENSG00000163565	3428	TRUE	chr1:158961748-158961958;chr1:158979429-158980312;chr1:158982410-158982713;chr1:158985276-158985564
ENSG00000185432.10	METTL7A	6989.09	1.11641	0.0376514	29.6512	3.27573e-193	2.80768e-191	ENSG00000185432	25840	FALSE	#N/A
ENSG00000174564.8	IL20RB	1876.17	-1.7141	0.0578453	-29.6325	5.69952e-193	4.86392e-191	ENSG00000174564	53833	TRUE	chr3:136671051-136671696;chr3:136674722-136674950;chr3:136676545-136676969;chr3:136679754-136680526;chr3:136703639-136704285;chr3:136709573-136710096;chr3:136713373-136714210;chr3:136714634-136714877;chr3:136848113-136848398;chr3:136890752-136890987
ENSG00000136155.12	SCEL	2214.36	1.76392	0.059557	29.6174	8.92816e-193	7.58623e-191	ENSG00000136155	8796	TRUE	chr13:78078726-78079048;chr13:78081933-78082924;chr13:78095270-78097252;chr13:78097970-78098157;chr13:78109669-78109930;chr13:78124882-78125537;chr13:78132888-78133262
ENSG00000120875.4	DUSP4	2023.25	1.86074	0.0630105	29.5307	1.16202e-191	9.83106e-190	ENSG00000120875	1846	TRUE	chr8:29174255-29174726;chr8:29196904-29197189;chr8:29248040-29248539;chr8:29276257-29276526;chr8:29347982-29348218;chr8:29360392-29360778
ENSG00000204394.8	VARS	5474.19	-1.26116	0.0427692	-29.4876	4.1479e-191	3.49421e-189	ENSG00000204394	7407	FALSE	#N/A
ENSG00000134910.8	STT3A	7742.39	-1.08905	0.0370771	-29.3726	1.23066e-189	1.03228e-187	ENSG00000134910	3703	TRUE	chr11:125461315-125461988
ENSG00000175591.7	P2RY2	1379.59	-1.70916	0.058422	-29.2555	3.82389e-188	3.19384e-186	ENSG00000175591	5029	TRUE	chr11:72896829-72899350;chr11:72903367-72903885;chr11:72904808-72905329;chr11:72905582-72906907;chr11:72909589-72910122;chr11:72911210-72911460;chr11:72932329-72932893;chr11:72938790-72939460
ENSG00000242515.1	UGT1A10	6966.62	1.01365	0.0346551	29.2497	4.52998e-188	3.76756e-186	ENSG00000242515	54575	TRUE	chr2:234559225-234560079
ENSG00000063660.4	GPC1	23854.7	-0.907516	0.0310277	-29.2485	4.68925e-188	3.88357e-186	ENSG00000063660	2817	TRUE	chr2:241259390-241260404;chr2:241263707-241264061;chr2:241294974-241295497;chr2:241308177-241310277;chr2:241335580-241336124;chr2:241372925-241373904;chr2:241380359-241381814
ENSG00000184254.12	ALDH1A3	26801.2	0.948065	0.0324987	29.1724	4.34739e-187	3.58532e-185	ENSG00000184254	220	TRUE	chr15:101299891-101300586;chr15:101417390-101418368
ENSG00000133789.10	SWAP70	3030.46	1.2395	0.0425054	29.1609	6.08293e-187	4.99563e-185	ENSG00000133789	23075	TRUE	chr11:9673035-9673603;chr11:9715161-9715932
ENSG00000111319.8	SCNN1A	15399.9	1.03304	0.0354342	29.1537	7.50432e-187	6.13728e-185	ENSG00000111319	6337	TRUE	chr12:6470948-6471316;chr12:6481592-6482573;chr12:6485228-6486107;chr12:6486932-6487205;chr12:6489557-6489888
ENSG00000119514.5	GALNT12	1282.16	1.95914	0.0672751	29.1214	1.92518e-186	1.56794e-184	ENSG00000119514	79695	FALSE	#N/A
ENSG00000173482.12	PTPRM	8902.35	0.993779	0.0341471	29.1029	3.29917e-186	2.67587e-184	ENSG00000173482	5797	TRUE	chr18:7414344-7416083;chr18:7417619-7418173;chr18:7514740-7515577;chr18:7658611-7658784;chr18:7685016-7685385;chr18:7728371-7728613;chr18:7733696-7734270;chr18:7734867-7735527;chr18:7754394-7755936;chr18:7758843-7759387;chr18:7789065-7789405;chr18:7862722-7862980;chr18:7876497-7876738;chr18:7922311-7922626;chr18:7941186-7941928;chr18:7945988-7946223;chr18:8038450-8038725;chr18:8088698-8088924;chr…
ENSG00000135677.6	GNS	7457.78	0.939145	0.0322915	29.0833	5.8318e-186	4.71056e-184	ENSG00000135677	2799	TRUE	chr12:65101208-65101489;chr12:65130279-65131014
ENSG00000188554.9	NBR1	5215.56	1.10828	0.0381277	29.0677	9.19639e-186	7.39782e-184	ENSG00000188554	4077	FALSE	#N/A
ENSG00000047457.9	CP	21396.3	1.15524	0.0397679	29.0494	1.56478e-185	1.25361e-183	ENSG00000047457	1356	TRUE	chr3:148927064-148927885;chr3:148933971-148934384;chr3:148942779-148943435;chr3:148965780-148966471;chr3:148969052-148969303;chr3:148995256-148995611
ENSG00000154734.10	ADAMTS1	7596.25	-0.948183	0.0327455	-28.9561	2.35035e-184	1.87531e-182	ENSG00000154734	9510	TRUE	chr21:28162584-28162954;chr21:28170946-28171883;chr21:28181867-28182440;chr21:28198893-28200436;chr21:28207199-28207928;chr21:28252552-28252830
ENSG00000165732.8	DDX21	13298.8	-0.983271	0.0339644	-28.95	2.80457e-184	2.22867e-182	ENSG00000165732	9188	FALSE	#N/A
ENSG00000123095.5	BHLHE41	4995.73	2.6311	0.091011	28.9097	9.0194e-184	7.13842e-182	ENSG00000123095	79365	TRUE	chr12:26253864-26254767;chr12:26265153-26266267;chr12:26266896-26267586;chr12:26277881-26278160;chr12:26278796-26279189;chr12:26281069-26281363;chr12:26286451-26286842;chr12:26287482-26288310;chr12:26289791-26290248;chr12:26306309-26306776
ENSG00000137699.12	TRIM29	13477	-0.980646	0.033931	-28.9012	1.15297e-183	9.08856e-182	ENSG00000137699	23650	TRUE	chr11:119825156-119825828;chr11:119864495-119864745;chr11:119895640-119895955;chr11:119926033-119926949;chr11:119992244-119993330;chr11:119994591-119994983;chr11:119999485-119999958;chr11:120002922-120003342;chr11:120006345-120007249;chr11:120008660-120009105;chr11:120018514-120019024
ENSG00000137710.10	RDX	27923.4	0.891504	0.0308738	28.8757	2.41018e-183	1.89228e-181	ENSG00000137710	5962	TRUE	chr11:110064974-110065373;chr11:110066922-110067365;chr11:110079750-110080290;chr11:110150884-110151287;chr11:110162882-110163208;chr11:110167267-110167945;chr11:110169168-110169558;chr11:110175933-110176119;chr11:110182577-110182760;chr11:110188245-110188547;chr11:110219097-110219760;chr11:110224233-110224459;chr11:110227563-110227792;chr11:110228023-110228365
ENSG00000004478.5	FKBP4	7947.77	-1.05734	0.0366344	-28.8619	3.59228e-183	2.80913e-181	ENSG00000004478	2288	FALSE	#N/A
ENSG00000145632.10	PLK2	3776.5	1.24756	0.0432978	28.8134	1.45812e-182	1.13572e-180	ENSG00000145632	10769	TRUE	chr5:57312179-57312520;chr5:57335894-57337144;chr5:57338735-57339428;chr5:57365712-57365965;chr5:57371728-57372245;chr5:57373613-57373894;chr5:57376221-57376940;chr5:57388344-57388816;chr5:57484056-57484510;chr5:57497323-57498178;chr5:57531189-57531416;chr5:57537381-57537557;chr5:57583763-57584557;chr5:57590618-57591125;chr5:57610509-57610980;chr5:57621767-57622256;chr5:57699655-57700238;chr5:577…
ENSG00000106771.8	TMEM245	4519.98	1.15255	0.0400719	28.7619	6.42865e-182	4.98741e-180	ENSG00000106771	23731	TRUE	chr9:111864156-111864460;chr9:111869618-111869881
ENSG00000140465.9	CYP1A1	483.166	3.43381	0.119531	28.7274	1.73799e-181	1.34304e-179	ENSG00000140465	1543	FALSE	#N/A
ENSG00000137193.9	PIM1	4078.89	1.54855	0.0540633	28.6432	1.94676e-180	1.49847e-178	ENSG00000137193	5292	TRUE	chr6:37071142-37071456;chr6:37071750-37072097;chr6:37072313-37072581;chr6:37095823-37095997;chr6:37102298-37102783;chr6:37105274-37105651;chr6:37139816-37140371;chr6:37172972-37173415
ENSG00000167553.10	TUBA1C	26355.1	-0.885074	0.0309116	-28.6324	2.65185e-180	2.03322e-178	ENSG00000167553	84790	TRUE	chr12:49662465-49663076
ENSG00000188549.8	C15orf52	1917.94	1.88703	0.0661654	28.5199	6.63213e-179	5.06519e-177	ENSG00000188549	388115	FALSE	#N/A
ENSG00000203727.3	SAMD5	2851.07	-1.25955	0.0442125	-28.4885	1.6286e-178	1.239e-176	ENSG00000203727	389432	TRUE	chr6:147755361-147756084;chr6:147831785-147832562;chr6:147843808-147843993;chr6:147882922-147883323;chr6:148059246-148060082;chr6:148094009-148094602;chr6:148221221-148221640
ENSG00000159388.5	BTG2	4730.52	1.10631	0.0388601	28.4691	2.83137e-178	2.14572e-176	ENSG00000159388	7832	TRUE	chr1:203275341-203276470;chr1:203285692-203286409;chr1:203296150-203296823
ENSG00000153093.14	ACOXL	938.062	2.03527	0.0716074	28.4226	1.06242e-177	8.02046e-176	ENSG00000153093	55289	TRUE	chr2:111471001-111472086;chr2:111492887-111493123;chr2:111502656-111502915;chr2:111611572-111611832;chr2:111615854-111616246;chr2:111645697-111645938
ENSG00000214049.6	UCA1	7290.3	1.24661	0.0439064	28.3925	2.50166e-177	1.88132e-175	ENSG00000214049	652995	TRUE	chr19:15939579-15939846;chr19:15946494-15946808
ENSG00000214049.6	UCA1	7290.3	1.24661	0.0439064	28.3925	2.50166e-177	1.88132e-175	ENSG00000214049	124900418	TRUE	chr19:15939579-15939846;chr19:15946494-15946808
ENSG00000134184.8	GSTM1	23203.1	0.890679	0.0313792	28.3844	3.14801e-177	2.35836e-175	ENSG00000134184	2944	TRUE	chr1:110221220-110222227;chr1:110239571-110240974
ENSG00000148671.9	ADIRF	15213.4	1.18369	0.0417231	28.3701	4.73474e-177	3.53359e-175	ENSG00000148671	10974	TRUE	chr10:88724187-88724631;chr10:88728016-88728747
ENSG00000164402.9	SEPT8	6999.51	1.05108	0.0371227	28.3138	2.33551e-176	1.73642e-174	ENSG00000164402	23176	FALSE	#N/A
ENSG00000018236.10	CNTN1	1267.31	-1.97238	0.0697083	-28.2948	4.00251e-176	2.96457e-174	ENSG00000018236	1272	TRUE	chr12:40908909-40909223;chr12:40964307-40964476;chr12:41027169-41027421;chr12:41057263-41058230;chr12:41091569-41092209;chr12:41196506-41196933;chr12:41223531-41223905;chr12:41225561-41226401;chr12:41286383-41286718;chr12:41296938-41297281;chr12:41300832-41301443;chr12:41332594-41332807;chr12:41352775-41353221
ENSG00000101000.4	PROCR	578.808	-2.79763	0.0989434	-28.2751	7.0014e-176	5.16629e-174	ENSG00000101000	10544	TRUE	chr20:33759301-33759905;chr20:33777028-33777341
ENSG00000100065.10	CARD10	2094.62	-1.3671	0.0483634	-28.2672	8.7427e-176	6.42703e-174	ENSG00000100065	29775	TRUE	chr22:37904490-37905435;chr22:37913983-37914437;chr22:37921435-37922625
ENSG00000148341.13	SH3GLB2	6214.34	0.967261	0.0342413	28.2484	1.48922e-175	1.09068e-173	ENSG00000148341	56904	FALSE	#N/A
ENSG00000088970.11	PLK1S1	1011.25	-2.10009	0.074383	-28.2335	2.27096e-175	1.65704e-173	ENSG00000088970	55857	FALSE	#N/A
ENSG00000122786.15	CALD1	5141.85	-1.04182	0.0369022	-28.2319	2.37185e-175	1.72425e-173	ENSG00000122786	800	TRUE	chr7:134456462-134457158;chr7:134499712-134500116;chr7:134530108-134530562;chr7:134570796-134571015;chr7:134575229-134576548
ENSG00000067057.12	PFKP	3926.7	-1.14944	0.0407286	-28.2219	3.15126e-175	2.28239e-173	ENSG00000067057	5214	TRUE	chr10:3133296-3134071;chr10:3137526-3138162;chr10:3149127-3150357
ENSG00000184384.9	MAML2	1419.76	1.67864	0.0595228	28.2016	5.58385e-175	4.0294e-173	ENSG00000184384	84441	FALSE	#N/A
ENSG00000188707.4	ZBED6CL	1804.47	1.61532	0.0573297	28.176	1.15273e-174	8.28785e-173	ENSG00000188707	#N/A	FALSE	#N/A
ENSG00000100558.4	PLEK2	2850.59	-1.33515	0.0474117	-28.1608	1.7693e-174	1.26744e-172	ENSG00000100558	26499	TRUE	chr14:67885310-67886076;chr14:67907133-67907616
ENSG00000104081.9	BMF	469.564	3.56946	0.126845	28.1404	3.13926e-174	2.24063e-172	ENSG00000104081	90427	TRUE	chr15:40369166-40369483;chr15:40384469-40385144;chr15:40395365-40395972
ENSG00000077942.13	FBLN1	11234.5	1.09923	0.0390641	28.1391	3.2538e-174	2.31397e-172	ENSG00000077942	2192	TRUE	chr22:45864517-45866573;chr22:45874386-45874730;chr22:45927399-45928245;chr22:45933153-45934447
ENSG00000161642.13	ZNF385A	2440.75	-1.68673	0.0599548	-28.1334	3.82881e-174	2.71307e-172	ENSG00000161642	25946	TRUE	chr12:54781257-54782221;chr12:54783868-54785318;chr12:54786191-54786578
ENSG00000152785.6	BMP3	2131.1	1.47494	0.052467	28.1117	7.04235e-174	4.9722e-172	ENSG00000152785	651	TRUE	chr4:81616874-81617172;chr4:81630449-81631006;chr4:81652484-81653480;chr4:81661413-81661901;chr4:81714877-81715257;chr4:81727632-81727984;chr4:81813348-81813709;chr4:81818547-81819231;chr4:81842661-81843079;chr4:81884299-81884513;chr4:81942756-81943129;chr4:81960313-81960735
ENSG00000106853.12	PTGR1	21628.7	0.855724	0.0305191	28.039	5.43963e-173	3.82685e-171	ENSG00000106853	22949	TRUE	chr9:114364001-114364220
ENSG00000214517.4	PPME1	5699.03	-1.01988	0.0364321	-27.9939	1.9282e-172	1.35167e-170	ENSG00000214517	51400	TRUE	chr11:73882252-73882626
ENSG00000204128.5	C2orf72	423.617	3.91013	0.140276	27.8745	5.43451e-171	3.79603e-169	ENSG00000204128	257407	FALSE	#N/A
ENSG00000074800.9	ENO1	124838	-0.882183	0.0316507	-27.8725	5.74728e-171	4.00027e-169	ENSG00000074800	2023	TRUE	chr1:8928758-8929021;chr1:8971172-8972205
ENSG00000008394.8	MGST1	31627.8	0.727227	0.0261032	27.8597	8.21278e-171	5.69613e-169	ENSG00000008394	4257	TRUE	chr12:16476699-16476870;chr12:16496077-16496246;chr12:16503628-16503951
ENSG00000176092.9	AIM1L	2075.3	1.39102	0.0499614	27.8419	1.35024e-170	9.33184e-169	ENSG00000176092	55057	FALSE	#N/A
ENSG00000153904.14	DDAH1	819.326	2.17623	0.0783966	27.7592	1.34831e-169	9.28587e-168	ENSG00000153904	23576	TRUE	chr1:85839977-85840146;chr1:85960592-85961677;chr1:85971742-85971990;chr1:85997746-85997962;chr1:86010024-86011174;chr1:86021612-86022388;chr1:86037205-86038320;chr1:86038886-86039426
ENSG00000006831.9	ADIPOR2	3210.72	-1.25842	0.0455377	-27.6347	4.26814e-168	2.92919e-166	ENSG00000006831	79602	FALSE	#N/A
ENSG00000132274.11	TRIM22	879.74	2.03865	0.0738206	27.6163	7.08209e-168	4.84346e-166	ENSG00000132274	10346	TRUE	chr11:5711295-5712191
ENSG00000136026.9	CKAP4	20004	-0.892517	0.0323424	-27.5959	1.24726e-167	8.5004e-166	ENSG00000136026	10970	TRUE	chr12:106621328-106621850
ENSG00000131370.11	SH3BP5	1640.78	1.5155	0.0550174	27.5458	4.96215e-167	3.37014e-165	ENSG00000131370	9467	TRUE	chr3:15348637-15348949;chr3:15352026-15352853;chr3:15361996-15362246;chr3:15405358-15406142
ENSG00000134684.6	YARS	4779.09	-1.06797	0.0387912	-27.5314	7.40051e-167	5.00887e-165	ENSG00000134684	8565	FALSE	#N/A
ENSG00000113532.8	ST8SIA4	1940.71	1.44467	0.0525728	27.4795	3.08686e-166	2.08209e-164	ENSG00000113532	7903	TRUE	chr5:100158360-100158889;chr5:100403168-100403609;chr5:100427038-100427618;chr5:100438216-100438559;chr5:100613900-100614328;chr5:100778086-100778266;chr5:100810267-100810558;chr5:100826601-100826811;chr5:100853511-100853871
ENSG00000146376.6	ARHGAP18	3631.72	1.15914	0.042238	27.443	8.43113e-166	5.66733e-164	ENSG00000146376	93663	TRUE	chr6:129674227-129674663;chr6:129761867-129762525;chr6:129818767-129820414;chr6:129820683-129821332;chr6:129822083-129822959;chr6:129828352-129829274;chr6:129843137-129843438;chr6:129911644-129912049;chr6:129944277-129944519;chr6:129964928-129965983;chr6:129967057-129967252;chr6:129972466-129972886;chr6:129988783-129989056;chr6:130004911-130005412
ENSG00000103222.14	ABCC1	16142.2	0.908915	0.033199	27.3778	5.04602e-165	3.38031e-163	ENSG00000103222	4363	TRUE	chr16:16018056-16018327;chr16:16039737-16040698;chr16:16061396-16061700;chr16:16064763-16065057;chr16:16082240-16082699;chr16:16082970-16083381;chr16:16105358-16105598;chr16:16115737-16116189;chr16:16123302-16123750;chr16:16162567-16163228;chr16:16238308-16238680
ENSG00000166145.10	SPINT1	10174.3	0.901249	0.0329253	27.3725	5.82824e-165	3.89104e-163	ENSG00000166145	6692	TRUE	chr15:41134316-41134559;chr15:41136317-41136502
ENSG00000127324.4	TSPAN8	1893.3	1.52692	0.0558768	27.3266	2.04896e-164	1.36329e-162	ENSG00000127324	7103	TRUE	chr12:71486075-71486310;chr12:71523766-71524114;chr12:71528232-71529278;chr12:71529514-71529855;chr12:71554386-71554677
ENSG00000100139.9	MICALL1	5298.92	-1.00558	0.0368127	-27.3161	2.73449e-164	1.81326e-162	ENSG00000100139	85377	TRUE	chr22:38283580-38284022;chr22:38290995-38291736;chr22:38292110-38292633;chr22:38294587-38295210;chr22:38301114-38302444
ENSG00000100644.12	HIF1A	55688.6	-0.873683	0.031989	-27.312	3.05627e-164	2.01981e-162	ENSG00000100644	3091	TRUE	chr14:62109090-62109344;chr14:62113011-62114871;chr14:62120143-62120503;chr14:62126005-62127047;chr14:62128875-62129833;chr14:62140750-62140966;chr14:62142775-62143083;chr14:62175602-62175942;chr14:62178290-62178541
ENSG00000182199.6	SHMT2	9349.64	-0.952594	0.0349529	-27.2537	1.50323e-163	9.90116e-162	ENSG00000182199	6472	FALSE	#N/A
ENSG00000106415.8	GLCCI1	932	1.99805	0.0733253	27.2492	1.70023e-163	1.11612e-161	ENSG00000106415	113263	TRUE	chr7:7900991-7901238;chr7:7950923-7951705;chr7:7953237-7953488;chr7:7996574-7996864;chr7:8036175-8036530;chr7:8075226-8075798;chr7:8103080-8103685;chr7:8131768-8132166
ENSG00000183255.7	PTTG1IP	9278.57	0.984366	0.0361292	27.2457	1.86646e-163	1.22116e-161	ENSG00000183255	754	FALSE	#N/A
ENSG00000096384.15	HSP90AB1	95868.4	-0.749813	0.027541	-27.2253	3.25993e-163	2.12578e-161	ENSG00000096384	3326	TRUE	chr6:44213914-44214918
ENSG00000135373.8	EHF	10031.4	0.866994	0.0319637	27.1244	5.0801e-162	3.30173e-160	ENSG00000135373	26298	TRUE	chr11:34615963-34616859;chr11:34620950-34622749;chr11:34631305-34632540;chr11:34641996-34642493;chr11:34643493-34643726;chr11:34647207-34647437;chr11:34648077-34649240;chr11:34653656-34653886;chr11:34655213-34655634;chr11:34657790-34658013;chr11:34661171-34662494;chr11:34663568-34664087;chr11:34675261-34676873;chr11:34686803-34687050;chr11:34689641-34690132;chr11:34702509-34703141;chr11:34706642-…
ENSG00000198478.6	SH3BGRL2	901.605	1.95787	0.0722807	27.087	1.40212e-161	9.08278e-160	ENSG00000198478	83699	TRUE	chr6:80308949-80309333;chr6:80310359-80311097
ENSG00000154274.10	C4orf19	542.211	2.97361	0.109887	27.0607	2.8559e-161	1.84393e-159	ENSG00000154274	55286	TRUE	chr4:37360521-37361143;chr4:37441928-37442572;chr4:37442946-37443880;chr4:37453804-37454107;chr4:37473523-37473977;chr4:37478470-37479148;chr4:37562740-37563771;chr4:37595798-37595986
ENSG00000070814.13	TCOF1	5427.95	-1.18579	0.0438387	-27.049	3.92345e-161	2.5249e-159	ENSG00000070814	6949	TRUE	chr5:149723335-149724252;chr5:149738018-149738469
ENSG00000125629.10	INSIG2	2356.5	1.28246	0.0474218	27.0438	4.52336e-161	2.90146e-159	ENSG00000125629	51141	TRUE	chr2:118819758-118819956;chr2:118831888-118832091;chr2:118870307-118871171;chr2:118873304-118873872;chr2:118881046-118881637;chr2:118900118-118900585;chr2:118997733-118998343;chr2:118999672-119000098;chr2:119006996-119007444;chr2:119144568-119145675;chr2:119146298-119146816;chr2:119185043-119185391;chr2:119188194-119188758;chr2:119191027-119191681
ENSG00000175906.4	ARL4D	659.28	-2.53401	0.0937454	-27.0308	6.42166e-161	4.10568e-159	ENSG00000175906	379	TRUE	chr17:41495865-41497004
ENSG00000099812.6	MISP	3763.03	1.13244	0.0419172	27.0161	9.56706e-161	6.09683e-159	ENSG00000099812	126353	TRUE	chr19:752632-752923
ENSG00000260401.1	RP11-800A3.4	1178.77	-1.67349	0.0620889	-26.9531	5.24172e-160	3.3296e-158	ENSG00000260401	#N/A	FALSE	#N/A
ENSG00000084652.11	TXLNA	5367.95	-1.00714	0.0373781	-26.9447	6.58845e-160	4.17155e-158	ENSG00000084652	200081	TRUE	chr1:32645288-32646237
ENSG00000119943.6	PYROXD2	2172.53	1.50367	0.0558229	26.9364	8.23185e-160	5.19533e-158	ENSG00000119943	84795	FALSE	#N/A
ENSG00000198830.6	HMGN2	18291.2	-1.02472	0.0380764	-26.9122	1.57975e-159	9.93822e-158	ENSG00000198830	3151	FALSE	#N/A
ENSG00000205420.6	KRT6A	8971.15	-4.69336	0.175021	-26.8159	2.10607e-158	1.3207e-156	ENSG00000205420	3853	TRUE	chr12:52887049-52887481;chr12:52887998-52888671;chr12:52898295-52898515
ENSG00000102007.6	PLP2	6971.63	-0.8688	0.0324095	-26.807	2.67953e-158	1.67496e-156	ENSG00000102007	5355	TRUE	chrX:49032740-49034036
ENSG00000005001.5	PRSS22	2496.69	1.51865	0.0567014	26.7833	5.0513e-158	3.14752e-156	ENSG00000005001	64063	TRUE	chr16:2907967-2908813
ENSG00000163346.12	PBXIP1	1181.22	2.02434	0.0757491	26.7243	2.4583e-157	1.52694e-155	ENSG00000163346	57326	FALSE	#N/A
ENSG00000135535.10	CD164	16027.1	0.812775	0.0304382	26.7025	4.40224e-157	2.72578e-155	ENSG00000135535	8763	TRUE	chr6:109669052-109669337;chr6:109705401-109705957
ENSG00000185088.8	RPS27L	2192.01	1.40894	0.0527957	26.6866	6.72699e-157	4.15212e-155	ENSG00000185088	51065	TRUE	chr15:63448959-63450095
ENSG00000198363.11	ASPH	99683.8	0.766833	0.0287674	26.6563	1.51161e-156	9.30091e-155	ENSG00000198363	444	TRUE	chr8:62504148-62504707;chr8:62525057-62525292;chr8:62565971-62566574;chr8:62569534-62570247;chr8:62604966-62605796;chr8:62619227-62619478;chr8:62621188-62621497;chr8:62626965-62627482
ENSG00000109332.15	UBE2D3	9915.48	-0.814701	0.0305691	-26.6511	1.73691e-156	1.06538e-154	ENSG00000109332	7323	TRUE	chr4:103738138-103738565
ENSG00000151136.10	BTBD11	1089.61	-1.68825	0.0633828	-26.6358	2.61719e-156	1.60032e-154	ENSG00000151136	121551	FALSE	#N/A
ENSG00000139055.2	ERP27	396.847	3.63092	0.136714	26.5585	2.04715e-155	1.24787e-153	ENSG00000139055	121506	TRUE	chr12:15081919-15082222;chr12:15084953-15085441
ENSG00000197892.8	KIF13B	1031.25	1.75634	0.0661534	26.5494	2.60705e-155	1.58425e-153	ENSG00000197892	23303	TRUE	chr8:28971459-28971634;chr8:28974113-28974562;chr8:29144266-29144861;chr8:29153764-29154003
ENSG00000198125.8	MB	987.937	1.88509	0.0710272	26.5404	3.31698e-155	2.00944e-153	ENSG00000198125	4151	TRUE	chr22:35985118-35986757;chr22:35987016-35987398;chr22:35988032-35988443;chr22:35998254-35998824;chr22:36000675-36001497;chr22:36018172-36018922;chr22:36025564-36026294
ENSG00000110721.7	CHKA	1430.2	1.52252	0.0576879	26.3923	1.67844e-153	1.01367e-151	ENSG00000110721	1119	TRUE	chr11:67913579-67914034
ENSG00000136153.15	LMO7	2549.63	1.19116	0.0451934	26.357	4.26725e-153	2.56925e-151	ENSG00000136153	4008	TRUE	chr13:76214893-76215139;chr13:76240753-76241377;chr13:76249303-76249745;chr13:76265327-76265707;chr13:76278985-76279393;chr13:76307391-76307581;chr13:76323626-76323814;chr13:76336447-76336989
ENSG00000158055.11	GRHL3	562.233	2.75521	0.104727	26.3085	1.53122e-152	9.19107e-151	ENSG00000158055	57822	TRUE	chr1:24592935-24593409;chr1:24609853-24611188;chr1:24611471-24612377;chr1:24612805-24613423;chr1:24620654-24621633;chr1:24643318-24644182;chr1:24645711-24646693
ENSG00000258602.1	RP11-7F17.7	1448.34	-1.56173	0.0594651	-26.263	5.07382e-152	3.03625e-150	ENSG00000258602	105370578	FALSE	#N/A
ENSG00000117054.9	ACADM	3463.92	1.10811	0.0422297	26.2401	9.26093e-152	5.52503e-150	ENSG00000117054	34	TRUE	chr1:76172880-76173344;chr1:76174632-76174884;chr1:76177161-76177597;chr1:76188480-76188710;chr1:76210810-76211275
ENSG00000169047.5	IRS1	4089.61	-1.22496	0.0468051	-26.1716	5.60137e-151	3.33163e-149	ENSG00000169047	3667	TRUE	chr2:227620805-227621456;chr2:227659337-227659695
ENSG00000144136.6	SLC20A1	5385.37	-0.930438	0.0355538	-26.1699	5.85736e-151	3.47336e-149	ENSG00000144136	6574	TRUE	chr2:113401867-113403431;chr2:113419383-113419966;chr2:113441539-113441753;chr2:113445764-113446152;chr2:113449981-113450864;chr2:113463823-113464272
ENSG00000110104.7	CCDC86	2020.28	-1.46967	0.0562325	-26.1356	1.43532e-150	8.48568e-149	ENSG00000110104	79080	TRUE	chr11:60612244-60612693
ENSG00000106069.16	CHN2	622.367	2.41743	0.092747	26.0648	9.1538e-150	5.39552e-148	ENSG00000106069	1124	TRUE	chr7:29214019-29214219;chr7:29217789-29218222;chr7:29225790-29226214;chr7:29229704-29230429;chr7:29321301-29322045;chr7:29324886-29325495;chr7:29326957-29327349;chr7:29327767-29327979;chr7:29380638-29381188;chr7:29382359-29382906;chr7:29383784-29384427;chr7:29410155-29410790;chr7:29489599-29489806
ENSG00000163701.14	IL17RE	1465.03	1.54123	0.0591675	26.0486	1.39403e-149	8.19223e-148	ENSG00000163701	132014	TRUE	chr3:9939387-9939911;chr3:9944412-9944610
ENSG00000203697.7	CAPN8	392.575	3.45442	0.132632	26.0451	1.52739e-149	8.94911e-148	ENSG00000203697	388743	TRUE	chr1:223724022-223724570;chr1:223827104-223827334;chr1:223842813-223843241;chr1:223853384-223854028
ENSG00000171444.13	MCC	3632.73	-1.21091	0.0466197	-25.9742	9.69124e-149	5.6613e-147	ENSG00000171444	4163	TRUE	chr5:112481268-112482093;chr5:112497158-112498147;chr5:112498459-112498815;chr5:112502556-112503985;chr5:112505005-112505691;chr5:112538835-112539360;chr5:112539799-112541626;chr5:112578221-112579106;chr5:112599397-112600203;chr5:112601842-112603491;chr5:112603896-112604693;chr5:112605324-112605545;chr5:112606591-112607340;chr5:112629492-112630543;chr5:112640815-112641005;chr5:112655329-112655720…
ENSG00000065361.10	ERBB3	2357.62	1.24078	0.0477815	25.9678	1.14437e-148	6.66519e-147	ENSG00000065361	2065	TRUE	chr12:56465376-56465673
ENSG00000129514.4	FOXA1	6586.83	0.998668	0.0385534	25.9035	6.08169e-148	3.5317e-146	ENSG00000129514	3169	TRUE	chr14:37917130-37917827;chr14:37921445-37921669;chr14:37926571-37926817;chr14:37950036-37950325;chr14:38015868-38016408;chr14:38036121-38036541;chr14:38065079-38065504;chr14:38069901-38070706;chr14:38092796-38093721;chr14:38124208-38124450;chr14:38189380-38189896;chr14:38317895-38318619
ENSG00000174775.12	HRAS	1780.3	-1.31789	0.0508798	-25.902	6.32547e-148	3.66243e-146	ENSG00000174775	3265	TRUE	chr11:534340-535520
ENSG00000120708.12	TGFBI	8586.95	-0.905929	0.0350402	-25.854	2.19549e-147	1.26744e-145	ENSG00000120708	7045	TRUE	chr5:135341161-135341481;chr5:135347119-135347341;chr5:135348088-135348724;chr5:135352577-135353220;chr5:135356084-135356609;chr5:135368310-135370606;chr5:135389304-135389702
ENSG00000197183.8	C20orf112	1309.52	1.59033	0.0616334	25.8031	8.17963e-147	4.70821e-145	ENSG00000197183	140688	FALSE	#N/A
ENSG00000116962.10	NID1	445.004	-2.96244	0.114902	-25.7823	1.40169e-146	8.04456e-145	ENSG00000116962	4811	TRUE	chr1:236123871-236124580;chr1:236141571-236141888;chr1:236161350-236161938;chr1:236162680-236163213;chr1:236173155-236173846;chr1:236180157-236180551;chr1:236244935-236245260;chr1:236246457-236247967
ENSG00000114268.7	PFKFB4	1898.76	-1.56118	0.0606576	-25.7375	4.44387e-146	2.54298e-144	ENSG00000114268	5210	FALSE	#N/A
ENSG00000115648.9	MLPH	1706.17	1.45636	0.0566148	25.724	6.29526e-146	3.59196e-144	ENSG00000115648	79083	TRUE	chr2:238398120-238398501;chr2:238435442-238435925;chr2:238440800-238441279
ENSG00000012822.11	CALCOCO1	797.314	1.96544	0.0765131	25.6877	1.6051e-145	9.13185e-144	ENSG00000012822	57658	TRUE	chr12:54090727-54091066;chr12:54219136-54219428
ENSG00000099282.5	TSPAN15	2420.47	1.21622	0.0476012	25.5502	5.46188e-144	3.09844e-142	ENSG00000099282	23555	TRUE	chr10:71198113-71198628;chr10:71205854-71206917;chr10:71207543-71207899;chr10:71218578-71218939
ENSG00000116209.7	TMEM59	8702.34	0.830238	0.0325245	25.5265	1.00051e-143	5.65937e-142	ENSG00000116209	9528	FALSE	#N/A
ENSG00000143776.14	CDC42BPA	5136.04	1.06682	0.0419482	25.4318	1.12157e-142	6.3259e-141	ENSG00000143776	8476	TRUE	chr1:227269810-227270156;chr1:227469469-227469767;chr1:227505370-227505608;chr1:227510891-227511874;chr1:227521290-227521602;chr1:227584219-227584802;chr1:227619530-227619958
ENSG00000136828.14	RALGPS1	484.641	2.76311	0.108812	25.3934	2.98567e-142	1.67916e-140	ENSG00000136828	9649	TRUE	chr9:129678064-129678490;chr9:129719620-129720393;chr9:129741801-129742416;chr9:129747259-129747650;chr9:129748089-129748521;chr9:129748846-129749425;chr9:129788912-129789349;chr9:129789893-129790460
ENSG00000121858.6	TNFSF10	1616.64	1.44108	0.0569316	25.3125	2.32974e-141	1.30652e-139	ENSG00000121858	8743	TRUE	chr3:172233090-172233862;chr3:172234187-172235148;chr3:172237594-172237804;chr3:172238010-172238564;chr3:172254435-172255518;chr3:172258837-172259421;chr3:172263631-172264663;chr3:172266638-172267466;chr3:172275141-172276190;chr3:172277699-172278221;chr3:172278716-172279084;chr3:172280649-172281313;chr3:172300213-172301211;chr3:172303185-172303734
ENSG00000145675.10	PIK3R1	9128.95	0.930061	0.036762	25.2995	3.23419e-141	1.80857e-139	ENSG00000145675	5295	TRUE	chr5:67042110-67042371;chr5:67047440-67047733;chr5:67066243-67066904;chr5:67075913-67076467;chr5:67091817-67092409;chr5:67175435-67175768;chr5:67176380-67177567;chr5:67183449-67183989;chr5:67185739-67185951;chr5:67256704-67257391;chr5:67259912-67260330;chr5:67324128-67324720;chr5:67328701-67329450;chr5:67435656-67435884;chr5:67488820-67489944;chr5:67497707-67498341;chr5:67510704-67511515;chr5:675…
ENSG00000197694.9	SPTAN1	16330.1	0.830182	0.0328243	25.2917	3.94634e-141	2.20053e-139	ENSG00000197694	6709	FALSE	#N/A
ENSG00000110092.3	CCND1	38731	0.709985	0.0281248	25.2441	1.31391e-140	7.30578e-139	ENSG00000110092	595	TRUE	chr11:69259389-69259856;chr11:69262582-69262899;chr11:69280289-69281420;chr11:69294572-69294979;chr11:69325238-69325831;chr11:69339116-69340020;chr11:69366741-69367062;chr11:69370982-69371218
ENSG00000173210.15	ABLIM3	1240.46	1.73322	0.0688521	25.173	7.90677e-140	4.38401e-138	ENSG00000173210	22885	TRUE	chr5:148507030-148507316;chr5:148508724-148509108;chr5:148510395-148510689;chr5:148514955-148515387;chr5:148539424-148540246;chr5:148585568-148586983
ENSG00000163558.8	PRKCI	3884.81	1.09865	0.0436638	25.1616	1.05616e-139	5.83952e-138	ENSG00000163558	5584	FALSE	#N/A
ENSG00000143867.5	OSR1	464.372	2.83789	0.11294	25.1275	2.49157e-139	1.37372e-137	ENSG00000143867	130497	TRUE	chr2:19638576-19638869;chr2:19704463-19705521;chr2:19735933-19736407;chr2:19738128-19738750;chr2:19740930-19741213;chr2:19743441-19743904;chr2:19776090-19776615;chr2:19811444-19811910
ENSG00000133318.9	RTN3	5191.62	0.913491	0.0363704	25.1163	3.29745e-139	1.81295e-137	ENSG00000133318	10313	TRUE	chr11:63459259-63459428
ENSG00000214944.5	ARHGEF28	440.163	2.92742	0.116657	25.0943	5.74584e-139	3.15026e-137	ENSG00000214944	64283	TRUE	chr5:72901092-72901802;chr5:72987972-72988374;chr5:73060482-73060678;chr5:73081839-73082777;chr5:73095135-73095799;chr5:73234271-73234739;chr5:73244736-73245111;chr5:73253022-73253809;chr5:73258782-73259294;chr5:73279460-73280185;chr5:73283756-73284133;chr5:73312876-73313317;chr5:73323672-73324687;chr5:73330514-73331114;chr5:73331359-73332299;chr5:73352647-73352914;chr5:73359664-73360029;chr5:733…
ENSG00000125999.6	BPIFB1	421.865	5.73833	0.228775	25.0829	7.64546e-139	4.18009e-137	ENSG00000125999	92747	TRUE	chr20:31849896-31850093;chr20:31865980-31866316;chr20:31893321-31893614;chr20:31897498-31897948;chr20:31900267-31900545
ENSG00000060558.3	GNA15	2458.66	-1.13288	0.0452536	-25.0341	2.60308e-138	1.41926e-136	ENSG00000060558	2769	TRUE	chr19:3132316-3132530;chr19:3135996-3136348;chr19:3136719-3137056;chr19:3154822-3155518
ENSG00000162433.10	AK4	3069.39	-1.32875	0.0530891	-25.0287	2.97746e-138	1.61888e-136	ENSG00000162433	205	TRUE	chr1:65614246-65614562;chr1:65643103-65643961;chr1:65650198-65650895
ENSG00000101361.10	NOP56	9749.58	-0.863563	0.034508	-25.025	3.2666e-138	1.77118e-136	ENSG00000101361	10528	FALSE	#N/A
ENSG00000106348.12	IMPDH1	7583.1	-0.840019	0.033622	-24.9842	9.07334e-138	4.9061e-136	ENSG00000106348	3614	TRUE	chr7:128044155-128045205
ENSG00000128833.8	MYO5C	419.812	2.83818	0.113644	24.9742	1.16628e-137	6.28896e-136	ENSG00000128833	55930	FALSE	#N/A
ENSG00000100614.13	PPM1A	7604.44	0.962923	0.0385864	24.955	1.8851e-137	1.01372e-135	ENSG00000100614	5494	TRUE	chr14:60718129-60719019;chr14:60732304-60732716;chr14:60742697-60743306;chr14:60744438-60744634
ENSG00000143850.8	PLEKHA6	2500.16	1.13859	0.0456271	24.9542	1.921e-137	1.0302e-135	ENSG00000143850	22874	TRUE	chr1:204270313-204271126;chr1:204288644-204288953
ENSG00000227471.4	AKR1B15	891.636	-1.77745	0.071294	-24.9313	3.40984e-137	1.82366e-135	ENSG00000227471	441282	TRUE	chr7:134227960-134228297;chr7:134230771-134231297;chr7:134245926-134246909;chr7:134247762-134248171;chr7:134274206-134274732;chr7:134278665-134279131
ENSG00000168743.8	NPNT	603.175	2.41595	0.0969482	24.92	4.52279e-137	2.41232e-135	ENSG00000168743	255743	TRUE	chr4:106764859-106765319;chr4:106816901-106817996;chr4:106818389-106818833;chr4:106819053-106819669;chr4:106843518-106844267;chr4:106878871-106879147;chr4:106884609-106885441;chr4:106886502-106886827;chr4:106909845-106910056;chr4:106912066-106912563;chr4:106913692-106914033;chr4:106983519-106984000
ENSG00000173212.4	MAB21L3	642.984	-2.19358	0.088035	-24.9171	4.85349e-137	2.58169e-135	ENSG00000173212	126868	TRUE	chr1:116647732-116648036;chr1:116652300-116653385;chr1:116653940-116654737;chr1:116655919-116656547;chr1:116658094-116658546;chr1:116665612-116665976;chr1:116666244-116666979;chr1:116668413-116668769;chr1:116674372-116675002
ENSG00000106546.8	AHR	10052.8	0.866786	0.0348616	24.8636	1.84211e-136	9.77214e-135	ENSG00000106546	196	TRUE	chr7:17134582-17135080;chr7:17139140-17139439;chr7:17148823-17149074;chr7:17155940-17156574;chr7:17246768-17247326;chr7:17274164-17274333;chr7:17279279-17280060;chr7:17296049-17296218;chr7:17344563-17344879;chr7:17409739-17410020;chr7:17410915-17411100;chr7:17411788-17412193;chr7:17414368-17414679;chr7:17421352-17421642;chr7:17441723-17442474;chr7:17447999-17448478;chr7:17474561-17474810;chr7:174…
ENSG00000147459.13	DOCK5	5202.01	1.20749	0.0485926	24.8492	2.63952e-136	1.39646e-134	ENSG00000147459	80005	TRUE	chr8:24933564-24934586;chr8:24935266-24935496;chr8:24935735-24936590;chr8:25032746-25033192;chr8:25039124-25039393;chr8:25052709-25053428;chr8:25066340-25066660;chr8:25074865-25075149;chr8:25091408-25091723;chr8:25101245-25101561;chr8:25105796-25106228;chr8:25118904-25119514;chr8:25176869-25177138;chr8:25200000-25200310
ENSG00000188229.5	TUBB4B	22441.6	-0.829876	0.0334179	-24.8333	3.91925e-136	2.06793e-134	ENSG00000188229	10383	TRUE	chr9:140136028-140136260
ENSG00000149809.10	TM7SF2	1356.21	1.47749	0.0595058	24.8294	4.31919e-136	2.27284e-134	ENSG00000149809	7108	FALSE	#N/A
ENSG00000157110.11	RBPMS	1533.24	1.40343	0.0565957	24.7974	9.56675e-136	5.02075e-134	ENSG00000157110	11030	TRUE	chr8:30216104-30216430;chr8:30221984-30222386;chr8:30278539-30279018;chr8:30290270-30290888;chr8:30305748-30306585;chr8:30314460-30314792;chr8:30320818-30321061;chr8:30321397-30321666;chr8:30321886-30322299;chr8:30389298-30390203
ENSG00000137177.14	KIF13A	4813.13	-1.07975	0.0435518	-24.7924	1.08332e-135	5.67023e-134	ENSG00000137177	63971	TRUE	chr6:17864146-17866791;chr6:17868107-17868512;chr6:17899463-17900128;chr6:17901842-17902452;chr6:17907722-17908310;chr6:17932825-17933027;chr6:17937017-17937379;chr6:17993703-17994051;chr6:18016584-18017235;chr6:18021666-18022025;chr6:18028123-18029322;chr6:18047496-18048121;chr6:18053231-18053729
ENSG00000142627.9	EPHA2	10974.6	0.943216	0.0380998	24.7564	2.64216e-135	1.37926e-133	ENSG00000142627	1969	TRUE	chr1:16449536-16450734;chr1:16469869-16470905;chr1:16471648-16472557;chr1:16478843-16479252;chr1:16481440-16481869;chr1:16482231-16482837;chr1:16496167-16496477;chr1:16499653-16500502
ENSG00000179431.5	FJX1	483.108	-2.53445	0.102407	-24.7488	3.19761e-135	1.66479e-133	ENSG00000179431	24147	TRUE	chr11:35601149-35601469;chr11:35604738-35604993;chr11:35605416-35606321;chr11:35607956-35608447;chr11:35614726-35615087;chr11:35643652-35644236;chr11:35651282-35651989
ENSG00000182010.6	RTKN2	1333.1	1.42687	0.0576805	24.7375	4.2228e-135	2.19273e-133	ENSG00000182010	219790	TRUE	chr10:63895379-63895604;chr10:63947883-63948089;chr10:63993588-63994449;chr10:64003075-64003426
ENSG00000023608.4	SNAPC1	1593.05	-1.33219	0.0538818	-24.7243	5.86056e-135	3.03512e-133	ENSG00000023608	6617	TRUE	chr14:62232029-62233206
ENSG00000138131.3	LOXL4	1285.11	1.64012	0.0664023	24.6997	1.07751e-134	5.56561e-133	ENSG00000138131	84171	TRUE	chr10:100025178-100025516;chr10:100028477-100029527;chr10:100053449-100054184;chr10:100055709-100057042;chr10:100074296-100074762
ENSG00000162337.7	LRP5	12603.4	0.76618	0.0310723	24.6579	3.02447e-134	1.55812e-132	ENSG00000162337	4041	TRUE	chr11:68069971-68070337;chr11:68080231-68080871;chr11:68104743-68105305;chr11:68111516-68111793;chr11:68147836-68148175
ENSG00000183762.8	KREMEN1	2161.97	-1.5158	0.0614846	-24.6533	3.39114e-134	1.74244e-132	ENSG00000183762	83999	TRUE	chr22:29467135-29468017
ENSG00000132382.10	MYBBP1A	3709.49	-1.0692	0.0434471	-24.6093	1.00433e-133	5.14699e-132	ENSG00000132382	10514	FALSE	#N/A
ENSG00000052749.9	RRP12	2047.06	-1.23907	0.0503902	-24.5895	1.63424e-133	8.35334e-132	ENSG00000052749	23223	TRUE	chr10:99168124-99168723;chr10:99172521-99173122
ENSG00000126777.13	KTN1	48702.8	0.734102	0.0298736	24.5736	2.42126e-133	1.2344e-131	ENSG00000126777	3895	TRUE	chr14:56074442-56074633;chr14:56157114-56157570;chr14:56171857-56173284
ENSG00000135269.13	TES	8381.42	0.797025	0.0324471	24.5638	3.07736e-133	1.56483e-131	ENSG00000135269	26136	TRUE	chr7:115858058-115858589;chr7:115899750-115900505
ENSG00000148400.9	NOTCH1	3322.89	-1.18255	0.0481887	-24.54	5.53267e-133	2.80608e-131	ENSG00000148400	4851	FALSE	#N/A
ENSG00000135272.5	MDFIC	2601.6	1.10494	0.0450397	24.5326	6.62748e-133	3.35268e-131	ENSG00000135272	29969	TRUE	chr7:114459692-114460360;chr7:114463344-114463753;chr7:114521843-114522076;chr7:114541924-114542220;chr7:114670561-114671189;chr7:114727541-114727792;chr7:114739700-114740267;chr7:114775856-114776298;chr7:114777305-114777778;chr7:114813258-114813839;chr7:114870692-114871453;chr7:114889066-114889550;chr7:114892601-114892888;chr7:114948466-114948635;chr7:114980234-114981359;chr7:114989758-114990058
ENSG00000111897.6	SERINC1	8841.53	0.793038	0.0323654	24.5026	1.38432e-132	6.98496e-131	ENSG00000111897	57515	TRUE	chr6:122775933-122776102
ENSG00000167191.7	GPRC5B	404.638	2.8247	0.115337	24.4909	1.84891e-132	9.30522e-131	ENSG00000167191	51704	TRUE	chr16:19890597-19891058
ENSG00000128050.4	PAICS	16634.4	-0.862126	0.035221	-24.4776	2.55727e-132	1.28373e-130	ENSG00000128050	10606	FALSE	#N/A
ENSG00000117595.6	IRF6	3674.68	-1.06763	0.0436862	-24.4385	6.66873e-132	3.33913e-130	ENSG00000117595	3664	TRUE	chr1:209981430-209981802;chr1:209988878-209990554
ENSG00000095739.7	BAMBI	401.36	2.85947	0.117147	24.4093	1.36215e-131	6.80312e-130	ENSG00000095739	25805	TRUE	chr10:28966908-28967363;chr10:29002521-29003240;chr10:29010113-29010343
ENSG00000087494.11	PTHLH	3891.32	-3.02017	0.123825	-24.3906	2.15049e-131	1.07132e-129	ENSG00000087494	5744	TRUE	chr12:28051877-28052733;chr12:28113595-28113997;chr12:28126399-28127449;chr12:28134807-28135245;chr12:28137080-28137650;chr12:28140180-28140643;chr12:28141226-28142578;chr12:28149704-28150076;chr12:28151628-28152000;chr12:28152388-28153308;chr12:28166643-28166827;chr12:28174395-28175012;chr12:28176245-28177038;chr12:28185807-28186836;chr12:28187277-28187641
ENSG00000112414.10	GPR126	2059.28	1.2305	0.0504732	24.3793	2.83719e-131	1.40983e-129	ENSG00000112414	57211	FALSE	#N/A
ENSG00000078401.6	EDN1	1330.71	1.544	0.0634012	24.3529	5.4057e-131	2.67937e-129	ENSG00000078401	1906	TRUE	chr6:12222673-12223266;chr6:12228673-12229339;chr6:12246184-12247577;chr6:12249843-12250357;chr6:12266073-12266441;chr6:12275393-12275699;chr6:12287842-12288719;chr6:12289249-12289974;chr6:12290206-12290637;chr6:12324329-12324837;chr6:12328371-12329503;chr6:12332263-12332461;chr6:12340689-12340962;chr6:12343428-12343855;chr6:12348693-12349320;chr6:12371930-12372110;chr6:12379934-12380188;chr6:124…
ENSG00000145685.9	LHFPL2	2980.98	1.04057	0.0427956	24.3148	1.36807e-130	6.76387e-129	ENSG00000145685	10184	TRUE	chr5:77890805-77891275;chr5:77911478-77911948;chr5:77934311-77934738;chr5:77965010-77965242;chr5:77974173-77975310;chr5:77993930-77994523;chr5:77995370-77996092;chr5:78001720-78001940;chr5:78005623-78006179;chr5:78067733-78068005;chr5:78069267-78070017;chr5:78075490-78076176
ENSG00000088726.11	TMEM40	1215.98	-1.59214	0.0655699	-24.2815	3.07117e-130	1.5146e-128	ENSG00000088726	55287	TRUE	chr3:12795164-12795410;chr3:12800633-12801835;chr3:12804745-12805349
ENSG00000149527.13	PLCH2	1096.74	-1.85139	0.0762565	-24.2785	3.31098e-130	1.62877e-128	ENSG00000149527	9651	TRUE	chr1:2425775-2425972
ENSG00000080824.14	HSP90AA1	136853	-0.821899	0.0338788	-24.26	5.18488e-130	2.54422e-128	ENSG00000080824	3320	TRUE	chr14:102550367-102550654;chr14:102560353-102560635
ENSG00000157227.8	MMP14	13366.3	-0.786946	0.0324776	-24.2304	1.06333e-129	5.20473e-128	ENSG00000157227	4323	TRUE	chr14:23307937-23309005;chr14:23318358-23318682
ENSG00000105928.9	DFNA5	797.284	-1.79007	0.0739213	-24.2158	1.51504e-129	7.39732e-128	ENSG00000105928	1687	FALSE	#N/A
ENSG00000163811.7	WDR43	4066.35	-0.931265	0.0384865	-24.1972	2.38282e-129	1.16055e-127	ENSG00000163811	23160	TRUE	chr2:29117747-29118567
ENSG00000176834.9	VSIG10	2333.3	1.17839	0.0487197	24.1871	3.04245e-129	1.47815e-127	ENSG00000176834	54621	TRUE	chr12:118527189-118527475
ENSG00000117399.9	CDC20	9290.19	-0.883041	0.0365276	-24.1746	4.11225e-129	1.99297e-127	ENSG00000117399	991	FALSE	#N/A
ENSG00000105281.8	SLC1A5	10944.2	-0.79909	0.03311	-24.1344	1.08819e-128	5.26085e-127	ENSG00000105281	6510	TRUE	chr19:47274167-47274730;chr19:47287669-47288344
ENSG00000136653.15	RASSF5	474.393	2.59594	0.107767	24.0884	3.30805e-128	1.59534e-126	ENSG00000136653	#N/A	TRUE	chr1:206683766-206684050;chr1:206686759-206687713;chr1:206694610-206694825;chr1:206698133-206698676;chr1:206760003-206760591;chr1:206763204-206764005
ENSG00000138061.7	CYP1B1	498.468	2.41015	0.100097	24.0781	4.24228e-128	2.04087e-126	ENSG00000138061	1545	TRUE	chr2:38283304-38283770;chr2:38323300-38323726
ENSG00000117519.11	CNN3	8298.52	0.882806	0.0367022	24.0532	7.72904e-128	3.70918e-126	ENSG00000117519	1266	FALSE	#N/A
ENSG00000175792.7	RUVBL1	3215.44	-1.08395	0.0450901	-24.0396	1.07232e-127	5.13354e-126	ENSG00000175792	8607	TRUE	chr3:127814022-127814528;chr3:127896699-127896990;chr3:127989402-127989679
ENSG00000071073.8	MGAT4A	312.476	3.76673	0.156922	24.0039	2.53441e-127	1.21035e-125	ENSG00000071073	11320	TRUE	chr2:99275328-99275681;chr2:99364446-99364760
ENSG00000130821.11	SLC6A8	4066.57	-1.10308	0.0460371	-23.9607	7.15142e-127	3.40699e-125	ENSG00000130821	6535	TRUE	chrX:152959026-152959325
ENSG00000145569.5	FAM105A	1022.79	1.6408	0.0685593	23.9326	1.404e-126	6.67256e-125	ENSG00000145569	54491	FALSE	#N/A
ENSG00000067113.12	PPAP2A	2302.92	1.10175	0.0460672	23.9163	2.07483e-126	9.83691e-125	ENSG00000067113	8611	FALSE	#N/A
ENSG00000133985.2	TTC9	708.903	1.88832	0.07902	23.8967	3.31115e-126	1.56605e-124	ENSG00000133985	23508	TRUE	chr14:71132845-71133267;chr14:71138861-71139035;chr14:71145064-71145578
ENSG00000213626.7	LBH	589.083	2.13049	0.089351	23.8441	1.16641e-125	5.50343e-124	ENSG00000213626	81606	TRUE	chr2:30440634-30441261;chr2:30441493-30442191;chr2:30444339-30444780;chr2:30454368-30454791;chr2:30456966-30457477;chr2:30475728-30476300;chr2:30495848-30496790;chr2:30497312-30498452
ENSG00000111331.8	OAS3	11374.5	-0.884997	0.0371288	-23.8359	1.41935e-125	6.68082e-124	ENSG00000111331	4940	TRUE	chr12:113364290-113364770;chr12:113370359-113370935;chr12:113374136-113375470
ENSG00000065717.10	TLE2	328.69	3.56061	0.149406	23.8318	1.56276e-125	7.33825e-124	ENSG00000065717	7089	TRUE	chr19:3034915-3035459
ENSG00000143375.10	CGN	1645.11	1.282	0.0538042	23.8271	1.74963e-125	8.19611e-124	ENSG00000143375	57530	FALSE	#N/A
ENSG00000053372.4	MRTO4	3630.2	-0.979008	0.0411146	-23.8117	2.52706e-125	1.18098e-123	ENSG00000053372	51154	FALSE	#N/A
ENSG00000196922.6	ZNF252P	1273	-1.41884	0.0596312	-23.7935	3.89765e-125	1.81717e-123	ENSG00000196922	#N/A	FALSE	#N/A
ENSG00000134046.7	MBD2	3056.26	-0.987236	0.041514	-23.7808	5.27841e-125	2.45509e-123	ENSG00000134046	8932	TRUE	chr18:51749625-51750359
ENSG00000145349.12	CAMK2D	3057.98	1.01247	0.0426801	23.7222	2.12606e-124	9.86532e-123	ENSG00000145349	817	TRUE	chr4:114564646-114565059;chr4:114566873-114568069;chr4:114743036-114743564
ENSG00000136848.12	DAB2IP	2379	-1.09492	0.0461692	-23.7154	2.50399e-124	1.15916e-122	ENSG00000136848	153090	TRUE	chr9:124320182-124321072;chr9:124323775-124325012;chr9:124327220-124327612;chr9:124369614-124370344;chr9:124374715-124376007;chr9:124396611-124397019;chr9:124398662-124399241;chr9:124457378-124457672;chr9:124462085-124463753;chr9:124466597-124467001
ENSG00000224769.1	AC069213.1	310.982	3.72946	0.157339	23.7033	3.33172e-124	1.5387e-122	ENSG00000224769	#N/A	FALSE	#N/A
ENSG00000165895.13	ARHGAP42	987.771	1.73075	0.0731692	23.654	1.07248e-123	4.94147e-122	ENSG00000165895	143872	TRUE	chr11:100312884-100313075;chr11:100383305-100383589;chr11:100407723-100408057;chr11:100495851-100496082;chr11:100509779-100510270;chr11:100560574-100560964;chr11:100563037-100563519;chr11:100590560-100590956;chr11:100646851-100647147;chr11:100647358-100648222;chr11:100651153-100651722;chr11:100696147-100696856;chr11:100698884-100699311;chr11:100702183-100702427;chr11:100708105-100708415;chr11:100…
ENSG00000141232.4	TOB1	3573.23	0.99811	0.042272	23.6116	2.92858e-123	1.34619e-121	ENSG00000141232	10140	TRUE	chr17:48968067-48968420;chr17:48979452-48979676;chr17:48981551-48982270;chr17:48985630-48986105;chr17:48999412-48999934;chr17:49026846-49027228;chr17:49031338-49032144
ENSG00000185033.10	SEMA4B	12770.3	-0.846768	0.0358736	-23.6042	3.49059e-123	1.60078e-121	ENSG00000185033	10509	TRUE	chr15:90698129-90698686;chr15:90701253-90701785;chr15:90703278-90704782;chr15:90705217-90705583;chr15:90708866-90709514;chr15:90733563-90735420;chr15:90754632-90756518;chr15:90756722-90757070
ENSG00000175592.4	FOSL1	918.592	-1.94941	0.0827227	-23.5656	8.68817e-123	3.97509e-121	ENSG00000175592	8061	TRUE	chr11:65666529-65667093
ENSG00000144381.12	HSPD1	39176.1	-0.734691	0.0312229	-23.5305	1.98656e-122	9.06795e-121	ENSG00000144381	3329	FALSE	#N/A
ENSG00000163347.5	CLDN1	21053.3	-1.05408	0.0448174	-23.5193	2.58588e-122	1.17763e-120	ENSG00000163347	9076	TRUE	chr3:189947616-189948402;chr3:189983530-189984001;chr3:189990372-189991014;chr3:189996833-189997401;chr3:189999160-189999370;chr3:190018863-190019376;chr3:190024310-190024720;chr3:190036576-190036811;chr3:190037504-190037807;chr3:190040759-190041238;chr3:190043659-190044614;chr3:190053952-190054924;chr3:190056220-190057203;chr3:190062879-190063588
ENSG00000025796.9	SEC63	4154.14	-0.947582	0.0402916	-23.5181	2.66388e-122	1.21034e-120	ENSG00000025796	11231	FALSE	#N/A
ENSG00000163513.13	TGFBR2	11440.9	0.745157	0.0316976	23.5083	3.35382e-122	1.52029e-120	ENSG00000163513	7048	TRUE	chr3:30019504-30019826;chr3:30120353-30120822;chr3:30145423-30145748;chr3:30239886-30240205;chr3:30269134-30269947;chr3:30309728-30310334;chr3:30373611-30374519;chr3:30383831-30384577;chr3:30385830-30386126;chr3:30387785-30388644;chr3:30389066-30389752;chr3:30395095-30395841;chr3:30396526-30396788;chr3:30398058-30399605;chr3:30412383-30412762;chr3:30414968-30415702;chr3:30553095-30553413;chr3:305…
ENSG00000014216.11	CAPN1	29717.5	-0.760563	0.0323767	-23.4911	5.02861e-122	2.27423e-120	ENSG00000014216	823	TRUE	chr11:64948974-64949564;chr11:64950178-64951334
ENSG00000137501.12	SYTL2	419.006	2.64008	0.112435	23.4809	6.38802e-122	2.88239e-120	ENSG00000137501	54843	TRUE	chr11:85422006-85422279;chr11:85487488-85487994;chr11:85498896-85499269;chr11:85517857-85518643;chr11:85534949-85535156;chr11:85538800-85539145;chr11:85539704-85539920
ENSG00000111962.7	UST	1093.22	1.65163	0.0703614	23.4736	7.5943e-122	3.41883e-120	ENSG00000111962	10090	TRUE	chr6:149069037-149069853;chr6:149152682-149153005;chr6:149157234-149157796;chr6:149158933-149159455;chr6:149175161-149176167
ENSG00000132507.13	EIF5A	30450.5	-0.792375	0.0338462	-23.4111	3.29704e-121	1.48087e-119	ENSG00000132507	1984	FALSE	#N/A
ENSG00000198691.7	ABCA4	8315.82	0.820972	0.0350683	23.4107	3.32826e-121	1.49149e-119	ENSG00000198691	24	TRUE	chr1:94426069-94427166;chr1:94429068-94429565;chr1:94429773-94431832;chr1:94454083-94454872;chr1:94457872-94458320;chr1:94458957-94459738;chr1:94487934-94488365;chr1:94493375-94493598;chr1:94505566-94505987;chr1:94547172-94548273;chr1:94566429-94566966;chr1:94569140-94569706
ENSG00000123933.10	MXD4	3100.45	1.24606	0.0532376	23.4056	3.74663e-121	1.67515e-119	ENSG00000123933	10608	FALSE	#N/A
ENSG00000077238.9	IL4R	3321.56	-1.05517	0.0450947	-23.3989	4.3852e-121	1.9562e-119	ENSG00000077238	3566	TRUE	chr16:27326920-27330496;chr16:27334216-27334771;chr16:27338285-27338900
ENSG00000185352.7	HS6ST3	493.906	2.30813	0.0986958	23.3863	5.89562e-121	2.62402e-119	ENSG00000185352	266722	TRUE	chr13:96811802-96812401;chr13:96824233-96824746;chr13:96853166-96853353;chr13:96890884-96891553;chr13:96911476-96911741;chr13:96966041-96966373;chr13:97007489-97007790
ENSG00000176171.7	BNIP3	1146.76	-1.67382	0.0716521	-23.3603	1.08184e-120	4.80416e-119	ENSG00000176171	664	TRUE	chr10:133811050-133811554;chr10:133829243-133829785
ENSG00000065618.12	COL17A1	9090.46	-1.06498	0.0456201	-23.3445	1.56606e-120	6.93873e-119	ENSG00000065618	1308	TRUE	chr10:105842682-105843232;chr10:105845473-105846246
ENSG00000115866.6	DARS	4956.65	-0.903036	0.0386905	-23.34	1.74259e-120	7.70348e-119	ENSG00000115866	1615	FALSE	#N/A
ENSG00000113645.9	WWC1	1826.4	1.29012	0.0553108	23.3249	2.47761e-120	1.09282e-118	ENSG00000113645	23286	TRUE	chr5:167653617-167654513;chr5:167727609-167728239;chr5:167741760-167742213;chr5:167751918-167752169;chr5:167773409-167773781;chr5:167786892-167787251;chr5:167817496-167817892;chr5:167828992-167829319;chr5:167830586-167830912
ENSG00000068078.13	FGFR3	7998.96	-0.793849	0.0340762	-23.2963	4.83169e-120	2.12637e-118	ENSG00000068078	2261	TRUE	chr4:1759769-1760494;chr4:1768502-1770847;chr4:1772530-1772971;chr4:1774938-1775232;chr4:1784668-1785594;chr4:1791244-1792056
ENSG00000146072.6	TNFRSF21	34084.2	0.676704	0.0290533	23.2918	5.36907e-120	2.35759e-118	ENSG00000146072	27242	TRUE	chr6:47150290-47150560;chr6:47151652-47152491;chr6:47156086-47156883;chr6:47168200-47168603;chr6:47172213-47172805;chr6:47205513-47205728;chr6:47210181-47210577;chr6:47215004-47215428;chr6:47243418-47243726
ENSG00000148660.16	CAMK2G	4949.54	0.93485	0.0401893	23.2612	1.09647e-119	4.80393e-118	ENSG00000148660	818	TRUE	chr10:75635764-75636269;chr10:75646664-75649424
ENSG00000110697.8	PITPNM1	6063.77	-0.788582	0.0339244	-23.2452	1.58906e-119	6.94658e-118	ENSG00000110697	9600	TRUE	chr11:67272834-67273751
ENSG00000182606.10	TRAK1	4850.88	0.864233	0.0372075	23.2274	2.4074e-119	1.05005e-117	ENSG00000182606	22906	TRUE	chr3:42084282-42085134;chr3:42096555-42097324;chr3:42098978-42099305;chr3:42112136-42112330;chr3:42121124-42121583;chr3:42122048-42122563;chr3:42132443-42133812;chr3:42144041-42144738;chr3:42163705-42165079;chr3:42170999-42171402;chr3:42176386-42176740;chr3:42191637-42191809
ENSG00000142910.11	TINAGL1	13657.9	-0.825674	0.0355481	-23.227	2.43139e-119	1.05817e-117	ENSG00000142910	64129	TRUE	chr1:32028458-32029127;chr1:32038158-32038893;chr1:32039429-32042237
ENSG00000085662.9	AKR1B1	56546.9	0.632138	0.0272179	23.2251	2.54032e-119	1.10313e-117	ENSG00000085662	231	TRUE	chr7:134119849-134120294;chr7:134128353-134129069;chr7:134155709-134155962
ENSG00000197746.9	PSAP	65615	0.661473	0.0284906	23.2172	3.05216e-119	1.32247e-117	ENSG00000197746	5660	TRUE	chr10:73611425-73611753
ENSG00000196576.10	PLXNB2	25775.5	0.659945	0.0284273	23.2152	3.19704e-119	1.38219e-117	ENSG00000196576	23654	TRUE	chr22:50720947-50721183;chr22:50731830-50732526;chr22:50743952-50744920
ENSG00000135048.9	TMEM2	1762.13	1.31338	0.0566829	23.1707	8.99208e-119	3.87905e-117	ENSG00000135048	23670	FALSE	#N/A
ENSG00000163702.14	IL17RC	1164.08	1.45505	0.0627989	23.1699	9.15297e-119	3.93979e-117	ENSG00000163702	84818	TRUE	chr3:9954054-9954408
ENSG00000078668.9	VDAC3	5994.39	-0.962574	0.0415868	-23.1461	1.58969e-118	6.82768e-117	ENSG00000078668	7419	FALSE	#N/A
ENSG00000161921.10	CXCL16	1097.07	1.51354	0.0654948	23.1094	3.72859e-118	1.59792e-116	ENSG00000161921	58191	FALSE	#N/A
ENSG00000115306.11	SPTBN1	18729.7	0.672271	0.0290974	23.1042	4.20512e-118	1.79822e-116	ENSG00000115306	6711	TRUE	chr2:54635956-54636296;chr2:54796158-54796462;chr2:54799420-54800461;chr2:54801229-54801848;chr2:54802488-54803202;chr2:54816775-54817380;chr2:54826847-54827612;chr2:54846813-54847705;chr2:54860454-54860951;chr2:54899830-54901101
ENSG00000117877.6	CD3EAP	949.623	-1.55361	0.0672708	-23.0949	5.21396e-118	2.22478e-116	ENSG00000117877	10849	FALSE	#N/A
ENSG00000103005.7	USB1	1838.78	-1.15987	0.0502988	-23.0596	1.17773e-117	5.01441e-116	ENSG00000103005	79650	FALSE	#N/A
ENSG00000138814.12	PPP3CA	3334.37	0.924048	0.0401135	23.0359	2.03861e-117	8.66098e-116	ENSG00000138814	5530	TRUE	chr4:102062217-102062719;chr4:102064868-102065222;chr4:102122545-102123019;chr4:102226143-102226431;chr4:102259384-102260004
ENSG00000143924.14	EML4	3749.86	-0.992168	0.0431424	-22.9975	4.93645e-117	2.09271e-115	ENSG00000143924	27436	TRUE	chr2:42345100-42345691;chr2:42351112-42352635;chr2:42354440-42355285;chr2:42355983-42356424;chr2:42360088-42360521;chr2:42465891-42466187;chr2:42554281-42554785
ENSG00000119698.7	PPP4R4	564.25	-2.107	0.0917089	-22.9749	8.30985e-117	3.51521e-115	ENSG00000119698	57718	TRUE	chr14:94637504-94638074
ENSG00000216775.2	RP1-152L7.5	675.69	1.93356	0.0841798	22.9694	9.43703e-117	3.98344e-115	ENSG00000216775	#N/A	FALSE	#N/A
ENSG00000084112.10	SSH1	5333.08	-0.895235	0.0389912	-22.9599	1.17333e-116	4.9421e-115	ENSG00000084112	54434	TRUE	chr12:109208575-109209167;chr12:109226457-109227500;chr12:109231978-109232600;chr12:109236060-109236637;chr12:109248291-109248543;chr12:109249291-109249530
ENSG00000215182.6	MUC5AC	289.173	4.51371	0.196794	22.9362	2.02248e-116	8.50047e-115	ENSG00000215182	4586	FALSE	#N/A
ENSG00000116191.13	RALGPS2	1127.05	1.49233	0.0650818	22.9301	2.32591e-116	9.75493e-115	ENSG00000116191	55103	TRUE	chr1:178671284-178671653;chr1:178675394-178676028;chr1:178742275-178742584
ENSG00000166979.8	EVA1C	644.52	-1.87583	0.0818562	-22.9161	3.20998e-116	1.3434e-114	ENSG00000166979	59271	TRUE	chr21:33797665-33799488;chr21:33799703-33800511;chr21:33814369-33815978;chr21:33835737-33836662;chr21:33851054-33851592
ENSG00000109686.12	SH3D19	5488.12	0.81042	0.0353663	22.915	3.29137e-116	1.37453e-114	ENSG00000109686	152503	FALSE	#N/A
ENSG00000075651.11	PLD1	1814.08	1.17207	0.0512203	22.8829	6.87685e-116	2.86579e-114	ENSG00000075651	5337	TRUE	chr3:171358258-171358694;chr3:171372372-171372914;chr3:171429945-171430543;chr3:171470232-171471964;chr3:171507589-171508207;chr3:171509518-171510912;chr3:171519446-171519959;chr3:171523965-171524502;chr3:171529146-171530134
ENSG00000142279.8	WTIP	649.775	1.89641	0.0830156	22.8441	1.67322e-115	6.95803e-114	ENSG00000142279	126374	FALSE	#N/A
ENSG00000047346.8	FAM214A	1447.15	1.56848	0.068694	22.8328	2.16406e-115	8.98017e-114	ENSG00000047346	56204	FALSE	#N/A
ENSG00000172795.11	DCP2	3664.42	1.06599	0.0467776	22.7885	5.95948e-115	2.46778e-113	ENSG00000172795	167227	TRUE	chr5:112293972-112294541;chr5:112316573-112317133;chr5:112317733-112318168;chr5:112453265-112453587
ENSG00000141753.5	IGFBP4	2161.51	-1.11149	0.0488142	-22.7698	9.12896e-115	3.77228e-113	ENSG00000141753	3487	TRUE	chr17:38610857-38611174
ENSG00000101311.11	FERMT1	4572.62	-0.891004	0.0391528	-22.7571	1.22143e-114	5.03659e-113	ENSG00000101311	55612	TRUE	chr20:6102638-6104369;chr20:6107557-6107826;chr20:6145340-6146403;chr20:6303254-6303856;chr20:6414890-6415094
ENSG00000106211.8	HSPB1	31843.6	-0.959858	0.0421904	-22.7506	1.41454e-114	5.82069e-113	ENSG00000106211	3315	TRUE	chr7:75926400-75927220;chr7:75929471-75929947;chr7:75931521-75931976;chr7:75934187-75934761
ENSG00000115484.10	CCT4	12102.8	-0.70768	0.0311117	-22.7464	1.55809e-114	6.39795e-113	ENSG00000115484	10575	FALSE	#N/A
ENSG00000170004.12	CHD3	18051.5	0.633984	0.0278893	22.7321	2.15644e-114	8.83645e-113	ENSG00000170004	1107	FALSE	#N/A
ENSG00000110237.3	ARHGEF17	2713.48	1.06639	0.0469785	22.6994	4.53898e-114	1.85606e-112	ENSG00000110237	9828	FALSE	#N/A
ENSG00000182795.12	C1orf116	3368.6	0.918312	0.0405112	22.6681	9.25268e-114	3.77571e-112	ENSG00000182795	79098	TRUE	chr1:207176039-207176512;chr1:207193361-207194215;chr1:207199401-207199826;chr1:207200478-207201104;chr1:207202248-207202631;chr1:207203179-207203946;chr1:207204908-207205566
ENSG00000177666.11	PNPLA2	4223.25	2.11728	0.0934547	22.6557	1.227e-113	4.9966e-112	ENSG00000177666	57104	FALSE	#N/A
ENSG00000120694.15	HSPH1	10390.9	-0.892416	0.0394072	-22.646	1.52688e-113	6.20487e-112	ENSG00000120694	10808	TRUE	chr13:31627271-31627621;chr13:31668384-31669143;chr13:31689818-31690280;chr13:31707149-31707366;chr13:31746747-31747091
ENSG00000166734.14	CASC4	5696.71	0.84023	0.0371178	22.6369	1.8798e-113	7.62331e-112	ENSG00000166734	113201	FALSE	#N/A
ENSG00000124299.9	PEPD	2305.13	1.09211	0.0482502	22.6342	1.99527e-113	8.07489e-112	ENSG00000124299	5184	TRUE	chr19:33973462-33973682;chr19:34049891-34050229
ENSG00000112531.12	QKI	7223.85	0.773236	0.0341721	22.6277	2.31307e-113	9.34174e-112	ENSG00000112531	9444	TRUE	chr6:163905251-163905491;chr6:164001012-164001200;chr6:164055541-164056343;chr6:164066631-164066949;chr6:164067198-164067525;chr6:164194953-164195141;chr6:164336162-164336468;chr6:164366686-164367210;chr6:164528537-164530567
ENSG00000171552.8	BCL2L1	4185.33	0.894621	0.0395675	22.61	3.45664e-113	1.39316e-111	ENSG00000171552	598	TRUE	chr20:30286904-30287609;chr20:30292304-30292681;chr20:30298305-30299501
ENSG00000181163.9	NPM1	53773.3	-0.681272	0.0301686	-22.5822	6.48777e-113	2.60947e-111	ENSG00000181163	4869	TRUE	chr5:170815501-170815803
ENSG00000109971.9	HSPA8	89959	-0.906235	0.0401338	-22.5804	6.75863e-113	2.71285e-111	ENSG00000109971	3312	TRUE	chr11:122953739-122954111;chr11:122954390-122954641;chr11:122988897-122989569
ENSG00000130202.5	PVRL2	2250.72	1.03944	0.0460882	22.5533	1.24717e-112	4.99579e-111	ENSG00000130202	5819	FALSE	#N/A
ENSG00000171680.16	PLEKHG5	1491.72	-1.44566	0.0641939	-22.5202	2.63172e-112	1.05204e-110	ENSG00000171680	57449	TRUE	chr1:6548671-6549551
ENSG00000102243.8	VGLL1	455.671	6.71147	0.298115	22.513	3.09262e-112	1.23378e-110	ENSG00000102243	51442	TRUE	chrX:135614150-135614461
ENSG00000138829.6	FBN2	4394.06	-0.889869	0.0396078	-22.467	8.72734e-112	3.47465e-110	ENSG00000138829	2201	TRUE	chr5:127684961-127685233;chr5:127874142-127875184;chr5:127882526-127882819;chr5:127965939-127966209;chr5:128018023-128018305;chr5:128022724-128022947;chr5:128042105-128042325
ENSG00000184220.6	CMSS1	900.322	-1.51258	0.0674191	-22.4354	1.77549e-111	7.0545e-110	ENSG00000184220	84319	FALSE	#N/A
ENSG00000114019.10	AMOTL2	1606.15	1.32761	0.059244	22.4092	3.19901e-111	1.26849e-109	ENSG00000114019	51421	TRUE	chr3:134028819-134029096;chr3:134047061-134047376;chr3:134055990-134056476;chr3:134057384-134057699;chr3:134060280-134060601;chr3:134071101-134071439;chr3:134100664-134101056
ENSG00000137145.16	DENND4C	4642.88	0.922143	0.0412028	22.3806	6.08305e-111	2.40722e-109	ENSG00000137145	55667	TRUE	chr9:19183950-19184721;chr9:19201880-19202581;chr9:19208541-19209438;chr9:19232171-19232436;chr9:19269630-19270116
ENSG00000101384.7	JAG1	5944.98	-0.791448	0.0353718	-22.3751	6.87999e-111	2.71711e-109	ENSG00000101384	182	TRUE	chr20:10533434-10533801;chr20:10538182-10538918;chr20:10539294-10540183;chr20:10559174-10559650;chr20:10560826-10561883;chr20:10571601-10572089;chr20:10573605-10574173;chr20:10574924-10575355;chr20:10576923-10577116;chr20:10577473-10578046;chr20:10579025-10580567;chr20:10600182-10600516;chr20:10634802-10635736;chr20:10645191-10646752;chr20:10647754-10648956;chr20:10652099-10652728;chr20:10686572-…
ENSG00000171488.10	LRRC8C	1483.44	-1.24597	0.0557824	-22.3363	1.64055e-110	6.46599e-109	ENSG00000171488	84230	TRUE	chr1:90137320-90138633
ENSG00000188976.6	NOC2L	6381.95	-0.922182	0.0413627	-22.295	4.12911e-110	1.62417e-108	ENSG00000188976	26155	FALSE	#N/A
ENSG00000170779.10	CDCA4	3839.94	-1.02619	0.0460691	-22.2751	6.44364e-110	2.52951e-108	ENSG00000170779	55038	TRUE	chr14:105470406-105470971;chr14:105483039-105483566;chr14:105491169-105491697;chr14:105494493-105495154;chr14:105496596-105496958
ENSG00000112977.11	DAP	5147.52	0.867828	0.0389671	22.2708	7.09077e-110	2.77799e-108	ENSG00000112977	1611	TRUE	chr5:10684409-10684756;chr5:10702293-10702674;chr5:10703057-10703416;chr5:10703760-10704146;chr5:10770218-10770439;chr5:10793961-10794267;chr5:10797031-10797603
ENSG00000152661.7	GJA1	7264.14	-1.9904	0.0894537	-22.2506	1.11221e-109	4.34868e-108	ENSG00000152661	2697	TRUE	chr6:121756285-121756958;chr6:121759062-121759811;chr6:121762670-121763018;chr6:121803237-121803779;chr6:121806393-121806729;chr6:121825442-121825611;chr6:121831610-121832375;chr6:121837128-121838142;chr6:121843231-121843727;chr6:121852997-121853232;chr6:121854436-121854964;chr6:121860601-121860981;chr6:121861435-121861627;chr6:121862569-121862833;chr6:121870948-121871213;chr6:121916552-121917164…
ENSG00000170425.3	ADORA2B	1572.13	-1.19842	0.0539252	-22.2238	2.02174e-109	7.8892e-108	ENSG00000170425	136	TRUE	chr17:15781322-15781879;chr17:15796841-15797328;chr17:15821649-15822193;chr17:15823981-15824568;chr17:15849960-15850998;chr17:15851266-15852028;chr17:15866744-15867784
ENSG00000196782.8	MAML3	1138.33	1.59162	0.0716289	22.2204	2.18216e-109	8.49829e-108	ENSG00000196782	55534	TRUE	chr4:140856038-140856236;chr4:140910515-140910880;chr4:140933446-140934235;chr4:140958622-140959046;chr4:140960224-140960733;chr4:140968516-140968909;chr4:141029935-141030367;chr4:141051703-141052287;chr4:141062274-141062917;chr4:141107873-141108531;chr4:141110171-141110615
ENSG00000139998.10	RAB15	5099.14	0.780312	0.0351206	22.2181	2.29794e-109	8.9315e-108	ENSG00000139998	376267	TRUE	chr14:65425568-65425853;chr14:65427557-65427978;chr14:65433698-65434021
ENSG00000233251.3	AC007743.1	339.185	2.89212	0.130247	22.205	3.07587e-109	1.19315e-107	ENSG00000233251	100129434	FALSE	#N/A
ENSG00000143653.9	SCCPDH	9096.65	0.791001	0.0356652	22.1785	5.53659e-109	2.14343e-107	ENSG00000143653	51097	TRUE	chr1:246873176-246873491
ENSG00000187123.10	LYPD6	669.008	1.86019	0.0838792	22.177	5.72749e-109	2.21298e-107	ENSG00000187123	130574	TRUE	chr2:150168200-150168480;chr2:150170202-150170451;chr2:150170651-150170900;chr2:150199166-150199438;chr2:150220650-150221077;chr2:150222355-150223183;chr2:150267409-150267935
ENSG00000116260.12	QSOX1	10797.3	0.737232	0.0333087	22.1333	1.50994e-108	5.82262e-107	ENSG00000116260	5768	TRUE	chr1:180138104-180138582;chr1:180139764-180140003
ENSG00000100219.12	XBP1	5809.58	0.824756	0.0372774	22.1248	1.82332e-108	7.01729e-107	ENSG00000100219	7494	TRUE	chr22:29203153-29203500;chr22:29215578-29215787;chr22:29218895-29219257
ENSG00000131037.10	EPS8L1	356.43	2.81853	0.127681	22.0747	5.53639e-108	2.12658e-106	ENSG00000131037	54869	FALSE	#N/A
ENSG00000160325.10	CACFD1	680.901	1.75796	0.0796904	22.0598	7.68713e-108	2.94693e-106	ENSG00000160325	11094	FALSE	#N/A
ENSG00000105289.10	TJP3	308.003	5.52394	0.250479	22.0535	8.84934e-108	3.38586e-106	ENSG00000105289	27134	TRUE	chr19:3718719-3718951
ENSG00000151689.8	INPP1	1689.51	-1.14326	0.0518547	-22.0474	1.01101e-107	3.8607e-106	ENSG00000151689	3628	TRUE	chr2:191199298-191199512;chr2:191217987-191218271;chr2:191222957-191223937
ENSG00000102547.14	CAB39L	1843.46	1.16438	0.0528399	22.0359	1.30453e-107	4.97189e-106	ENSG00000102547	81617	TRUE	chr13:49950110-49950588;chr13:49975467-49975720
ENSG00000188643.6	S100A16	13942.8	-0.723201	0.0328747	-21.9987	2.96226e-107	1.12681e-105	ENSG00000188643	140576	TRUE	chr1:153584514-153584953
ENSG00000105388.10	CEACAM5	986.104	1.55341	0.0706746	21.9798	4.49363e-107	1.70602e-105	ENSG00000105388	1048	TRUE	chr19:42203089-42203361
ENSG00000163053.6	SLC16A14	684.469	1.8003	0.0819296	21.9738	5.13461e-107	1.9456e-105	ENSG00000163053	151473	TRUE	chr2:230918143-230918410;chr2:230918720-230919070
ENSG00000197122.7	SRC	5067.36	-0.834911	0.0380285	-21.9549	7.77417e-107	2.94011e-105	ENSG00000197122	6714	TRUE	chr20:35960026-35961128;chr20:35964213-35964798;chr20:35972789-35973186;chr20:35984866-35985149;chr20:35986832-35987739;chr20:36023230-36023730;chr20:36042858-36043169
ENSG00000145040.3	UCN2	736.663	-1.71368	0.0780817	-21.9473	9.18423e-107	3.46669e-105	ENSG00000145040	90226	FALSE	#N/A
ENSG00000103067.7	ESRP2	5411.95	0.822884	0.0374951	21.9465	9.35846e-107	3.52568e-105	ENSG00000103067	80004	TRUE	chr16:68267973-68268524;chr16:68268874-68269227
ENSG00000001084.6	GCLC	4679.77	0.918089	0.0418693	21.9275	1.41963e-106	5.33802e-105	ENSG00000001084	2729	TRUE	chr6:53330474-53330949;chr6:53448584-53448842
ENSG00000196923.9	PDLIM7	3724.03	-1.00459	0.045836	-21.9171	1.78397e-106	6.69518e-105	ENSG00000196923	9260	FALSE	#N/A
ENSG00000005884.13	ITGA3	30888.8	-0.68884	0.0314519	-21.9014	2.51976e-106	9.43851e-105	ENSG00000005884	3675	TRUE	chr17:48133861-48134593;chr17:48138943-48140266;chr17:48141882-48142497
ENSG00000104881.10	PPP1R13L	2726	-1.21233	0.0553916	-21.8864	3.49717e-106	1.30747e-104	ENSG00000104881	10848	TRUE	chr19:45903360-45903983;chr19:45905521-45906234
ENSG00000115339.9	GALNT3	7348.77	0.74891	0.0342195	21.8855	3.57068e-106	1.33242e-104	ENSG00000115339	2591	TRUE	chr2:166619352-166619532;chr2:166661337-166661561
ENSG00000126261.8	UBA2	6971.27	-0.820003	0.037489	-21.8732	4.68025e-106	1.74315e-104	ENSG00000126261	10054	FALSE	#N/A
ENSG00000163898.5	LIPH	709.373	1.74565	0.0799104	21.8451	8.64643e-106	3.21425e-104	ENSG00000163898	200879	TRUE	chr3:185255213-185255657
ENSG00000166226.8	CCT2	18528.4	-0.710172	0.0325162	-21.8406	9.55948e-106	3.54695e-104	ENSG00000166226	10576	FALSE	#N/A
ENSG00000142207.5	URB1	2399.16	-1.00851	0.0462223	-21.8187	1.54305e-105	5.71452e-104	ENSG00000142207	9875	TRUE	chr21:33758515-33758982
ENSG00000167693.12	NXN	1571.5	-1.22638	0.0562618	-21.7978	2.4328e-105	8.99266e-104	ENSG00000167693	64359	TRUE	chr17:767251-767979;chr17:769767-770319;chr17:807027-807817;chr17:812493-813460;chr17:828012-828934;chr17:830977-831717;chr17:836468-837092;chr17:876216-876798
ENSG00000090776.5	EFNB1	1487.02	-1.26273	0.0579434	-21.7925	2.73397e-105	1.00869e-103	ENSG00000090776	1947	TRUE	chrX:68057839-68058112;chrX:68098805-68099349;chrX:68114586-68115532
ENSG00000100591.3	AHSA1	12743.9	-0.675285	0.0309965	-21.7858	3.16151e-105	1.16424e-103	ENSG00000100591	10598	TRUE	chr14:77936854-77937166
ENSG00000246705.3	H2AFJ	2814.64	0.964767	0.0443411	21.7579	5.8207e-105	2.13949e-103	ENSG00000246705	55766	FALSE	#N/A
ENSG00000140199.7	SLC12A6	1862.87	1.12235	0.0515893	21.7554	6.13815e-105	2.25195e-103	ENSG00000140199	9990	TRUE	chr15:34531592-34531876;chr15:34563671-34564077;chr15:34567959-34568332;chr15:34571532-34572649;chr15:34593305-34593580
ENSG00000136603.9	SKIL	3748.38	1.00937	0.0463966	21.7553	6.15819e-105	2.25509e-103	ENSG00000136603	6498	TRUE	chr3:170052663-170052949;chr3:170060331-170060550;chr3:170061690-170062118;chr3:170074477-170075139
ENSG00000103978.11	TMEM87A	9019.83	0.698938	0.0321427	21.7448	7.73326e-105	2.8266e-103	ENSG00000103978	25963	FALSE	#N/A
ENSG00000112110.5	MRPL18	2624.13	-1.06519	0.04901	-21.7342	9.75235e-105	3.55798e-103	ENSG00000112110	29074	FALSE	#N/A
ENSG00000124942.9	AHNAK	36355.2	0.798543	0.0367522	21.7278	1.12096e-104	4.08206e-103	ENSG00000124942	79026	TRUE	chr11:62267515-62268192;chr11:62269601-62270154;chr11:62275771-62276424;chr11:62306566-62307310;chr11:62310277-62311610;chr11:62313022-62313476;chr11:62315194-62316214;chr11:62317022-62317333
ENSG00000136193.12	SCRN1	1887.46	1.08842	0.0501068	21.722	1.27139e-104	4.62128e-103	ENSG00000136193	9805	TRUE	chr7:29983344-29984133
ENSG00000005469.7	CROT	2559.16	1.06373	0.0489773	21.7189	1.36017e-104	4.93482e-103	ENSG00000005469	54677	TRUE	chr7:87027729-87028045
ENSG00000136802.7	LRRC8A	3734.88	-0.906699	0.0417569	-21.7137	1.52221e-104	5.51254e-103	ENSG00000136802	56262	TRUE	chr9:131652516-131653522;chr9:131654589-131655094
ENSG00000149260.10	CAPN5	287.447	3.19369	0.147131	21.7065	1.78271e-104	6.44401e-103	ENSG00000149260	726	FALSE	#N/A
ENSG00000102144.9	PGK1	26318.9	-0.678643	0.0313713	-21.6326	8.86048e-104	3.19694e-102	ENSG00000102144	5230	TRUE	chrX:77347803-77348183
ENSG00000127334.10	DYRK2	3102.63	0.997725	0.0461223	21.6321	8.95193e-104	3.22401e-102	ENSG00000127334	8445	TRUE	chr12:67869426-67869944;chr12:67877138-67878120;chr12:67913635-67913904;chr12:67927583-67928823;chr12:67934765-67935743;chr12:67986891-67987149;chr12:67988389-67989523;chr12:68000850-68001087;chr12:68043721-68044484;chr12:68108439-68108791;chr12:68120692-68121091;chr12:68221175-68221344;chr12:68226253-68226555;chr12:68275398-68275611;chr12:68294084-68294566
ENSG00000197119.8	SLC25A29	612.604	2.04589	0.094589	21.6293	9.52164e-104	3.42291e-102	ENSG00000197119	123096	FALSE	#N/A
ENSG00000187134.8	AKR1C1	65893.2	-0.767019	0.0354663	-21.6267	1.00705e-103	3.61361e-102	ENSG00000187134	1645	TRUE	chr10:4981971-4982635;chr10:4983765-4984132;chr10:4990005-4990305;chr10:4999130-4999497;chr10:5004082-5004706
ENSG00000138759.13	FRAS1	922.723	1.5034	0.0695351	21.6207	1.14797e-103	4.11173e-102	ENSG00000138759	80144	TRUE	chr4:78936056-78936296;chr4:78983224-78983945;chr4:79084062-79084329;chr4:79097698-79097967;chr4:79106260-79106530;chr4:79106763-79107137;chr4:79118264-79118463;chr4:79141060-79141832;chr4:79168702-79169474;chr4:79290880-79291060;chr4:79338690-79339125
ENSG00000068697.6	LAPTM4A	10120.4	0.789833	0.0365484	21.6106	1.42771e-103	5.10437e-102	ENSG00000068697	9741	TRUE	chr2:20265849-20266487;chr2:20267668-20268203;chr2:20292498-20292914;chr2:20322467-20323099
ENSG00000117298.10	ECE1	5864.44	0.793929	0.0367427	21.6078	1.51771e-103	5.41628e-102	ENSG00000117298	1889	TRUE	chr1:21655897-21656143;chr1:21682399-21683091;chr1:21688068-21688381;chr1:21692695-21693150;chr1:21704972-21705239;chr1:21709994-21710356
ENSG00000114999.7	TTL	1505.91	-1.24796	0.0577826	-21.5975	1.89721e-103	6.75833e-102	ENSG00000114999	150465	TRUE	chr2:113251528-113251920;chr2:113266834-113267122
ENSG00000261786.1	RP4-555D20.2	894.645	1.65581	0.0766913	21.5905	2.20512e-103	7.84096e-102	ENSG00000261786	#N/A	FALSE	#N/A
ENSG00000169435.9	RASSF6	1599.29	-1.23822	0.0573627	-21.5859	2.43861e-103	8.65552e-102	ENSG00000169435	166824	TRUE	chr4:74455024-74455609;chr4:74475435-74475620;chr4:74477697-74478138;chr4:74478871-74479252;chr4:74481387-74481743;chr4:74515683-74516538;chr4:74517019-74517553;chr4:74540140-74540730
ENSG00000115053.11	NCL	61466.9	-0.681877	0.0316118	-21.5704	3.4107e-103	1.2084e-101	ENSG00000115053	4691	TRUE	chr2:232337131-232337393
ENSG00000058085.10	LAMC2	4679.29	0.841562	0.0390625	21.544	6.02523e-103	2.13087e-101	ENSG00000058085	3918	TRUE	chr1:183117770-183118173;chr1:183129137-183129467;chr1:183132519-183132907;chr1:183133314-183134510;chr1:183155146-183155492;chr1:183167444-183167978;chr1:183181990-183182374
ENSG00000165271.12	NOL6	4368.75	-0.861333	0.0399806	-21.5438	6.05577e-103	2.13782e-101	ENSG00000165271	65083	TRUE	chr9:33458428-33458922;chr9:33464167-33464708
ENSG00000183741.7	CBX6	1797.11	1.19808	0.0557216	21.5011	1.51917e-102	5.35338e-101	ENSG00000183741	23466	FALSE	#N/A
ENSG00000123136.10	DDX39A	5100.95	-0.793035	0.0369412	-21.4675	3.13407e-102	1.10243e-100	ENSG00000123136	10212	FALSE	#N/A
ENSG00000139514.8	SLC7A1	3784.43	-0.878771	0.0409462	-21.4616	3.55734e-102	1.24908e-100	ENSG00000139514	6541	TRUE	chr13:30168375-30168730;chr13:30251058-30252281;chr13:30267651-30268234;chr13:30276972-30277506
ENSG00000155269.7	GPR78	1451.06	1.38481	0.0646784	21.4108	1.06058e-101	3.71733e-100	ENSG00000155269	27201	TRUE	chr4:8535061-8535417;chr4:8535883-8536388;chr4:8549023-8550827;chr4:8558484-8558976
ENSG00000166949.11	SMAD3	6720.19	0.72871	0.034046	21.4036	1.23549e-101	4.32267e-100	ENSG00000166949	4088	TRUE	chr15:67224157-67225228;chr15:67248380-67248821;chr15:67316295-67317195;chr15:67318062-67318393;chr15:67334016-67334814;chr15:67340757-67343126;chr15:67386705-67387001;chr15:67389313-67389730;chr15:67397681-67398468;chr15:67399238-67400053;chr15:67417853-67418427;chr15:67419393-67420065;chr15:67439269-67441002;chr15:67442398-67443131;chr15:67448889-67449460;chr15:67458597-67458897
ENSG00000134243.7	SORT1	565.683	1.88977	0.0883504	21.3895	1.67446e-101	5.84808e-100	ENSG00000134243	6272	FALSE	#N/A
ENSG00000115221.6	ITGB6	9925.21	0.827292	0.0387109	21.371	2.48713e-101	8.67095e-100	ENSG00000115221	3694	TRUE	chr2:161031551-161032135;chr2:161076536-161077606;chr2:161078101-161078707;chr2:161082439-161082647;chr2:161083813-161084144;chr2:161084865-161085424;chr2:161085911-161086533;chr2:161094468-161095160;chr2:161097941-161098750;chr2:161104934-161106184;chr2:161113553-161114360;chr2:161136291-161136759
ENSG00000105426.10	PTPRS	5865.94	0.73301	0.0343037	21.3682	2.6387e-101	9.18307e-100	ENSG00000105426	5802	TRUE	chr19:5183652-5184004;chr19:5260797-5261845;chr19:5345828-5346348
ENSG00000112139.10	MDGA1	5913.35	0.797386	0.0373358	21.3571	3.34794e-101	1.16307e-99	ENSG00000112139	266727	TRUE	chr6:37571654-37571974;chr6:37595810-37596095;chr6:37597972-37598525;chr6:37605450-37606074;chr6:37606419-37607419;chr6:37625294-37625806;chr6:37633153-37633436
ENSG00000126457.16	PRMT1	7573.64	-0.787456	0.0368799	-21.3519	3.7413e-101	1.29743e-99	ENSG00000126457	3276	FALSE	#N/A
ENSG00000001461.12	NIPAL3	2263.39	1.03339	0.0484356	21.3353	5.338e-101	1.84787e-99	ENSG00000001461	57185	TRUE	chr1:24745183-24746040
ENSG00000012660.9	ELOVL5	4977.21	-0.872429	0.0408916	-21.3352	5.35617e-101	1.8509e-99	ENSG00000012660	60481	TRUE	chr6:53270446-53270741;chr6:53283181-53283411
ENSG00000108561.4	C1QBP	7964.58	-0.761361	0.0356913	-21.3319	5.74724e-101	1.98254e-99	ENSG00000108561	708	TRUE	chr17:5335212-5335556
ENSG00000187446.7	CHP1	4599.48	0.841683	0.039481	21.3187	7.61853e-101	2.62345e-99	ENSG00000187446	11261	FALSE	#N/A
ENSG00000101444.8	AHCY	8007.19	-0.736484	0.034567	-21.306	9.99014e-101	3.43409e-99	ENSG00000101444	191	TRUE	chr20:32887959-32888171;chr20:32890676-32891324;chr20:32893378-32894069;chr20:32902169-32902711;chr20:32922304-32923102;chr20:32923420-32924049
ENSG00000105519.8	CAPS	512.148	2.2638	0.106282	21.3	1.13537e-100	3.89599e-99	ENSG00000105519	828	TRUE	chr19:5909987-5910377
ENSG00000146731.6	CCT6A	16065.6	-0.640224	0.0300833	-21.2817	1.67885e-100	5.75086e-99	ENSG00000146731	908	FALSE	#N/A
ENSG00000198805.7	PNP	2661.81	-0.943985	0.0443863	-21.2675	2.2717e-100	7.76812e-99	ENSG00000198805	4860	FALSE	#N/A
ENSG00000041982.10	TNC	772.473	-1.52508	0.0720431	-21.1691	1.8422e-99	6.28846e-98	ENSG00000041982	3371	TRUE	chr9:117778414-117778873;chr9:117785071-117785566;chr9:117798050-117799495;chr9:117842291-117842700;chr9:117847026-117847314
ENSG00000105976.10	MET	4651.14	-0.917532	0.0433501	-21.1656	1.98104e-99	6.75067e-98	ENSG00000105976	4233	TRUE	chr7:116255228-116256169;chr7:116292989-116294031;chr7:116311992-116312574;chr7:116319318-116319963;chr7:116327905-116328270;chr7:116329672-116330515;chr7:116339159-116339659;chr7:116342030-116343005;chr7:116346661-116347144;chr7:116349514-116349788;chr7:116350882-116351454;chr7:116356721-116357080;chr7:116363918-116365100;chr7:116370757-116371022;chr7:116381928-116382403
ENSG00000169710.6	FASN	28579.3	-0.619343	0.0293126	-21.1289	4.31713e-99	1.46857e-97	ENSG00000169710	2194	TRUE	chr17:80063640-80065038
ENSG00000177694.10	NAALADL2	370.505	2.43688	0.115394	21.118	5.43482e-99	1.84558e-97	ENSG00000177694	254827	TRUE	chr3:173982891-173983486;chr3:174093222-174093792;chr3:174149539-174150058;chr3:174157510-174157787;chr3:174158563-174159426;chr3:174483964-174484360;chr3:174485671-174485889;chr3:174493386-174494218;chr3:174530317-174530636;chr3:174576959-174577955;chr3:174581315-174581627;chr3:174592224-174592414;chr3:174619322-174619596;chr3:174673352-174673755;chr3:174691278-174691657;chr3:174868606-174869217…
ENSG00000122547.6	EEPD1	520.333	-1.98365	0.0939471	-21.1146	5.84523e-99	1.98152e-97	ENSG00000122547	80820	TRUE	chr7:36031679-36032585;chr7:36032819-36033767;chr7:36076848-36077334;chr7:36087708-36088068;chr7:36155094-36155598;chr7:36158822-36160065;chr7:36247152-36247865
ENSG00000136997.10	MYC	3629.01	-0.989892	0.0469009	-21.1061	6.99701e-99	2.36788e-97	ENSG00000136997	4609	TRUE	chr8:128644932-128645351;chr8:128673114-128676822;chr8:128680188-128681612;chr8:128682945-128683612;chr8:128699203-128699902;chr8:128700422-128700983;chr8:128738710-128739082;chr8:128772936-128773337
ENSG00000168398.5	BDKRB2	909.884	-1.56663	0.0742267	-21.106	7.01081e-99	2.36847e-97	ENSG00000168398	624	TRUE	chr14:96644418-96645221;chr14:96672055-96672566;chr14:96672872-96673231;chr14:96682110-96682923
ENSG00000163220.10	S100A9	6707.5	-3.1209	0.148091	-21.0741	1.37352e-98	4.63219e-97	ENSG00000163220	6280	FALSE	#N/A
ENSG00000153815.12	CMIP	2640.27	-1.00586	0.047778	-21.0528	2.15763e-98	7.26413e-97	ENSG00000153815	80790	TRUE	chr16:81472046-81472375;chr16:81479730-81480822;chr16:81481981-81482417;chr16:81526761-81527808;chr16:81532946-81533777;chr16:81538475-81538880;chr16:81556934-81557569;chr16:81560064-81561318;chr16:81563884-81565861;chr16:81614280-81615285;chr16:81617484-81617911;chr16:81620062-81620397;chr16:81634697-81635182;chr16:81654860-81655839;chr16:81658870-81659391
ENSG00000147650.7	LRP12	2298.9	-1.08599	0.0516623	-21.0209	4.22133e-98	1.41877e-96	ENSG00000147650	29967	TRUE	chr8:105521108-105521443;chr8:105599000-105599200;chr8:105600365-105600622;chr8:105607636-105607913;chr8:105675041-105675597;chr8:105718216-105718673;chr8:105743427-105743696;chr8:105758943-105759341;chr8:105805396-105805890;chr8:105848075-105848669;chr8:105903767-105904572;chr8:105907040-105908105;chr8:105961665-105961893;chr8:105962247-105963040;chr8:105963329-105963577
ENSG00000075426.7	FOSL2	10069.6	0.722412	0.0343911	21.0058	5.80954e-98	1.94923e-96	ENSG00000075426	2355	TRUE	chr2:28582043-28582677;chr2:28599792-28601764;chr2:28607659-28608159;chr2:28609952-28610299;chr2:28618402-28618731;chr2:28619304-28619805;chr2:28631765-28632502;chr2:28659187-28660046;chr2:28660248-28660975;chr2:28665316-28665559
ENSG00000100097.7	LGALS1	6971.13	-0.733467	0.0349525	-20.9847	9.05473e-98	3.03287e-96	ENSG00000100097	3956	FALSE	#N/A
ENSG00000152766.5	ANKRD22	551.381	-1.8114	0.0864216	-20.9601	1.51899e-97	5.07918e-96	ENSG00000152766	118932	TRUE	chr10:90591556-90591775;chr10:90611346-90611957;chr10:90625196-90625386
ENSG00000189120.3	SP6	299.867	2.88732	0.137839	20.947	1.99707e-97	6.6664e-96	ENSG00000189120	80320	TRUE	chr17:45924136-45924388;chr17:45949385-45949702
ENSG00000177192.9	PUS1	1705.33	-1.1752	0.0561082	-20.9453	2.06966e-97	6.89701e-96	ENSG00000177192	80324	FALSE	#N/A
ENSG00000186529.10	CYP4F3	15576.9	0.645613	0.0308331	20.9389	2.36625e-97	7.87198e-96	ENSG00000186529	4051	TRUE	chr19:15741351-15741520;chr19:15745833-15746542;chr19:15757346-15757794
ENSG00000054277.8	OPN3	1793.89	1.08685	0.0519165	20.9346	2.59161e-97	8.60712e-96	ENSG00000054277	23596	TRUE	chr1:241805176-241805609
ENSG00000104321.6	TRPA1	1240.72	-1.30446	0.0623876	-20.9089	4.44266e-97	1.47298e-95	ENSG00000104321	8989	TRUE	chr8:72899865-72900456;chr8:72903336-72903663;chr8:72926219-72926512;chr8:72929964-72930284;chr8:72946826-72947762;chr8:73019615-73019921;chr8:73020335-73020775
ENSG00000214706.6	IFRD2	3796.04	-0.839128	0.0401685	-20.8902	6.5749e-97	2.17626e-95	ENSG00000214706	7866	FALSE	#N/A
ENSG00000149564.7	ESAM	232.735	4.04003	0.193395	20.89	6.59884e-97	2.18051e-95	ENSG00000149564	90952	FALSE	#N/A
ENSG00000104327.3	CALB1	34177.2	0.588908	0.0281995	20.8837	7.54049e-97	2.48747e-95	ENSG00000104327	793	TRUE	chr8:91140778-91141634;chr8:91167528-91168735
ENSG00000167608.7	TMC4	2231.92	1.20731	0.0578351	20.875	9.0329e-97	2.97479e-95	ENSG00000167608	147798	TRUE	chr19:54676873-54677237
ENSG00000099942.8	CRKL	4437.35	-0.974528	0.0467603	-20.8409	1.84178e-96	6.05534e-95	ENSG00000099942	1399	TRUE	chr22:21258836-21259546;chr22:21266956-21267339;chr22:21273060-21273435;chr22:21282049-21282375
ENSG00000130204.8	TOMM40	5134.12	-0.861975	0.0413699	-20.8358	2.04999e-96	6.71739e-95	ENSG00000130204	10452	FALSE	#N/A
ENSG00000183696.9	UPP1	1762.1	-1.25212	0.0600943	-20.8359	2.04774e-96	6.71739e-95	ENSG00000183696	7378	TRUE	chr7:48122811-48123120;chr7:48124428-48124964;chr7:48128065-48128443;chr7:48134331-48135375;chr7:48153670-48154414
ENSG00000139641.8	ESYT1	6285.85	-0.751349	0.0360824	-20.8231	2.67239e-96	8.74229e-95	ENSG00000139641	23344	FALSE	#N/A
ENSG00000085415.11	SEH1L	2525.5	-1.02078	0.0490378	-20.8161	3.09045e-96	1.00931e-94	ENSG00000085415	81929	TRUE	chr18:12948290-12948599
ENSG00000073921.13	PICALM	11031.7	0.630178	0.0302751	20.8151	3.16159e-96	1.03083e-94	ENSG00000073921	8301	TRUE	chr11:85778332-85778516;chr11:85779976-85780503;chr11:85780868-85781051;chr11:85858666-85859348;chr11:85861904-85862130;chr11:85862662-85863682
ENSG00000159399.5	HK2	3146.47	-0.89071	0.0428194	-20.8015	4.19156e-96	1.36438e-94	ENSG00000159399	3099	TRUE	chr2:74973405-74974157;chr2:75072520-75073094;chr2:75076360-75076831;chr2:75078300-75078630;chr2:75114606-75115694
ENSG00000091009.6	RBM27	2281.53	-1.0224	0.0491683	-20.7938	4.92458e-96	1.60033e-94	ENSG00000091009	54439	FALSE	#N/A
ENSG00000112419.10	PHACTR2	2202.03	1.03817	0.0499289	20.793	5.00676e-96	1.62434e-94	ENSG00000112419	9749	TRUE	chr6:143994824-143995155;chr6:144015777-144016036
ENSG00000144824.15	PHLDB2	2004.82	-1.32004	0.0635574	-20.7693	8.19848e-96	2.65544e-94	ENSG00000144824	90102	TRUE	chr3:111442387-111442784;chr3:111448189-111449575;chr3:111451059-111451722;chr3:111453980-111454696;chr3:111456676-111456869;chr3:111457722-111459127;chr3:111469145-111469845;chr3:111480172-111480980;chr3:111518847-111519261;chr3:111521959-111522399;chr3:111535754-111536001;chr3:111654414-111654769
ENSG00000176014.8	TUBB6	951.495	-1.4017	0.0675034	-20.7648	9.00825e-96	2.91291e-94	ENSG00000176014	84617	TRUE	chr18:12287357-12288342;chr18:12309662-12310302;chr18:12336900-12337323
ENSG00000004660.10	CAMKK1	600.834	-1.93359	0.0931253	-20.7633	9.29838e-96	3.00179e-94	ENSG00000004660	84254	TRUE	chr17:3791367-3792368;chr17:3793378-3793718
ENSG00000137752.18	CASP1	810.126	-1.56085	0.0751806	-20.7613	9.69279e-96	3.12398e-94	ENSG00000137752	834	TRUE	chr11:104905508-104906327;chr11:104917687-104918287;chr11:104920098-104920428;chr11:104941978-104942525
ENSG00000106628.6	POLD2	5726.35	-0.782397	0.037693	-20.7571	1.058e-95	3.40433e-94	ENSG00000106628	5425	FALSE	#N/A
ENSG00000176788.7	BASP1	1593.38	-1.12528	0.054228	-20.7509	1.20198e-95	3.86129e-94	ENSG00000176788	10409	TRUE	chr5:17079741-17080107;chr5:17080414-17080779;chr5:17113330-17113947;chr5:17114218-17114627;chr5:17118786-17119080;chr5:17119868-17120235;chr5:17154724-17155140;chr5:17158043-17158567;chr5:17160723-17161076;chr5:17228814-17229709;chr5:17249018-17249790;chr5:17250039-17250405;chr5:17252439-17253047
ENSG00000132182.7	NUP210	454.257	2.06587	0.0996087	20.7399	1.51371e-95	4.84873e-94	ENSG00000132182	23225	TRUE	chr3:13271112-13271535;chr3:13286495-13286854;chr3:13318995-13319530;chr3:13343048-13343497;chr3:13363781-13364056;chr3:13373629-13374032;chr3:13454467-13455247
ENSG00000262160.1	RP11-96D1.11	1068.37	1.44626	0.0697336	20.7398	1.5143e-95	4.84873e-94	ENSG00000262160	#N/A	FALSE	#N/A
ENSG00000136383.6	ALPK3	492.753	1.9563	0.0944005	20.7234	2.13294e-95	6.81845e-94	ENSG00000136383	57538	TRUE	chr15:85403476-85403739
ENSG00000139318.7	DUSP6	2739.46	-1.10312	0.0532359	-20.7213	2.22407e-95	7.09821e-94	ENSG00000139318	1848	TRUE	chr12:89611051-89611790;chr12:89619190-89620013;chr12:89621528-89621919;chr12:89624096-89625205;chr12:89630445-89630614;chr12:89630859-89631200;chr12:89637479-89638791;chr12:89645760-89646688;chr12:89705593-89706224;chr12:89712872-89713319;chr12:89746169-89747375;chr12:89764229-89765349;chr12:89766232-89766627;chr12:89784669-89784873
ENSG00000114251.9	WNT5A	24358.5	0.596789	0.0288608	20.6782	5.44361e-95	1.73453e-93	ENSG00000114251	7474	TRUE	chr3:55281658-55282128;chr3:55436927-55437311;chr3:55480762-55481179;chr3:55488083-55488252;chr3:55498251-55498442;chr3:55504212-55504535;chr3:55516786-55517122;chr3:55523911-55524699;chr3:55525257-55525688;chr3:55546090-55546481;chr3:55553034-55553442;chr3:55554902-55556129;chr3:55558316-55559089
ENSG00000107949.12	BCCIP	3214.96	-0.863436	0.041804	-20.6544	8.91604e-95	2.83637e-93	ENSG00000107949	56647	FALSE	#N/A
ENSG00000149136.3	SSRP1	13661.2	-0.667579	0.032326	-20.6514	9.47722e-95	3.01001e-93	ENSG00000149136	6749	FALSE	#N/A
ENSG00000136689.14	IL1RN	1699.09	1.16201	0.0563726	20.6131	2.09366e-94	6.63884e-93	ENSG00000136689	3557	TRUE	chr2:113871313-113872881;chr2:113875048-113875493
ENSG00000141380.9	SS18	4253.36	-0.902086	0.0437982	-20.5964	2.95532e-94	9.35597e-93	ENSG00000141380	6760	TRUE	chr18:23515262-23515730;chr18:23677484-23678031
ENSG00000133101.5	CCNA1	1675.2	-1.14705	0.0556935	-20.5957	2.99662e-94	9.47143e-93	ENSG00000133101	8900	TRUE	chr13:36990957-36991289;chr13:36992247-36992494;chr13:37002346-37002553;chr13:37019904-37020617;chr13:37021047-37021862;chr13:37030692-37031843;chr13:37033468-37033762;chr13:37102533-37102702;chr13:37107733-37108365;chr13:37120083-37120442
ENSG00000108883.8	EFTUD2	5412.27	-0.806307	0.0391678	-20.586	3.66452e-94	1.15639e-92	ENSG00000108883	9343	FALSE	#N/A
ENSG00000162458.8	FBLIM1	1822.27	1.02698	0.0499463	20.5616	6.06048e-94	1.90939e-92	ENSG00000162458	54751	TRUE	chr1:16092322-16092703;chr1:16107177-16107572
ENSG00000113361.8	CDH6	5909.82	0.740435	0.0360368	20.5467	8.2422e-94	2.5926e-92	ENSG00000113361	1004	TRUE	chr5:30083482-30083666;chr5:30099703-30100251;chr5:30250383-30250652;chr5:30390056-30390671;chr5:30392856-30393621;chr5:30661364-30661610;chr5:31008071-31008256;chr5:31021331-31021685;chr5:31023215-31023384;chr5:31091253-31091984;chr5:31098902-31099406;chr5:31122881-31124907;chr5:31131272-31132079;chr5:31133565-31133952;chr5:31289736-31290122;chr5:31344110-31344440
ENSG00000048162.15	NOP16	1910.2	-1.19556	0.0582001	-20.5422	9.02839e-94	2.83535e-92	ENSG00000048162	51491	FALSE	#N/A
ENSG00000148680.11	HTR7	1111.83	-1.26051	0.0613694	-20.5398	9.50128e-94	2.97909e-92	ENSG00000148680	3363	TRUE	chr10:92166818-92167391;chr10:92168846-92169225;chr10:92178694-92179354;chr10:92180334-92180903;chr10:92244144-92244796;chr10:92257158-92257354;chr10:92319729-92320522;chr10:92339358-92339973;chr10:92346565-92347661;chr10:92365447-92365616;chr10:92413193-92413362;chr10:92500052-92500447;chr10:92501188-92501449;chr10:92576776-92577535;chr10:92578474-92578925;chr10:92593823-92594920;chr10:92606895-…
ENSG00000111581.5	NUP107	4019.63	-0.810321	0.0394884	-20.5205	1.41372e-93	4.42559e-92	ENSG00000111581	57122	FALSE	#N/A
ENSG00000134955.7	SLC37A2	686.999	-1.817	0.0885549	-20.5183	1.47766e-93	4.6184e-92	ENSG00000134955	219855	TRUE	chr11:124919092-124919712;chr11:124925423-124925850;chr11:124952751-124953443;chr11:124953914-124954263;chr11:124963514-124963791
ENSG00000108010.7	GLRX3	4060.9	-0.801535	0.0390652	-20.5179	1.49007e-93	4.64978e-92	ENSG00000108010	10539	TRUE	chr10:131925780-131926629;chr10:131936526-131937354
ENSG00000158828.5	PINK1	1859.55	1.10899	0.0541662	20.4738	3.68637e-93	1.14851e-91	ENSG00000158828	65018	TRUE	chr1:20940243-20940816
ENSG00000095015.5	MAP3K1	2050.32	1.18826	0.058072	20.4619	4.70479e-93	1.46348e-91	ENSG00000095015	4214	TRUE	chr5:55821684-55822221;chr5:55822901-55823350;chr5:55829882-55830389;chr5:55839291-55840241;chr5:55848649-55849262;chr5:55857314-55857843;chr5:55862052-55862412;chr5:55881126-55882077;chr5:55903326-55903694;chr5:55911407-55913022;chr5:55933294-55933589;chr5:55934067-55935431;chr5:55964926-55965264;chr5:56012764-56013685;chr5:56124961-56125239
ENSG00000172765.12	TMCC1	2850.14	0.872561	0.0427518	20.4099	1.3646e-92	4.23802e-91	ENSG00000172765	23023	TRUE	chr3:129370511-129370930;chr3:129381865-129382185;chr3:129413080-129413498;chr3:129513536-129514086;chr3:129531649-129532114;chr3:129569923-129570201
ENSG00000173221.9	GLRX	1017.06	1.36885	0.0671494	20.3852	2.26411e-92	7.02054e-91	ENSG00000173221	2745	TRUE	chr5:95168378-95169226
ENSG00000105974.7	CAV1	19837.1	-0.693114	0.0341453	-20.299	1.31339e-91	4.06611e-90	ENSG00000105974	857	TRUE	chr7:116162162-116162666;chr7:116164519-116165259;chr7:116211283-116211847;chr7:116217164-116217451;chr7:116228559-116229020;chr7:116235016-116235509
ENSG00000261780.2	CTD-2354A18.1	2449.85	0.934127	0.0460375	20.2905	1.55867e-91	4.81789e-90	ENSG00000261780	100505817	FALSE	#N/A
ENSG00000075213.6	SEMA3A	3923.93	0.793481	0.0391603	20.2624	2.763e-91	8.52708e-90	ENSG00000075213	10371	TRUE	chr7:83586244-83587039;chr7:83590551-83590794;chr7:83652253-83652565;chr7:83721593-83721827;chr7:83824178-83824452;chr7:83932124-83932834;chr7:84082066-84082294;chr7:84158709-84159231;chr7:84218295-84218790
ENSG00000104687.8	GSR	13646.6	-0.66699	0.0329765	-20.2262	5.75191e-91	1.77235e-89	ENSG00000104687	2936	TRUE	chr8:30560349-30560810;chr8:30561904-30562498;chr8:30580316-30581037
ENSG00000180611.6	MB21D2	463.735	1.93282	0.0956518	20.2068	8.53032e-91	2.62434e-89	ENSG00000180611	151963	TRUE	chr3:192567882-192568814;chr3:192569461-192570180;chr3:192625527-192626011;chr3:192682877-192683453
ENSG00000132849.14	INADL	5150.84	0.82627	0.0409092	20.1977	1.02599e-90	3.15151e-89	ENSG00000132849	10207	FALSE	#N/A
ENSG00000146373.12	RNF217	1727.35	1.07811	0.0534144	20.1839	1.35697e-90	4.16166e-89	ENSG00000146373	154214	TRUE	chr6:124944832-124945069;chr6:125064155-125064841;chr6:125113598-125113995;chr6:125277226-125277881;chr6:125314577-125314832;chr6:125317153-125317420;chr6:125367011-125367945;chr6:125369159-125369470;chr6:125371816-125373719
ENSG00000163694.10	RBM47	3516.25	0.884631	0.0438305	20.183	1.38052e-90	4.22729e-89	ENSG00000163694	54502	TRUE	chr4:40516432-40517369;chr4:40623384-40624127;chr4:40631830-40632179;chr4:40632703-40632910;chr4:40680427-40680784;chr4:40688387-40688604
ENSG00000130826.11	DKC1	5872.25	-0.739015	0.0366164	-20.1826	1.39176e-90	4.25506e-89	ENSG00000130826	1736	FALSE	#N/A
ENSG00000168216.6	LMBRD1	2575.32	0.930926	0.0461336	20.1789	1.49916e-90	4.57627e-89	ENSG00000168216	55788	TRUE	chr6:70225047-70225651;chr6:70305117-70305558;chr6:70310999-70311716;chr6:70522679-70523191
ENSG00000181458.6	TMEM45A	618.448	-1.67288	0.0829864	-20.1585	2.26507e-90	6.90355e-89	ENSG00000181458	55076	TRUE	chr3:100228510-100229053;chr3:100260366-100260701;chr3:100275684-100276045;chr3:100280375-100281767
ENSG00000141449.10	GREB1L	506.387	2.1924	0.108759	20.1583	2.27501e-90	6.91236e-89	ENSG00000141449	80000	TRUE	chr18:18798842-18799114;chr18:18803013-18803892;chr18:18810354-18810795;chr18:18843054-18843252;chr18:18910236-18910735;chr18:18971013-18971545;chr18:19020530-19020868
ENSG00000272327.1	RP11-1002K11.1	434.206	-2.04865	0.101628	-20.1584	2.27297e-90	6.91236e-89	ENSG00000272327	#N/A	FALSE	#N/A
ENSG00000156675.11	RAB11FIP1	2042.44	0.954161	0.0474227	20.1204	4.89417e-90	1.48474e-88	ENSG00000156675	80223	TRUE	chr8:37721538-37722620;chr8:37740710-37741000
ENSG00000143797.7	MBOAT2	2662.74	0.913387	0.0454057	20.1161	5.33334e-90	1.61548e-88	ENSG00000143797	129642	TRUE	chr2:9141432-9141606;chr2:9211147-9211513;chr2:9221843-9222929;chr2:9242920-9243914
ENSG00000105856.9	HBP1	1318.5	1.23132	0.061214	20.115	5.45314e-90	1.64922e-88	ENSG00000105856	26959	TRUE	chr7:106808885-106809459
ENSG00000168765.11	GSTM4	6185.58	0.697271	0.0346931	20.0983	7.63671e-90	2.30605e-88	ENSG00000168765	2948	FALSE	#N/A
ENSG00000140044.8	JDP2	1192.44	1.28457	0.0640184	20.0656	1.47538e-89	4.44834e-88	ENSG00000140044	122953	TRUE	chr14:75846692-75847363;chr14:75866891-75867600
ENSG00000147642.12	SYBU	643.533	1.79108	0.0893646	20.0424	2.3499e-89	7.0742e-88	ENSG00000147642	55638	TRUE	chr8:110619548-110620321;chr8:110632810-110634083;chr8:110636762-110637999;chr8:110644938-110645335;chr8:110648215-110648866;chr8:110649840-110650546;chr8:110708989-110709191;chr8:110749861-110750156;chr8:110757583-110758131
ENSG00000186807.9	ANXA8L2	830.311	-1.40781	0.0702814	-20.031	2.95427e-89	8.87999e-88	ENSG00000186807	#N/A	FALSE	#N/A
ENSG00000188064.5	WNT7B	2560.55	0.97563	0.0487521	20.0121	4.32413e-89	1.29777e-87	ENSG00000188064	7477	TRUE	chr22:46283324-46283819;chr22:46292364-46292753;chr22:46307614-46308146;chr22:46314755-46315666;chr22:46330506-46331064;chr22:46339003-46339410;chr22:46372840-46373296
ENSG00000079739.11	PGM1	5137.27	-0.718414	0.035901	-20.011	4.421e-89	1.32482e-87	ENSG00000079739	5236	FALSE	#N/A
ENSG00000187514.10	PTMA	59741.4	-0.710832	0.0355579	-19.9908	6.61671e-89	1.97977e-87	ENSG00000187514	5757	TRUE	chr2:232544855-232545989;chr2:232566153-232567049;chr2:232574902-232575222
ENSG00000185127.5	C6orf120	2289.12	1.01883	0.0509767	19.9861	7.27431e-89	2.17322e-87	ENSG00000185127	387263	FALSE	#N/A
ENSG00000108179.9	PPIF	6315.88	-0.688324	0.0344442	-19.9838	7.625e-89	2.27452e-87	ENSG00000108179	10105	FALSE	#N/A
ENSG00000185070.6	FLRT2	4743.09	0.788021	0.0394348	19.9829	7.76293e-89	2.31215e-87	ENSG00000185070	23768	TRUE	chr14:85931629-85931915;chr14:85934746-85935817;chr14:85937914-85938538;chr14:85975202-85975707;chr14:85998068-85999508;chr14:86022685-86023010;chr14:86032280-86032694;chr14:86039227-86039673;chr14:86053582-86054059;chr14:86073730-86074437;chr14:86092641-86092832;chr14:86142735-86143046;chr14:86168056-86168583;chr14:86292749-86293132;chr14:86330528-86330794;chr14:86351898-86352413;chr14:86381712-…
ENSG00000073350.9	LLGL2	3338.07	0.876897	0.0439526	19.951	1.46964e-88	4.37061e-87	ENSG00000073350	3993	TRUE	chr17:73536475-73536952;chr17:73545405-73545654
ENSG00000182704.6	TSKU	31244.3	0.561153	0.0281434	19.9391	1.86567e-88	5.54e-87	ENSG00000182704	25987	TRUE	chr11:76474937-76475412;chr11:76479026-76479859;chr11:76484691-76485401;chr11:76492855-76493603;chr11:76493943-76496288;chr11:76499386-76500050
ENSG00000081377.12	CDC14B	915.592	1.42524	0.0715036	19.9325	2.12873e-88	6.31159e-87	ENSG00000081377	8555	TRUE	chr9:99328697-99328932;chr9:99344036-99344953
ENSG00000012232.4	EXTL3	4396.03	-0.91138	0.0457509	-19.9205	2.70234e-88	8.00022e-87	ENSG00000012232	2137	TRUE	chr8:28482504-28482864;chr8:28496874-28497244;chr8:28513097-28513528;chr8:28550234-28552755;chr8:28557160-28557729;chr8:28570446-28570841;chr8:28586067-28586394;chr8:28601456-28601689
ENSG00000147394.14	ZNF185	3126.81	0.826322	0.0414912	19.9156	2.98103e-88	8.81199e-87	ENSG00000147394	7739	TRUE	chrX:152047407-152048493;chrX:152064234-152064612
ENSG00000118777.6	ABCG2	854.683	1.42031	0.0713326	19.9112	3.25669e-88	9.61237e-87	ENSG00000118777	9429	TRUE	chr4:89028974-89029168;chr4:89064679-89065315;chr4:89066049-89066355;chr4:89100452-89100730
ENSG00000133710.11	SPINK5	536.849	-1.78464	0.0896501	-19.9067	3.55735e-88	1.0484e-86	ENSG00000133710	11005	TRUE	chr5:147379714-147380039;chr5:147391262-147391751;chr5:147399898-147400086;chr5:147450099-147450544;chr5:147465579-147465898;chr5:147466775-147466968;chr5:147469631-147470711;chr5:147473518-147473823
ENSG00000213366.8	GSTM2	650.044	1.72496	0.0866691	19.9028	3.8471e-88	1.1321e-86	ENSG00000213366	2946	TRUE	chr1:110207304-110207533
ENSG00000120438.7	TCP1	15061.6	-0.625563	0.0314315	-19.9024	3.8776e-88	1.13936e-86	ENSG00000120438	6950	FALSE	#N/A
ENSG00000164442.8	CITED2	1193.23	1.20396	0.0605569	19.8815	5.88659e-88	1.72709e-86	ENSG00000164442	10370	TRUE	chr6:139670633-139670948;chr6:139689870-139690168;chr6:139696441-139697380;chr6:139699419-139700237;chr6:139731768-139732060
ENSG00000111669.10	TPI1	47194.8	-0.684976	0.0344567	-19.8793	6.14858e-88	1.80126e-86	ENSG00000111669	7167	FALSE	#N/A
ENSG00000115902.6	SLC1A4	742.489	-1.52151	0.0765461	-19.877	6.43086e-88	1.88115e-86	ENSG00000115902	6509	TRUE	chr2:65202314-65202924;chr2:65205537-65206377;chr2:65206735-65207505;chr2:65214669-65215153;chr2:65248015-65248262
ENSG00000141076.13	CIRH1A	2762.18	-0.855229	0.0430727	-19.8554	9.88775e-88	2.88805e-86	ENSG00000141076	84916	FALSE	#N/A
ENSG00000186204.10	CYP4F12	659.578	1.74913	0.0881622	19.8399	1.34774e-87	3.93067e-86	ENSG00000186204	66002	FALSE	#N/A
ENSG00000132938.14	MTUS2	292.041	2.64474	0.13337	19.8301	1.63626e-87	4.76506e-86	ENSG00000132938	23281	TRUE	chr13:30002354-30002686;chr13:30006908-30007099;chr13:30009425-30010925
ENSG00000256812.1	CAPNS2	963.375	-1.33501	0.0673723	-19.8154	2.19358e-87	6.3786e-86	ENSG00000256812	84290	TRUE	chr16:55586584-55587216;chr16:55590608-55591611;chr16:55593219-55593618;chr16:55601324-55601603;chr16:55601979-55602696;chr16:55632685-55633189
ENSG00000093144.14	ECHDC1	6139.89	0.699609	0.0353328	19.8005	2.9454e-87	8.55211e-86	ENSG00000093144	55862	TRUE	chr6:127666763-127667671;chr6:127713153-127713844
ENSG00000150753.7	CCT5	21691.5	-0.623057	0.0314717	-19.7974	3.13482e-87	9.08866e-86	ENSG00000150753	22948	FALSE	#N/A
ENSG00000100504.12	PYGL	26669.8	-0.549051	0.0277748	-19.768	5.61749e-87	1.62626e-85	ENSG00000100504	5836	TRUE	chr14:51402516-51403847;chr14:51404145-51404792;chr14:51421173-51421411;chr14:51421641-51422772;chr14:51428545-51429037;chr14:51431381-51431736;chr14:51466385-51466752
ENSG00000172322.9	CLEC12A	247.174	5.37568	0.272053	19.7596	6.62712e-87	1.91572e-85	ENSG00000172322	160364	FALSE	#N/A
ENSG00000088002.7	SULT2B1	226.876	3.38278	0.171206	19.7585	6.77575e-87	1.9558e-85	ENSG00000088002	6820	TRUE	chr19:49071788-49072035;chr19:49074314-49075066
ENSG00000145220.9	LYAR	1340.16	-1.21872	0.061748	-19.7369	1.03884e-86	2.99418e-85	ENSG00000145220	55646	FALSE	#N/A
ENSG00000100401.15	RANGAP1	7825.4	-0.721709	0.0365853	-19.7268	1.26994e-86	3.65491e-85	ENSG00000100401	5905	TRUE	chr22:41675881-41676477;chr22:41684224-41684969
ENSG00000115241.9	PPM1G	5696.73	-0.697611	0.0353641	-19.7265	1.27638e-86	3.66805e-85	ENSG00000115241	5496	FALSE	#N/A
ENSG00000182179.6	UBA7	1411.65	1.14561	0.0581214	19.7106	1.74785e-86	5.0156e-85	ENSG00000182179	7318	FALSE	#N/A
ENSG00000143799.8	PARP1	10922	-0.656052	0.0333163	-19.6916	2.54351e-86	7.28819e-85	ENSG00000143799	142	TRUE	chr1:226664674-226664933
ENSG00000186591.7	UBE2H	8409.18	0.681831	0.0346384	19.6842	2.94326e-86	8.42133e-85	ENSG00000186591	7328	TRUE	chr7:129505089-129505360;chr7:129511081-129511678;chr7:129512349-129512630;chr7:129517219-129517389;chr7:129517652-129518144;chr7:129536234-129536614;chr7:129588818-129589279;chr7:129598418-129599058;chr7:129609476-129610385;chr7:129623830-129624614
ENSG00000198542.9	ITGBL1	3135.56	0.933285	0.0474658	19.6622	4.54166e-86	1.29758e-84	ENSG00000198542	9358	TRUE	chr13:102102962-102103553;chr13:102277343-102277662;chr13:102301854-102302367
ENSG00000156467.5	UQCRB	8205.86	-0.796641	0.0405222	-19.6594	4.80669e-86	1.3713e-84	ENSG00000156467	7381	FALSE	#N/A
ENSG00000181381.9	DDX60L	3218.28	0.846311	0.0430663	19.6514	5.62891e-86	1.60354e-84	ENSG00000181381	91351	TRUE	chr4:169310137-169310436;chr4:169406729-169407115;chr4:169408005-169408883
ENSG00000168439.12	STIP1	11825.1	-0.662683	0.0337472	-19.6367	7.51852e-86	2.13875e-84	ENSG00000168439	10963	FALSE	#N/A
ENSG00000144802.7	NFKBIZ	882.845	1.64558	0.0838938	19.6151	1.15011e-85	3.2669e-84	ENSG00000144802	64332	TRUE	chr3:101567743-101568465
ENSG00000126603.4	GLIS2	390.873	2.12481	0.108413	19.5993	1.56813e-85	4.44787e-84	ENSG00000126603	84662	FALSE	#N/A
ENSG00000104419.10	NDRG1	12110.1	-1.41555	0.0722744	-19.5858	2.04471e-85	5.79128e-84	ENSG00000104419	10397	TRUE	chr8:134309391-134310733;chr8:134314238-134315799;chr8:134335564-134335924;chr8:134337693-134338296;chr8:134338823-134339967;chr8:134340207-134341568;chr8:134353057-134353994;chr8:134368386-134368831;chr8:134371004-134371773;chr8:134371971-134372970;chr8:134373556-134373859;chr8:134387495-134388167;chr8:134394143-134394771;chr8:134395460-134396056;chr8:134403252-134403640;chr8:134413648-134414201…
ENSG00000235884.2	LINC00941	577.211	-1.67264	0.085599	-19.5404	4.97538e-85	1.40716e-83	ENSG00000235884	#N/A	TRUE	chr12:30935405-30935810;chr12:30945328-30946205;chr12:30947593-30948424;chr12:30948668-30948927;chr12:30966521-30966979;chr12:30973372-30973937;chr12:31002557-31003296
ENSG00000170899.6	GSTA4	1373.77	1.12156	0.0574203	19.5324	5.82243e-85	1.64435e-83	ENSG00000170899	2941	FALSE	#N/A
ENSG00000117395.6	EBNA1BP2	4833.9	-0.814847	0.0417376	-19.5231	6.98923e-85	1.97104e-83	ENSG00000117395	10969	TRUE	chr1:43664429-43665278;chr1:43672346-43672899
ENSG00000159263.11	SIM2	449.629	1.89009	0.0969068	19.5042	1.01126e-84	2.84778e-83	ENSG00000159263	6493	TRUE	chr21:38156385-38156903
ENSG00000156475.14	PPP2R2B	1528.4	1.18188	0.0606695	19.4806	1.60302e-84	4.50774e-83	ENSG00000156475	5521	TRUE	chr5:146083000-146083824;chr5:146089751-146090478;chr5:146097663-146097920;chr5:146098182-146098640;chr5:146101963-146102550;chr5:146212742-146213604;chr5:146214019-146214642;chr5:146239666-146240549;chr5:146252739-146253319;chr5:146262694-146264125
ENSG00000100714.11	MTHFD1	17046	-0.613527	0.0314971	-19.4788	1.66074e-84	4.66336e-83	ENSG00000100714	4522	FALSE	#N/A
ENSG00000171105.9	INSR	503.608	1.79162	0.0919819	19.4779	1.69028e-84	4.73955e-83	ENSG00000171105	3643	TRUE	chr19:7297515-7297724
ENSG00000163468.10	CCT3	18503.6	-0.63785	0.0327659	-19.4669	2.09576e-84	5.86813e-83	ENSG00000163468	7203	FALSE	#N/A
ENSG00000105329.5	TGFB1	2791.99	-1.07389	0.0551813	-19.4611	2.34688e-84	6.5619e-83	ENSG00000105329	7040	FALSE	#N/A
ENSG00000140836.10	ZFHX3	1313.83	1.21331	0.0624217	19.4373	3.73288e-84	1.04223e-82	ENSG00000140836	463	TRUE	chr16:72661165-72661592;chr16:72882379-72882898;chr16:72911336-72911751;chr16:72957793-72957967;chr16:72961616-72961994;chr16:73006714-73007359;chr16:73017813-73018215;chr16:73020962-73021939;chr16:73023277-73024579;chr16:73027159-73027435;chr16:73030458-73031421;chr16:73074126-73074530;chr16:73088636-73089583;chr16:73102384-73103218
ENSG00000106258.9	CYP3A5	211.723	4.54921	0.2343	19.4162	5.62936e-84	1.5695e-82	ENSG00000106258	1577	TRUE	chr7:99283955-99284247;chr7:99334958-99335987
ENSG00000160712.8	IL6R	234.08	-2.94205	0.151577	-19.4096	6.40158e-84	1.78227e-82	ENSG00000160712	3570	TRUE	chr1:154363487-154364458;chr1:154390493-154391504;chr1:154391883-154393012;chr1:154394505-154395565;chr1:154399610-154400493;chr1:154405615-154406108
ENSG00000075461.5	CACNG4	906.628	1.30478	0.0672507	19.4018	7.45708e-84	2.07319e-82	ENSG00000075461	27092	TRUE	chr17:64943381-64943811;chr17:64947693-64948715
ENSG00000133816.9	MICAL2	2087.68	0.914239	0.0471377	19.3951	8.49599e-84	2.35869e-82	ENSG00000133816	9645	TRUE	chr11:12087435-12088884;chr11:12093110-12093317;chr11:12101529-12102141;chr11:12107691-12108599;chr11:12109475-12110055;chr11:12111678-12112624;chr11:12119219-12119698;chr11:12188355-12189225;chr11:12197085-12197902;chr11:12204254-12205054;chr11:12210898-12211848;chr11:12221733-12222686;chr11:12243688-12244078;chr11:12245413-12246396;chr11:12269885-12270320
ENSG00000183527.7	PSMG1	2046.46	-0.920784	0.0475105	-19.3806	1.12418e-83	3.11658e-82	ENSG00000183527	8624	TRUE	chr21:40379418-40380006;chr21:40393127-40393554;chr21:40454578-40455211;chr21:40455535-40455888;chr21:40466920-40467417;chr21:40477329-40477952
ENSG00000134508.8	CABLES1	507.731	1.88401	0.09722	19.3789	1.16363e-83	3.22141e-82	ENSG00000134508	91768	TRUE	chr18:20681708-20682879;chr18:20686564-20686931;chr18:20693491-20693775
ENSG00000143811.12	PYCR2	1671.07	-1.04466	0.0539367	-19.3683	1.42912e-83	3.95082e-82	ENSG00000143811	29920	TRUE	chr1:226103453-226103791;chr1:226109907-226110436
ENSG00000133121.16	STARD13	481.838	1.92995	0.099738	19.3501	2.03266e-83	5.61139e-82	ENSG00000133121	90627	TRUE	chr13:33693991-33694712;chr13:33700056-33700705;chr13:33700936-33701236;chr13:33781655-33782365;chr13:33787403-33788241;chr13:33791213-33792749;chr13:33868154-33868472;chr13:33871161-33871683;chr13:33886449-33887251;chr13:34046451-34046997;chr13:34069004-34069308;chr13:34207750-34209111;chr13:34216337-34217838;chr13:34266699-34267156;chr13:34271177-34272048;chr13:34302739-34303196
ENSG00000088280.14	ASAP3	378.772	2.10621	0.10898	19.3266	3.20922e-83	8.84698e-82	ENSG00000088280	55616	TRUE	chr1:23775852-23776098;chr1:23778506-23778850;chr1:23823709-23823880
ENSG00000142784.11	WDTC1	844.407	1.38116	0.071503	19.3162	3.92874e-83	1.08153e-81	ENSG00000142784	23038	TRUE	chr1:27573862-27574256
ENSG00000145819.11	ARHGAP26	2299.57	0.972336	0.0504053	19.2903	6.47533e-83	1.78008e-81	ENSG00000145819	23092	TRUE	chr5:142114972-142115239;chr5:142120009-142120447;chr5:142158241-142159207;chr5:142197712-142198009;chr5:142198763-142199216
ENSG00000116171.12	SCP2	4622.2	0.736955	0.038213	19.2854	7.11837e-83	1.95412e-81	ENSG00000116171	6342	TRUE	chr1:53415082-53415493
ENSG00000164032.7	H2AFZ	10217.4	-0.728706	0.037797	-19.2795	7.99029e-83	2.19041e-81	ENSG00000164032	3015	FALSE	#N/A
ENSG00000137857.13	DUOX1	285.756	-2.66993	0.138687	-19.2516	1.36976e-82	3.74975e-81	ENSG00000137857	53905	TRUE	chr15:45422175-45422857;chr15:45425793-45426256;chr15:45441147-45441533;chr15:45454854-45455441
ENSG00000196535.10	MYO18A	2296.94	0.956391	0.0496987	19.2438	1.59194e-82	4.35189e-81	ENSG00000196535	399687	TRUE	chr17:27438842-27439136;chr17:27476379-27477544;chr17:27485813-27485987
ENSG00000198018.6	ENTPD7	1803.86	-1.02399	0.0532827	-19.218	2.61526e-82	7.13941e-81	ENSG00000198018	57089	TRUE	chr10:101441260-101441669;chr10:101444674-101445807;chr10:101448943-101449668
ENSG00000109171.10	SLAIN2	2050.12	-0.945036	0.0491821	-19.2151	2.76941e-82	7.54971e-81	ENSG00000109171	57606	TRUE	chr4:48331389-48331627;chr4:48339672-48340212;chr4:48368665-48368907;chr4:48377747-48378439;chr4:48433982-48434268
ENSG00000137942.12	FNBP1L	3345.41	0.778418	0.0405257	19.208	3.17275e-82	8.63728e-81	ENSG00000137942	54874	TRUE	chr1:93865278-93865635;chr1:93975437-93975665
ENSG00000065183.11	WDR3	3475.49	-0.856929	0.0446489	-19.1926	4.26797e-82	1.16027e-80	ENSG00000065183	10885	FALSE	#N/A
ENSG00000124406.12	ATP8A1	302.013	2.48567	0.129648	19.1725	6.28321e-82	1.70577e-80	ENSG00000124406	10396	TRUE	chr4:42488174-42488488;chr4:42520541-42521250;chr4:42711785-42711954;chr4:42738850-42739165
ENSG00000176845.8	METRNL	706.527	1.67012	0.0871207	19.1702	6.5646e-82	1.77969e-80	ENSG00000176845	284207	TRUE	chr17:81027461-81027762;chr17:81048402-81048711;chr17:81054422-81054896
ENSG00000135362.9	PRR5L	305.028	-2.34989	0.122603	-19.1666	7.03707e-82	1.90515e-80	ENSG00000135362	79899	TRUE	chr11:36330172-36330458;chr11:36333981-36334527;chr11:36334752-36335079;chr11:36383167-36383970;chr11:36453361-36453767
ENSG00000105202.3	FBL	6390.14	-0.715329	0.0373294	-19.1626	7.59608e-82	2.05366e-80	ENSG00000105202	2091	TRUE	chr19:40357932-40358196
ENSG00000135549.10	PKIB	210.344	3.29764	0.172285	19.1407	1.15756e-81	3.12526e-80	ENSG00000135549	5570	TRUE	chr6:122863834-122864420;chr6:122884350-122885457;chr6:122961525-122962047;chr6:122973483-122974105;chr6:122974303-122974635;chr6:123056707-123057639
ENSG00000183207.8	RUVBL2	4879.39	-0.755107	0.0394517	-19.1401	1.17156e-81	3.15869e-80	ENSG00000183207	10856	TRUE	chr19:49504003-49504345
ENSG00000157617.12	C2CD2	2452.39	0.921838	0.0481669	19.1384	1.20945e-81	3.25639e-80	ENSG00000157617	25966	TRUE	chr21:43320637-43320898;chr21:43349328-43349715;chr21:43350628-43351652;chr21:43352107-43353143;chr21:43376392-43376596;chr21:43378249-43378509;chr21:43386311-43386696;chr21:43388410-43388672
ENSG00000168209.4	DDIT4	33564.3	-0.60445	0.03159	-19.1342	1.31082e-81	3.52449e-80	ENSG00000168209	54541	TRUE	chr10:74030405-74030645;chr10:74035729-74036015;chr10:74044997-74045314;chr10:74057885-74058597
ENSG00000151929.5	BAG3	3256.26	-0.850505	0.0444647	-19.1276	1.48708e-81	3.99294e-80	ENSG00000151929	9531	TRUE	chr10:121413906-121414470;chr10:121427170-121427825;chr10:121439584-121440877;chr10:121441386-121442398;chr10:121446234-121446702
ENSG00000111816.6	FRK	3874.2	1.06255	0.0555745	19.1193	1.74439e-81	4.67745e-80	ENSG00000111816	2444	TRUE	chr6:116381539-116382884
ENSG00000123600.14	METTL8	1416.42	-1.05853	0.055405	-19.1054	2.27642e-81	6.09572e-80	ENSG00000123600	79828	TRUE	chr2:172247486-172247932;chr2:172266061-172266438;chr2:172286964-172288046;chr2:172289476-172291317
ENSG00000050405.9	LIMA1	6620.1	-0.660323	0.0345833	-19.0937	2.84965e-81	7.62029e-80	ENSG00000050405	51474	TRUE	chr12:50595671-50596377;chr12:50602783-50603274;chr12:50604202-50604533;chr12:50608880-50609356;chr12:50613737-50614754;chr12:50615031-50615256;chr12:50616196-50616487;chr12:50618209-50618452;chr12:50653553-50653837;chr12:50659528-50659990;chr12:50667772-50668210;chr12:50669460-50669653;chr12:50707197-50707408
ENSG00000125848.9	FLRT3	4302.76	0.738571	0.0386902	19.0894	3.09511e-81	8.26542e-80	ENSG00000125848	23767	TRUE	chr20:14147551-14147765;chr20:14251301-14251784;chr20:14269523-14269971;chr20:14303558-14304042;chr20:14331322-14331731;chr20:14332839-14333020;chr20:14387227-14387396
ENSG00000254285.2	KRT8P3	681.823	1.521	0.079681	19.0886	3.13921e-81	8.37179e-80	ENSG00000254285	728638	FALSE	#N/A
ENSG00000137968.12	SLC44A5	4293.15	0.747186	0.0391651	19.0778	3.8581e-81	1.0275e-79	ENSG00000137968	204962	TRUE	chr1:75841320-75842216;chr1:75878350-75878623;chr1:75936402-75936625;chr1:76104562-76104753;chr1:76105181-76105627;chr1:76138458-76138762;chr1:76143404-76144044;chr1:76163333-76163957
ENSG00000122642.6	FKBP9	6570.93	0.650452	0.0341297	19.0582	5.61404e-81	1.49312e-79	ENSG00000122642	11328	FALSE	#N/A
ENSG00000167460.10	TPM4	24673.2	-0.516035	0.0270899	-19.049	6.6968e-81	1.77869e-79	ENSG00000167460	7171	TRUE	chr19:16178049-16178655;chr19:16190897-16191206
ENSG00000117226.7	GBP3	1177.54	1.17439	0.0616817	19.0395	8.02426e-81	2.12838e-79	ENSG00000117226	2635	FALSE	#N/A
ENSG00000213625.4	LEPROT	4602.06	0.708826	0.0372481	19.0299	9.64814e-81	2.55565e-79	ENSG00000213625	54741	TRUE	chr1:65895564-65895777
ENSG00000130707.13	ASS1	2087.15	1.00847	0.0530125	19.0233	1.09468e-80	2.89573e-79	ENSG00000130707	445	TRUE	chr9:133302288-133302847;chr9:133320944-133321423
ENSG00000214530.3	STARD10	3926.71	0.741639	0.0389913	19.0206	1.15069e-80	3.0398e-79	ENSG00000214530	10809	TRUE	chr11:72491475-72492493;chr11:72501873-72502179
ENSG00000153885.10	KCTD15	920.23	-1.26528	0.066583	-19.003	1.61067e-80	4.24923e-79	ENSG00000153885	79047	TRUE	chr19:34249542-34249883;chr19:34310899-34311563;chr19:34396889-34397348
ENSG00000150347.10	ARID5B	2259.71	0.907266	0.0478148	18.9746	2.76599e-80	7.28736e-79	ENSG00000150347	84159	TRUE	chr10:63560407-63560644;chr10:63574869-63575675;chr10:63648293-63648528;chr10:63658683-63659096;chr10:63659650-63660432;chr10:63662179-63663902;chr10:63691546-63692020;chr10:63697521-63697903;chr10:63784954-63785951;chr10:63787548-63788536;chr10:63798478-63798951;chr10:63805647-63806628;chr10:63836690-63837314;chr10:63843255-63844146;chr10:63849566-63849823;chr10:63855049-63855438;chr10:63858069-…
ENSG00000112079.8	STK38	2404.15	0.90008	0.047445	18.971	2.96125e-80	7.79133e-79	ENSG00000112079	11329	TRUE	chr6:36482653-36483773;chr6:36525607-36525812
ENSG00000166106.2	ADAMTS15	1624.1	-1.02096	0.0538389	-18.9632	3.43468e-80	9.02488e-79	ENSG00000166106	170689	FALSE	#N/A
ENSG00000139946.5	PELI2	1548.42	1.03951	0.0548325	18.9579	3.79953e-80	9.9702e-79	ENSG00000139946	57161	TRUE	chr14:56486238-56486481;chr14:56513064-56514149;chr14:56515185-56515438;chr14:56523693-56525016;chr14:56547558-56547801;chr14:56592493-56593101;chr14:56600112-56600593;chr14:56610373-56610633;chr14:56612745-56613008;chr14:56639413-56639650;chr14:56640663-56640932;chr14:56648310-56648849;chr14:56665894-56666170;chr14:56672684-56672928;chr14:56674472-56674932;chr14:56682432-56682639;chr14:56685352-…
ENSG00000114854.3	TNNC1	214.513	3.5835	0.189035	18.9568	3.88093e-80	1.01702e-78	ENSG00000114854	7134	FALSE	#N/A
ENSG00000221963.5	APOL6	5109.6	0.781311	0.0412343	18.9481	4.57939e-80	1.19846e-78	ENSG00000221963	80830	TRUE	chr22:36044741-36045067
ENSG00000196935.4	SRGAP1	777.333	1.47918	0.0780709	18.9466	4.70875e-80	1.23067e-78	ENSG00000196935	57522	TRUE	chr12:64216292-64216553;chr12:64294192-64296075;chr12:64309861-64310182;chr12:64311627-64312938;chr12:64474316-64474747;chr12:64477080-64477261;chr12:64482244-64482552
ENSG00000234678.1	RP11-465N4.4	258.17	2.63524	0.139262	18.923	7.38028e-80	1.92633e-78	ENSG00000234678	#N/A	FALSE	#N/A
ENSG00000117602.7	RCAN3	1446.78	1.03997	0.055008	18.9058	1.0225e-79	2.66528e-78	ENSG00000117602	11123	FALSE	#N/A
ENSG00000197822.6	OCLN	369.632	2.07295	0.109663	18.903	1.07774e-79	2.80555e-78	ENSG00000197822	100506658	TRUE	chr5:68798382-68798813;chr5:68812151-68812653;chr5:68813547-68813912;chr5:68817136-68817399;chr5:68823317-68824202
ENSG00000126391.9	FRMD8	2238.28	-0.871536	0.0461115	-18.9006	1.12697e-79	2.92982e-78	ENSG00000126391	83786	TRUE	chr11:65153646-65154175
ENSG00000241685.4	ARPC1A	6021.54	-0.824818	0.0436644	-18.89	1.37953e-79	3.58167e-78	ENSG00000241685	10552	FALSE	#N/A
ENSG00000165240.13	ATP7A	2286.25	0.891638	0.0472021	18.8898	1.38424e-79	3.58915e-78	ENSG00000165240	538	FALSE	#N/A
ENSG00000128294.11	TPST2	578.506	-1.60084	0.0847531	-18.8883	1.42468e-79	3.68913e-78	ENSG00000128294	8459	TRUE	chr22:26960044-26960732;chr22:26963797-26964739;chr22:26988263-26988572
ENSG00000117394.15	SLC2A1	28643.7	-0.503931	0.0267069	-18.869	2.05297e-79	5.30906e-78	ENSG00000117394	6513	TRUE	chr1:43429310-43429882;chr1:43432781-43433179;chr1:43473111-43473433;chr1:43480177-43480352;chr1:43486816-43488138;chr1:43488518-43488939;chr1:43514289-43514817
ENSG00000119139.12	TJP2	4583.45	0.692378	0.0367014	18.8651	2.20688e-79	5.69955e-78	ENSG00000119139	9414	TRUE	chr9:71711859-71712417;chr9:71735577-71735849;chr9:71770242-71770620;chr9:71786068-71786525;chr9:71793425-71793881;chr9:71795560-71795935;chr9:71867983-71868347
ENSG00000256043.2	CTSO	382.539	2.02186	0.107297	18.8436	3.31551e-79	8.55149e-78	ENSG00000256043	1519	TRUE	chr4:156896203-156896680;chr4:156973312-156975284;chr4:157031115-157032152;chr4:157176392-157177018;chr4:157233380-157233797;chr4:157288642-157289032
ENSG00000154764.5	WNT7A	198.01	-3.18893	0.169439	-18.8205	5.13247e-79	1.32205e-77	ENSG00000154764	7476	TRUE	chr3:13878186-13878624;chr3:13891503-13892264;chr3:13893412-13894370;chr3:13895395-13895766;chr3:13898823-13900067;chr3:13932118-13932720
ENSG00000177697.13	CD151	16445.3	0.563086	0.0299676	18.7898	9.14807e-79	2.35332e-77	ENSG00000177697	977	TRUE	chr11:832456-833186
ENSG00000170835.10	CEL	412.341	-1.88204	0.100202	-18.7825	1.05057e-78	2.69902e-77	ENSG00000170835	1056	TRUE	chr9:135934964-135936184;chr9:135936516-135937023;chr9:135943259-135943657
ENSG00000182985.12	CADM1	1272.56	1.14784	0.0611461	18.772	1.27866e-78	3.28073e-77	ENSG00000182985	23705	TRUE	chr11:115033554-115033985;chr11:115109065-115109303;chr11:115175654-115176374;chr11:115248617-115249076;chr11:115290884-115291285;chr11:115359651-115359959;chr11:115493694-115493969
ENSG00000104765.10	BNIP3L	3598.15	-0.964639	0.0513929	-18.7699	1.33214e-78	3.41349e-77	ENSG00000104765	665	TRUE	chr8:26209713-26210045;chr8:26308516-26309604
ENSG00000165102.10	HGSNAT	4757.58	0.71398	0.0380729	18.753	1.831e-78	4.68564e-77	ENSG00000165102	138050	TRUE	chr8:42979610-42980363
ENSG00000181634.7	TNFSF15	226.725	2.94785	0.157223	18.7495	1.95455e-78	4.99529e-77	ENSG00000181634	9966	TRUE	chr9:117549805-117550730;chr9:117561095-117561595;chr9:117566762-117567128;chr9:117567874-117568319
ENSG00000213853.5	EMP2	7100.1	-0.640645	0.0341699	-18.7488	1.98107e-78	5.0565e-77	ENSG00000213853	2013	TRUE	chr16:10611836-10612167;chr16:10630494-10631046;chr16:10656163-10656399;chr16:10684080-10684993;chr16:10688191-10689072;chr16:10710275-10711380;chr16:10722747-10723101
ENSG00000007944.10	MYLIP	1203.84	1.10335	0.0588506	18.7483	2.00052e-78	5.09951e-77	ENSG00000007944	29116	TRUE	chr6:15901416-15901735;chr6:15981133-15981326;chr6:16130748-16131092
ENSG00000177685.12	EFCAB4A	1440.26	2.56789	0.137009	18.7425	2.23107e-78	5.67981e-77	ENSG00000177685	283229	FALSE	#N/A
ENSG00000104635.9	SLC39A14	2457.01	-0.897206	0.0479285	-18.7197	3.4211e-78	8.6981e-77	ENSG00000104635	23516	TRUE	chr8:22245141-22245668
ENSG00000189339.7	SLC35E2B	3259.13	0.775442	0.0414324	18.7158	3.67792e-78	9.33897e-77	ENSG00000189339	728661	FALSE	#N/A
ENSG00000136542.4	GALNT5	1813.61	-0.970995	0.0518866	-18.7138	3.82033e-78	9.68804e-77	ENSG00000136542	11227	TRUE	chr2:157747103-157747529;chr2:157748776-157749737;chr2:157812287-157813041;chr2:157824401-157824689;chr2:157856173-157856555;chr2:157912790-157913026;chr2:158039277-158039938;chr2:158092838-158093584;chr2:158102936-158103945;chr2:158117694-158118160
ENSG00000122359.13	ANXA11	10970	0.656948	0.0351338	18.6985	5.09474e-78	1.29032e-76	ENSG00000122359	311	TRUE	chr10:81914697-81915145;chr10:81963514-81963978
ENSG00000107438.4	PDLIM1	17837.2	-0.59216	0.0316733	-18.6959	5.34921e-78	1.35302e-76	ENSG00000107438	9124	TRUE	chr10:97006861-97008343;chr10:97020217-97020713;chr10:97023918-97024579;chr10:97026231-97026844;chr10:97033085-97033903;chr10:97034952-97036823;chr10:97039235-97039493;chr10:97040963-97041350;chr10:97054710-97055491;chr10:97068484-97068873;chr10:97078986-97079296
ENSG00000103018.12	CYB5B	6327.86	-0.732731	0.0391941	-18.6949	5.44365e-78	1.37513e-76	ENSG00000103018	80777	TRUE	chr16:69444167-69444717;chr16:69445110-69445636;chr16:69451837-69452085;chr16:69477999-69478230;chr16:69499180-69499943
ENSG00000185614.4	FAM212A	170.507	-4.21004	0.225485	-18.6711	8.51148e-78	2.14734e-76	ENSG00000185614	389119	FALSE	#N/A
ENSG00000114867.15	EIF4G1	32751.6	-0.62254	0.0333493	-18.6672	9.14445e-78	2.30407e-76	ENSG00000114867	1981	FALSE	#N/A
ENSG00000018408.10	WWTR1	1942.87	-0.970164	0.0519888	-18.661	1.02741e-77	2.5854e-76	ENSG00000018408	25937	TRUE	chr3:149294077-149294345;chr3:149299499-149300511;chr3:149302087-149302393;chr3:149304537-149305305;chr3:149333478-149333895;chr3:149336396-149337194;chr3:149365636-149365907
ENSG00000137309.15	HMGA1	15954.5	-0.70227	0.0376348	-18.6601	1.04452e-77	2.62506e-76	ENSG00000137309	3159	TRUE	chr6:34204013-34204249;chr6:34205607-34206163
ENSG00000035403.12	VCL	14519.7	0.554374	0.0297394	18.6411	1.49225e-77	3.74551e-76	ENSG00000035403	7414	TRUE	chr10:75725721-75726215;chr10:75780794-75781292;chr10:75815766-75816069
ENSG00000166971.12	AKTIP	1476.13	1.02847	0.0552717	18.6076	2.78913e-77	6.9917e-76	ENSG00000166971	64400	TRUE	chr16:53550083-53550313;chr16:53554537-53555542;chr16:53561012-53561459;chr16:53569000-53569255;chr16:53632924-53633162
ENSG00000126215.9	XRCC3	3021.9	-0.848173	0.0456221	-18.5913	3.77906e-77	9.46113e-76	ENSG00000126215	7517	TRUE	chr14:104178179-104178770
ENSG00000271738.1	RP11-137H2.6	526.821	-1.67471	0.0901007	-18.587	4.09113e-77	1.02294e-75	ENSG00000271738	#N/A	FALSE	#N/A
ENSG00000196344.7	ADH7	9822.71	0.636374	0.0342509	18.5798	4.68501e-77	1.16994e-75	ENSG00000196344	131	TRUE	chr4:100335565-100335952;chr4:100351288-100351595;chr4:100357659-100358004;chr4:100359429-100359806;chr4:100368245-100368571;chr4:100378890-100379217;chr4:100379982-100380766
ENSG00000130517.9	PGPEP1	631.215	1.55885	0.0839798	18.5622	6.49475e-77	1.61981e-75	ENSG00000130517	54858	TRUE	chr19:18467232-18467789
ENSG00000071909.14	MYO3B	1130.45	1.1777	0.0634955	18.5478	8.50248e-77	2.11785e-75	ENSG00000071909	140469	TRUE	chr2:170979056-170980704;chr2:171004134-171004570;chr2:171018662-171019084;chr2:171031899-171032436;chr2:171046186-171046858;chr2:171047735-171048138;chr2:171077920-171078772;chr2:171120523-171120696;chr2:171178127-171178491;chr2:171231140-171232326;chr2:171324782-171325562
ENSG00000105429.8	MEGF8	2804.51	0.838037	0.0451837	18.5473	8.57321e-77	2.13276e-75	ENSG00000105429	1954	TRUE	chr19:42856307-42856775
ENSG00000198911.7	SREBF2	11338.3	0.582231	0.0314006	18.542	9.45966e-77	2.35031e-75	ENSG00000198911	6721	TRUE	chr22:42234807-42235492;chr22:42255248-42255717
ENSG00000111799.16	COL12A1	61131.6	0.684176	0.0369394	18.5216	1.38343e-76	3.43287e-75	ENSG00000111799	1303	TRUE	chr6:75163680-75163868;chr6:75183765-75184691;chr6:75244321-75244905;chr6:75304763-75305084;chr6:75307988-75309027;chr6:75314397-75314575;chr6:75314841-75316813;chr6:75320130-75320367;chr6:75325397-75326109;chr6:75347262-75347839;chr6:75364057-75364537;chr6:75441076-75441267;chr6:75443911-75444261;chr6:75459098-75459860;chr6:75461950-75462403;chr6:75588493-75589630;chr6:75598558-75598839;chr6:756…
ENSG00000082074.11	FYB	340.186	-2.07249	0.111923	-18.5171	1.50337e-76	3.72579e-75	ENSG00000082074	2533	FALSE	#N/A
ENSG00000088340.11	FER1L4	4540.08	1.70206	0.0920239	18.4958	2.23202e-76	5.5246e-75	ENSG00000088340	80307	FALSE	#N/A
ENSG00000139372.10	TDG	3955.48	-0.699264	0.0378087	-18.4948	2.27356e-76	5.62034e-75	ENSG00000139372	6996	FALSE	#N/A
ENSG00000080608.9	KIAA0020	3033.36	-0.763227	0.0413123	-18.4745	3.30988e-76	8.17187e-75	ENSG00000080608	9933	FALSE	#N/A
ENSG00000135316.13	SYNCRIP	14687.9	-0.58054	0.0314341	-18.4685	3.70379e-76	9.13291e-75	ENSG00000135316	10492	FALSE	#N/A
ENSG00000161533.7	ACOX1	3435.9	0.75421	0.0408558	18.4603	4.30852e-76	1.06108e-74	ENSG00000161533	51	FALSE	#N/A
ENSG00000023734.6	STRAP	6789.97	-0.634424	0.0343729	-18.4571	4.57438e-76	1.12514e-74	ENSG00000023734	11171	FALSE	#N/A
ENSG00000158710.10	TAGLN2	16180.7	-0.645793	0.0349914	-18.4558	4.68714e-76	1.15143e-74	ENSG00000158710	8407	TRUE	chr1:159884230-159884525;chr1:159894288-159895064;chr1:159895303-159895896
ENSG00000164520.7	RAET1E	682.84	-1.43766	0.0779091	-18.4531	4.92682e-76	1.20879e-74	ENSG00000164520	135250	TRUE	chr6:150211637-150212834;chr6:150215818-150216733;chr6:150217048-150217477;chr6:150221433-150222274
ENSG00000035115.17	SH3YL1	3183.25	0.830089	0.0450043	18.4446	5.75812e-76	1.41099e-74	ENSG00000035115	26751	TRUE	chr2:151650-151897;chr2:175614-177510;chr2:179923-180706;chr2:262219-262618
ENSG00000134057.10	CCNB1	10027.5	-0.636322	0.0345168	-18.4351	6.86376e-76	1.67982e-74	ENSG00000134057	891	FALSE	#N/A
ENSG00000013364.14	MVP	4294.29	0.787312	0.0427146	18.4319	7.2876e-76	1.78133e-74	ENSG00000013364	9961	FALSE	#N/A
ENSG00000134757.4	DSG3	281.392	-2.31553	0.125639	-18.43	7.54714e-76	1.84248e-74	ENSG00000134757	1830	TRUE	chr18:29007034-29007323;chr18:29033934-29034961;chr18:29061429-29062546
ENSG00000228649.4	AC005682.5	320.569	-2.31204	0.125482	-18.4253	8.2323e-76	2.00725e-74	ENSG00000228649	109729180	FALSE	#N/A
ENSG00000174791.6	RIN1	662.612	-1.48306	0.0805078	-18.4213	8.87044e-76	2.16016e-74	ENSG00000174791	9610	TRUE	chr11:66103848-66104772
ENSG00000123384.9	LRP1	3402.45	-0.841759	0.0456966	-18.4206	8.97815e-76	2.18368e-74	ENSG00000123384	4035	TRUE	chr12:57521402-57521875;chr12:57569157-57570129;chr12:57570538-57570986
ENSG00000069812.7	HES2	259.801	-2.41857	0.131589	-18.3797	1.91131e-75	4.64298e-74	ENSG00000069812	54626	TRUE	chr1:6474435-6475974
ENSG00000171408.9	PDE7B	196.008	3.2672	0.177786	18.3771	2.00351e-75	4.86093e-74	ENSG00000171408	27115	TRUE	chr6:136043634-136044371;chr6:136074772-136074978;chr6:136092063-136092625;chr6:136125415-136125875;chr6:136134614-136134847;chr6:136227805-136228717;chr6:136243227-136243714;chr6:136253702-136254544;chr6:136256978-136258052;chr6:136268215-136268532;chr6:136417217-136417522;chr6:136425185-136425745;chr6:136435686-136436118;chr6:136441875-136442153
ENSG00000100029.13	PES1	4126.6	-0.757775	0.0412597	-18.366	2.46046e-75	5.96221e-74	ENSG00000100029	23481	FALSE	#N/A
ENSG00000064666.10	CNN2	10134.6	-0.8318	0.0453002	-18.3619	2.64961e-75	6.41265e-74	ENSG00000064666	1265	TRUE	chr19:1027753-1028911
ENSG00000101846.6	STS	2966.06	0.905835	0.0493383	18.3597	2.76277e-75	6.67828e-74	ENSG00000101846	412	TRUE	chrX:6770936-6771430;chrX:6942986-6943353;chrX:7038413-7039220;chrX:7050337-7050721;chrX:7350875-7351456;chrX:7362885-7363474
ENSG00000167721.6	TSR1	4967.98	-0.710972	0.0387319	-18.3562	2.94367e-75	7.1068e-74	ENSG00000167721	55720	FALSE	#N/A
ENSG00000250685.3	RP11-486L19.2	210.754	-2.93238	0.15993	-18.3354	4.31892e-75	1.04142e-73	ENSG00000250685	654780	FALSE	#N/A
ENSG00000145990.6	GFOD1	1348.68	1.06361	0.0580276	18.3294	4.81771e-75	1.16027e-73	ENSG00000145990	54438	TRUE	chr6:13393271-13393795;chr6:13407783-13408435;chr6:13448134-13448930;chr6:13477192-13477649;chr6:13480011-13481621;chr6:13505631-13505850
ENSG00000103404.10	USP31	1281.76	-1.20034	0.0655125	-18.3222	5.50001e-75	1.32297e-73	ENSG00000103404	57478	TRUE	chr16:23082503-23082791;chr16:23083278-23084878;chr16:23090743-23092106;chr16:23093124-23093984;chr16:23115622-23116526;chr16:23125825-23126397;chr16:23127280-23127508;chr16:23130706-23131371;chr16:23153244-23154382;chr16:23159908-23160245;chr16:23160768-23161528;chr16:23163960-23164739
ENSG00000171208.5	NETO2	3817.21	-0.795027	0.0434474	-18.2986	8.48728e-75	2.03902e-73	ENSG00000171208	81831	TRUE	chr16:47093125-47093483;chr16:47171956-47172296
ENSG00000070214.11	SLC44A1	6571.9	0.705762	0.0385842	18.2915	9.67618e-75	2.32181e-73	ENSG00000070214	23446	TRUE	chr9:107953939-107954391;chr9:107957643-107957924;chr9:108043044-108043528
ENSG00000111641.6	NOP2	3348.92	-0.745993	0.0407877	-18.2896	1.00073e-74	2.39832e-73	ENSG00000111641	4839	FALSE	#N/A
ENSG00000102934.5	PLLP	189.412	4.20513	0.230253	18.2631	1.62899e-74	3.89924e-73	ENSG00000102934	51090	TRUE	chr16:57299031-57299377;chr16:57310391-57310908;chr16:57311205-57312014;chr16:57314074-57314538;chr16:57326582-57326806;chr16:57334641-57334883;chr16:57351628-57351813
ENSG00000145391.9	SETD7	5846.83	-0.748291	0.0409764	-18.2615	1.67568e-74	4.00612e-73	ENSG00000145391	80854	TRUE	chr4:140489721-140490142;chr4:140521151-140521499
ENSG00000145391.9	SETD7	5846.83	-0.748291	0.0409764	-18.2615	1.67568e-74	4.00612e-73	ENSG00000145391	105377622	TRUE	chr4:140489721-140490142;chr4:140521151-140521499
ENSG00000107833.6	NPM3	1194.55	-1.20035	0.0657527	-18.2555	1.87102e-74	4.46769e-73	ENSG00000107833	10360	FALSE	#N/A
ENSG00000162105.12	SHANK2	736.877	1.4658	0.0803028	18.2534	1.94276e-74	4.63336e-73	ENSG00000162105	22941	TRUE	chr11:70344388-70344626;chr11:70347978-70348303;chr11:70359165-70359558;chr11:70369052-70369346;chr11:70371105-70371578;chr11:70393388-70394245;chr11:70606206-70606450;chr11:70840402-70841607;chr11:70883767-70884006;chr11:70890945-70891351;chr11:70908149-70908872;chr11:70952397-70952692;chr11:70964462-70965129;chr11:70966429-70966725;chr11:70984600-70985190;chr11:70995007-70995299;chr11:70997502-…
ENSG00000188522.10	FAM83G	1455.05	-1.02874	0.0563859	-18.2447	2.27858e-74	5.42767e-73	ENSG00000188522	644815	TRUE	chr17:18884941-18885724;chr17:18903280-18903517;chr17:18903720-18904679;chr17:18919791-18920072
ENSG00000117593.8	DARS2	2291.38	-0.947335	0.0519456	-18.2371	2.62145e-74	6.23683e-73	ENSG00000117593	55157	FALSE	#N/A
ENSG00000109089.7	CDR2L	2500.36	0.944857	0.0518366	18.2276	3.11662e-74	7.40594e-73	ENSG00000109089	30850	TRUE	chr17:72984226-72984593
ENSG00000033050.3	ABCF2	3856.03	-0.734775	0.0403638	-18.2038	4.81526e-74	1.14285e-72	ENSG00000033050	10061	FALSE	#N/A
ENSG00000089060.7	SLC8B1	1241.11	1.09568	0.060197	18.2016	5.01446e-74	1.18869e-72	ENSG00000089060	80024	FALSE	#N/A
ENSG00000165175.11	MID1IP1	2076.22	-0.860384	0.0473009	-18.1896	6.23897e-74	1.47718e-72	ENSG00000165175	58526	TRUE	chrX:38662856-38663668;chrX:38739189-38739587;chrX:38850991-38851758;chrX:38871132-38871532;chrX:38909717-38910141
ENSG00000112559.9	MDFI	820.14	-1.28755	0.0707938	-18.1873	6.50176e-74	1.53755e-72	ENSG00000112559	4188	TRUE	chr6:41593152-41593503;chr6:41594384-41595151;chr6:41611924-41612547
ENSG00000173267.9	SNCG	7369.44	0.635901	0.0349661	18.1862	6.63371e-74	1.56686e-72	ENSG00000173267	6623	TRUE	chr10:88718189-88719372
ENSG00000065809.9	FAM107B	502.865	1.76068	0.0968264	18.1839	6.92296e-74	1.63322e-72	ENSG00000065809	83641	TRUE	chr10:14611992-14612845;chr10:14614005-14614460;chr10:14629585-14629895;chr10:14690857-14691298;chr10:14695642-14696222;chr10:14700248-14701152;chr10:14707298-14707621;chr10:14709696-14710060
ENSG00000169299.9	PGM2	3346.99	-0.863097	0.0474733	-18.1807	7.33907e-74	1.72931e-72	ENSG00000169299	55276	TRUE	chr4:37763997-37764308;chr4:37832094-37832793
ENSG00000065923.5	SLC9A7	684.292	1.42013	0.0781373	18.1747	8.18079e-74	1.92533e-72	ENSG00000065923	84679	TRUE	chrX:46534224-46534698;chrX:46582714-46583505;chrX:46627476-46627745;chrX:46637618-46637869;chrX:46647653-46647879;chrX:46650600-46651068;chrX:46651320-46652133
ENSG00000053254.11	FOXN3	1872.42	0.949494	0.0522699	18.1652	9.73641e-74	2.2887e-72	ENSG00000053254	1112	TRUE	chr14:89601013-89601340;chr14:89603886-89604221;chr14:89607911-89608924;chr14:89626672-89627209;chr14:89652653-89652912;chr14:89679960-89681355;chr14:89712120-89712721;chr14:89715223-89715807;chr14:89805814-89807207;chr14:89839665-89839893;chr14:89874775-89876317;chr14:90203180-90203555;chr14:90206718-90207025
ENSG00000161714.7	PLCD3	6191.55	0.698275	0.0384542	18.1586	1.09799e-73	2.57791e-72	ENSG00000161714	113026	TRUE	chr17:43204640-43205632;chr17:43208158-43208338
ENSG00000136167.9	LCP1	21227.1	-0.552011	0.0304156	-18.149	1.30878e-73	3.06915e-72	ENSG00000136167	3936	TRUE	chr13:46699759-46700011
ENSG00000114315.3	HES1	2750.28	0.882784	0.0486575	18.1428	1.46354e-73	3.42797e-72	ENSG00000114315	3280	TRUE	chr3:193788359-193789397;chr3:193807124-193808020;chr3:193813202-193813494;chr3:193830395-193830686;chr3:193850278-193850584;chr3:193851972-193853039;chr3:193856866-193857670;chr3:193858337-193860093;chr3:193876715-193876924;chr3:193879016-193879340;chr3:193921988-193922919
ENSG00000165733.7	BMS1	4499.82	-0.698187	0.0384848	-18.1419	1.48782e-73	3.48068e-72	ENSG00000165733	9790	TRUE	chr10:43277510-43278327;chr10:43309423-43309598;chr10:43332539-43332801;chr10:43346383-43346865;chr10:43359859-43360126
ENSG00000138593.4	SECISBP2L	1521.08	1.11479	0.0614624	18.1377	1.60572e-73	3.75203e-72	ENSG00000138593	9728	FALSE	#N/A
ENSG00000103479.10	RBL2	3718.28	0.729035	0.0402143	18.1287	1.89032e-73	4.41179e-72	ENSG00000103479	5934	TRUE	chr16:53465469-53465806
ENSG00000109586.7	GALNT7	7968.73	0.58502	0.0322766	18.1252	2.01564e-73	4.6987e-72	ENSG00000109586	51809	TRUE	chr4:173435089-173435572;chr4:173549501-173549766;chr4:173679791-173680364;chr4:173695379-173695993;chr4:173707187-173708016;chr4:173883756-173883971;chr4:173903003-173904747;chr4:173916833-173918189;chr4:173918829-173919411;chr4:173919688-173920517;chr4:173944493-173945010;chr4:173994004-173994299;chr4:173995341-173996191;chr4:174040962-174041455;chr4:174043768-174044380;chr4:174103607-174104079…
ENSG00000159788.14	RGS12	2149.89	-0.859092	0.0474073	-18.1215	2.15613e-73	5.02024e-72	ENSG00000159788	6002	TRUE	chr4:3387091-3388928
ENSG00000137747.10	TMPRSS13	249.032	2.54795	0.140787	18.0978	3.31487e-73	7.70904e-72	ENSG00000137747	84000	TRUE	chr11:117771406-117771833;chr11:117800069-117800305
ENSG00000138347.11	MYPN	186.725	3.40705	0.1883	18.0937	3.56994e-73	8.29241e-72	ENSG00000138347	84665	TRUE	chr10:69853638-69854107;chr10:69856936-69857273;chr10:69885650-69885972;chr10:69895777-69896461;chr10:69913252-69913806
ENSG00000166197.12	NOLC1	12442.4	-0.602202	0.0332992	-18.0846	4.21484e-73	9.77883e-72	ENSG00000166197	9221	FALSE	#N/A
ENSG00000064651.9	SLC12A2	4587.24	0.756867	0.041868	18.0775	4.79519e-73	1.11122e-71	ENSG00000064651	6558	TRUE	chr5:127489774-127489958;chr5:127499741-127500006;chr5:127607665-127608112
ENSG00000110172.7	CHORDC1	3600.21	-0.749344	0.0414952	-18.0586	6.75552e-73	1.56365e-71	ENSG00000110172	26973	TRUE	chr11:89973465-89973842
ENSG00000197785.9	ATAD3A	2290.16	-0.915633	0.0507163	-18.054	7.33811e-73	1.6965e-71	ENSG00000197785	55210	FALSE	#N/A
ENSG00000225697.6	SLC26A6	1174.06	-1.19709	0.0664121	-18.0252	1.23454e-72	2.85076e-71	ENSG00000225697	65010	FALSE	#N/A
ENSG00000134202.6	GSTM3	8892.8	0.588743	0.0326914	18.0091	1.65378e-72	3.81439e-71	ENSG00000134202	2947	FALSE	#N/A
ENSG00000171490.8	RSL1D1	7214.68	-0.600407	0.033346	-18.0053	1.76898e-72	4.07531e-71	ENSG00000171490	26156	FALSE	#N/A
ENSG00000109466.9	KLHL2	1335.85	1.01758	0.0565245	18.0025	1.86159e-72	4.28361e-71	ENSG00000109466	11275	TRUE	chr4:166120485-166120654;chr4:166120895-166121178;chr4:166124744-166125092;chr4:166143167-166143677;chr4:166159198-166159807
ENSG00000160691.14	SHC1	18164.6	-0.58326	0.0324032	-18.0001	1.94625e-72	4.47318e-71	ENSG00000160691	6464	TRUE	chr1:154943258-154944421;chr1:154944935-154945643
ENSG00000170006.7	TMEM154	2578.03	-0.80926	0.0450137	-17.9781	2.89281e-72	6.64094e-71	ENSG00000170006	201799	TRUE	chr4:153555343-153555922;chr4:153576910-153577237;chr4:153594502-153594959;chr4:153601017-153601422;chr4:153602588-153602837;chr4:153615147-153615317;chr4:153618760-153619161;chr4:153629581-153629937;chr4:153630909-153631306;chr4:153641024-153641420
ENSG00000181523.8	SGSH	303.203	2.26934	0.12632	17.9651	3.65918e-72	8.39046e-71	ENSG00000181523	6448	FALSE	#N/A
ENSG00000187231.9	SESTD1	4187.87	0.695755	0.0387359	17.9615	3.89938e-72	8.93081e-71	ENSG00000187231	91404	TRUE	chr2:179971158-179972002;chr2:180001891-180002223;chr2:180133162-180133392;chr2:180137380-180137854;chr2:180142473-180142941
ENSG00000151690.10	MFSD6	1992.9	0.907834	0.0505523	17.9583	4.1312e-72	9.45073e-71	ENSG00000151690	54842	TRUE	chr2:191277914-191278632
ENSG00000152944.4	MED21	712.79	-1.4067	0.0783355	-17.9574	4.20052e-72	9.59813e-71	ENSG00000152944	9412	TRUE	chr12:27204747-27205406
ENSG00000128641.13	MYO1B	15438.2	-0.54747	0.0305496	-17.9207	8.13271e-72	1.85615e-70	ENSG00000128641	4430	TRUE	chr2:192080413-192080733;chr2:192082288-192082592;chr2:192083816-192084902;chr2:192086372-192086758;chr2:192087242-192088080;chr2:192112416-192112775;chr2:192122778-192122973;chr2:192168709-192169256;chr2:192169570-192170970;chr2:192177081-192177738;chr2:192247527-192247907;chr2:192269354-192269720;chr2:192340704-192341510;chr2:192351700-192351951;chr2:192362944-192363149
ENSG00000163545.7	NUAK2	331.709	-1.99334	0.111308	-17.9083	1.01598e-71	2.3161e-70	ENSG00000163545	81788	TRUE	chr1:205264997-205266340;chr1:205266879-205268056;chr1:205286740-205287950;chr1:205288170-205289128
ENSG00000122042.9	UBL3	1900.46	0.898259	0.05017	17.9043	1.09141e-71	2.48517e-70	ENSG00000122042	5412	TRUE	chr13:30337264-30337466
ENSG00000152767.11	FARP1	2040.41	0.845689	0.0472341	17.9042	1.09369e-71	2.48749e-70	ENSG00000152767	10160	FALSE	#N/A
ENSG00000174695.5	TMEM167A	4404.71	-0.684571	0.038296	-17.8758	1.82054e-71	4.13582e-70	ENSG00000174695	153339	FALSE	#N/A
ENSG00000116120.8	FARSB	3994.45	-0.755702	0.0422755	-17.8757	1.82503e-71	4.14123e-70	ENSG00000116120	10056	TRUE	chr2:223411902-223412172
ENSG00000166128.8	RAB8B	1015.87	1.14591	0.0641078	17.8747	1.85812e-71	4.21146e-70	ENSG00000166128	51762	TRUE	chr15:63478294-63478581;chr15:63504356-63504567;chr15:63515753-63515993
ENSG00000127954.8	STEAP4	169.194	4.08403	0.228694	17.858	2.50357e-71	5.66783e-70	ENSG00000127954	79689	TRUE	chr7:87908301-87909027;chr7:87918778-87919339;chr7:87921162-87921566;chr7:87997259-87997441
ENSG00000144036.10	EXOC6B	6309.99	0.649297	0.0364248	17.8257	4.46525e-71	1.00972e-69	ENSG00000144036	23233	TRUE	chr2:72789570-72789807;chr2:72819381-72819574;chr2:72912523-72913459;chr2:72970740-72971030;chr2:72984304-72985314;chr2:73049952-73050245;chr2:73055126-73055653
ENSG00000156515.17	HK1	8551.13	-0.584415	0.0327967	-17.8193	5.00325e-71	1.13008e-69	ENSG00000156515	3098	TRUE	chr10:71077462-71078467;chr10:71097101-71098120;chr10:71100447-71100888;chr10:71123136-71123423
ENSG00000134138.15	MEIS2	1392.01	0.993481	0.0557553	17.8186	5.06785e-71	1.14335e-69	ENSG00000134138	4212	TRUE	chr15:37281356-37281755;chr15:37311975-37312483;chr15:37354290-37354565;chr15:37422456-37422874;chr15:37434579-37434893;chr15:37601090-37601295;chr15:37719638-37719946
ENSG00000139278.5	GLIPR1	1213.97	-1.09049	0.0612483	-17.8045	6.52273e-71	1.4699e-69	ENSG00000139278	11010	TRUE	chr12:75841852-75842082;chr12:75851799-75851975;chr12:75867919-75868270
ENSG00000221968.4	FADS3	1461.13	-1.0646	0.0598115	-17.7992	7.16774e-71	1.6134e-69	ENSG00000221968	3995	TRUE	chr11:61633836-61634450;chr11:61657925-61658438;chr11:61665974-61666271
ENSG00000143842.10	SOX13	1452.96	-0.991614	0.0557178	-17.7971	7.44473e-71	1.67383e-69	ENSG00000143842	9580	TRUE	chr1:204047243-204048151;chr1:204053498-204053679;chr1:204073328-204074088
ENSG00000075142.9	SRI	5670.29	0.64483	0.0362518	17.7875	8.82672e-71	1.98228e-69	ENSG00000075142	6717	TRUE	chr7:87769726-87770658;chr7:87814095-87814344;chr7:87849290-87850074;chr7:87856281-87856886
ENSG00000177542.6	SLC25A22	1498.47	-1.09999	0.0618644	-17.7807	9.97196e-71	2.23691e-69	ENSG00000177542	79751	TRUE	chr11:797073-797302
ENSG00000164934.9	DCAF13	5000.04	-0.649177	0.036513	-17.7793	1.02229e-70	2.29059e-69	ENSG00000164934	25879	FALSE	#N/A
ENSG00000179195.11	ZNF664	9620.06	-0.667043	0.0375233	-17.7768	1.06952e-70	2.39367e-69	ENSG00000179195	144348	TRUE	chr12:124529232-124529854;chr12:124609986-124610579
ENSG00000168961.12	LGALS9	201.651	2.96151	0.166934	17.7406	2.03736e-70	4.55459e-69	ENSG00000168961	3965	TRUE	chr17:26029314-26029495
ENSG00000170745.7	KCNS3	1038.09	1.12253	0.0632928	17.7355	2.23227e-70	4.98465e-69	ENSG00000170745	3790	TRUE	chr2:18075003-18075292;chr2:18082363-18082912;chr2:18198690-18198964;chr2:18229247-18229491;chr2:18235614-18235855;chr2:18238929-18239137;chr2:18391174-18391903
ENSG00000176225.8	RTTN	1212.09	-1.14656	0.0646621	-17.7315	2.39461e-70	5.34108e-69	ENSG00000176225	25914	TRUE	chr18:67711895-67712111;chr18:67715040-67715865
ENSG00000185238.8	PRMT3	1632.06	-0.91899	0.0518321	-17.7301	2.45501e-70	5.46957e-69	ENSG00000185238	10196	TRUE	chr11:20496183-20496934;chr11:20505286-20506194
ENSG00000119711.8	ALDH6A1	822.6	1.27323	0.0718521	17.7201	2.93288e-70	6.52682e-69	ENSG00000119711	4329	FALSE	#N/A
ENSG00000105220.10	GPI	27240	-0.702604	0.0396789	-17.7072	3.68679e-70	8.19527e-69	ENSG00000105220	2821	FALSE	#N/A
ENSG00000054793.9	ATP9A	6816.59	0.685839	0.0387444	17.7016	4.07389e-70	9.0455e-69	ENSG00000054793	10079	TRUE	chr20:50247703-50248308;chr20:50277979-50279132;chr20:50303541-50304001;chr20:50312290-50312459;chr20:50312840-50313476;chr20:50313708-50313903;chr20:50366470-50367125;chr20:50370177-50370569
ENSG00000131746.8	TNS4	3050.27	-2.36321	0.133522	-17.6991	4.26248e-70	9.45356e-69	ENSG00000131746	84951	TRUE	chr17:38627359-38628021;chr17:38645938-38647180;chr17:38647772-38648362;chr17:38649744-38650754;chr17:38666497-38666874;chr17:38672983-38673467;chr17:38674925-38675299;chr17:38689142-38690294
ENSG00000130600.11	H19	1629.47	-2.33236	0.131809	-17.695	4.58212e-70	1.0151e-68	ENSG00000130600	283120	TRUE	chr11:2025631-2025800
ENSG00000161203.9	AP2M1	15589.8	-0.56274	0.0318025	-17.6948	4.59523e-70	1.01686e-68	ENSG00000161203	1173	FALSE	#N/A
ENSG00000160209.14	PDXK	16936	0.546065	0.0308804	17.6832	5.64628e-70	1.24803e-68	ENSG00000160209	8566	TRUE	chr21:45131784-45132791;chr21:45141647-45142150;chr21:45146703-45147066;chr21:45167169-45167454
ENSG00000135624.11	CCT7	15399.3	-0.611071	0.0345659	-17.6785	6.14625e-70	1.35701e-68	ENSG00000135624	10574	FALSE	#N/A
ENSG00000100462.11	PRMT5	4506.43	-0.704802	0.03987	-17.6775	6.24981e-70	1.37833e-68	ENSG00000100462	10419	FALSE	#N/A
ENSG00000135842.12	FAM129A	285.973	-2.26397	0.128173	-17.6634	8.02387e-70	1.76759e-68	ENSG00000135842	116496	FALSE	#N/A
ENSG00000037757.9	MRI1	2506.39	-0.810828	0.0459274	-17.6546	9.38777e-70	2.06573e-68	ENSG00000037757	84245	TRUE	chr19:13876257-13876876
ENSG00000084774.9	CAD	5314.91	-0.703131	0.0398279	-17.6542	9.4383e-70	2.07452e-68	ENSG00000084774	790	FALSE	#N/A
ENSG00000029993.10	HMGB3	6902.25	-0.639711	0.0362696	-17.6377	1.26584e-69	2.77918e-68	ENSG00000029993	3149	FALSE	#N/A
ENSG00000087586.13	AURKA	3106.07	-0.791149	0.0448624	-17.635	1.32635e-69	2.90877e-68	ENSG00000087586	6790	FALSE	#N/A
ENSG00000142875.15	PRKACB	2759.6	0.789027	0.0447811	17.6197	1.74046e-69	3.8127e-68	ENSG00000142875	5567	TRUE	chr1:84556115-84556480;chr1:84569018-84569415;chr1:84573263-84573670;chr1:84610813-84611111;chr1:84621746-84622330;chr1:84672113-84672420
ENSG00000166501.8	PRKCB	373.582	1.9191	0.109003	17.606	2.21447e-69	4.84566e-68	ENSG00000166501	5579	TRUE	chr16:23812799-23813075;chr16:24007749-24008518;chr16:24024821-24025821
ENSG00000011426.6	ANLN	10223.4	-0.625566	0.0355337	-17.6049	2.26048e-69	4.94084e-68	ENSG00000011426	54443	TRUE	chr7:36428152-36428474
ENSG00000124496.8	TRERF1	2942.94	0.811755	0.0461365	17.5947	2.70691e-69	5.91003e-68	ENSG00000124496	55809	TRUE	chr6:42216888-42217434;chr6:42219639-42220368;chr6:42248729-42249319;chr6:42259865-42260448;chr6:42283368-42284897;chr6:42293861-42294462;chr6:42306346-42306953;chr6:42337176-42337659;chr6:42369326-42369571;chr6:42416925-42417184
ENSG00000065060.12	UHRF1BP1	1280.89	1.07852	0.0614123	17.5619	4.82557e-69	1.0524e-67	ENSG00000065060	54887	FALSE	#N/A
ENSG00000125347.9	IRF1	1168.43	1.14221	0.0650537	17.5579	5.17342e-69	1.12701e-67	ENSG00000125347	3659	TRUE	chr5:131792860-131793356;chr5:131826565-131826850;chr5:131849576-131850225
ENSG00000150782.7	IL18	1476.84	-0.945361	0.053844	-17.5574	5.21958e-69	1.13581e-67	ENSG00000150782	3606	TRUE	chr11:111990759-111991662;chr11:112027970-112028452;chr11:112033339-112034057
ENSG00000100304.12	TTLL12	4046.34	-0.762856	0.0434643	-17.5514	5.8082e-69	1.26249e-67	ENSG00000100304	23170	TRUE	chr22:43571131-43571593;chr22:43659613-43660337
ENSG00000007384.11	RHBDF1	2526.32	0.85942	0.048985	17.5445	6.54898e-69	1.42194e-67	ENSG00000007384	64285	FALSE	#N/A
ENSG00000171793.9	CTPS1	3516.97	-0.749433	0.0427582	-17.5272	8.87882e-69	1.92567e-67	ENSG00000171793	1503	TRUE	chr1:41430049-41430269;chr1:41433025-41433981;chr1:41437389-41437746
ENSG00000102886.10	GDPD3	402.242	1.7851	0.1019	17.5182	1.04051e-68	2.25421e-67	ENSG00000102886	79153	FALSE	#N/A
ENSG00000188015.5	S100A3	224.203	-2.63066	0.150314	-17.501	1.40725e-68	3.04537e-67	ENSG00000188015	6274	FALSE	#N/A
ENSG00000205517.8	RGL3	1236.29	1.23602	0.0706338	17.499	1.45839e-68	3.15256e-67	ENSG00000205517	57139	FALSE	#N/A
ENSG00000170961.6	HAS2	758.061	-1.46666	0.0838465	-17.4922	1.64261e-68	3.54688e-67	ENSG00000170961	3037	TRUE	chr8:122681837-122682255;chr8:122685129-122686144;chr8:122687319-122687750;chr8:122709618-122709998;chr8:122736465-122737125;chr8:122754057-122754661;chr8:122755159-122755660;chr8:122788386-122788987;chr8:122829786-122830257;chr8:122847128-122847326;chr8:122858314-122858839;chr8:122862282-122862608;chr8:122931138-122931777;chr8:122954181-122955809;chr8:122956250-122956774;chr8:122965125-122965965…
ENSG00000166710.13	B2M	26934.2	0.566018	0.0323644	17.4889	1.74156e-68	3.75642e-67	ENSG00000166710	567	FALSE	#N/A
ENSG00000067533.5	RRP15	1401.42	-0.952684	0.0545188	-17.4744	2.24443e-68	4.83575e-67	ENSG00000067533	51018	FALSE	#N/A
ENSG00000023330.10	ALAS1	2875.53	0.783269	0.0448562	17.4618	2.8005e-68	6.02722e-67	ENSG00000023330	211	TRUE	chr3:52211190-52211638;chr3:52238287-52239193;chr3:52244649-52245052
ENSG00000243955.1	GSTA1	797.159	2.57895	0.147694	17.4614	2.81923e-68	6.06089e-67	ENSG00000243955	2938	TRUE	chr6:52652639-52653069
ENSG00000204580.7	DDR1	6869.9	-0.64617	0.0370375	-17.4464	3.66778e-68	7.87649e-67	ENSG00000204580	780	FALSE	#N/A
ENSG00000005022.5	SLC25A5	16384.2	-0.559142	0.0320509	-17.4454	3.72938e-68	8.00004e-67	ENSG00000005022	292	TRUE	chrX:118593615-118594289
ENSG00000151503.8	NCAPD3	4027.75	-0.710343	0.0407291	-17.4407	4.05191e-68	8.67551e-67	ENSG00000151503	23310	FALSE	#N/A
ENSG00000162591.11	MEGF6	498.54	1.63941	0.0939992	17.4407	4.05311e-68	8.67551e-67	ENSG00000162591	1953	TRUE	chr1:3426745-3427237;chr1:3432728-3433083;chr1:3447994-3448482;chr1:3514656-3515308
ENSG00000110328.5	GALNT18	2049.08	-0.975097	0.0559521	-17.4274	5.1155e-68	1.09376e-66	ENSG00000110328	374378	TRUE	chr11:11541777-11542276;chr11:11550571-11550858;chr11:11593558-11593884;chr11:11605426-11606365;chr11:11626825-11627145;chr11:11627703-11627874;chr11:11629324-11629718;chr11:11630144-11630803
ENSG00000165929.8	TC2N	5256.42	0.803739	0.0461327	17.4223	5.58733e-68	1.19334e-66	ENSG00000165929	123036	FALSE	#N/A
ENSG00000123131.8	PRDX4	2694.05	-0.813985	0.0467361	-17.4166	6.16952e-68	1.31625e-66	ENSG00000123131	10549	TRUE	chrX:23522351-23522677;chrX:23533209-23533457;chrX:23673699-23675237
ENSG00000100867.10	DHRS2	1472.96	2.47885	0.142417	17.4055	7.4912e-68	1.5965e-66	ENSG00000100867	10202	TRUE	chr14:24100879-24101470;chr14:24138652-24139037;chr14:24139735-24140120;chr14:24193134-24193470
ENSG00000198712.1	MT-CO2	171802	0.564518	0.0324649	17.3886	1.00717e-67	2.14411e-66	ENSG00000198712	4513	FALSE	#N/A
ENSG00000223573.2	TINCR	334.436	1.96667	0.113143	17.3822	1.12538e-67	2.39316e-66	ENSG00000223573	257000	TRUE	chr19:5567887-5568301
ENSG00000204991.6	SPIRE2	278.511	2.2295	0.128321	17.3744	1.28868e-67	2.73696e-66	ENSG00000204991	84501	TRUE	chr16:89900111-89900599;chr16:89922019-89922260
ENSG00000219545.5	RPA3-AS1	1084.17	1.10063	0.0633479	17.3744	1.28984e-67	2.73696e-66	ENSG00000219545	729852	FALSE	#N/A
ENSG00000166851.10	PLK1	4426.4	-0.69203	0.0399219	-17.3346	2.57892e-67	5.46642e-66	ENSG00000166851	5347	FALSE	#N/A
ENSG00000197498.8	RPF2	1961.88	-0.838365	0.048369	-17.3327	2.66535e-67	5.64352e-66	ENSG00000197498	84154	TRUE	chr6:111322977-111323357
ENSG00000117335.14	CD46	26361.1	0.482189	0.0278272	17.3279	2.89518e-67	6.12356e-66	ENSG00000117335	4179	TRUE	chr1:207903915-207904470;chr1:207929429-207929920
ENSG00000107771.11	CCSER2	2480.28	0.798105	0.0460744	17.3221	3.20392e-67	6.76928e-66	ENSG00000107771	54462	TRUE	chr10:86088492-86088722;chr10:86097024-86097320;chr10:86100710-86101134;chr10:86121471-86121966;chr10:86157694-86157987;chr10:86253973-86254400;chr10:86283301-86283603;chr10:86284650-86285396;chr10:86287092-86287605;chr10:86298385-86298744;chr10:86370968-86371306;chr10:86392462-86393398;chr10:86394107-86394993;chr10:86466177-86466610;chr10:86522010-86522654;chr10:86538404-86539035;chr10:86546823-…
ENSG00000131941.3	RHPN2	1797.83	0.938433	0.0541913	17.317	3.49864e-67	7.38401e-66	ENSG00000131941	85415	TRUE	chr19:33532016-33532822;chr19:33533126-33533589;chr19:33538296-33538723
ENSG00000049449.4	RCN1	17143.7	0.528731	0.0305443	17.3103	3.93223e-67	8.2902e-66	ENSG00000049449	5954	TRUE	chr11:31994679-31995291;chr11:32090159-32091218;chr11:32102672-32103495;chr11:32109562-32110312;chr11:32188534-32188751
ENSG00000132603.9	NIP7	2554.2	-0.805321	0.0465233	-17.3101	3.94901e-67	8.31664e-66	ENSG00000132603	51388	FALSE	#N/A
ENSG00000198286.5	CARD11	2916.64	0.813527	0.0469993	17.3094	3.99856e-67	8.41198e-66	ENSG00000198286	84433	TRUE	chr7:2993087-2993478;chr7:2996029-2996901;chr7:3030846-3031182;chr7:3037900-3038194;chr7:3066949-3067426;chr7:3140268-3140623;chr7:3196131-3196467
ENSG00000164484.7	TMEM200A	724.313	-1.40021	0.0809386	-17.2996	4.73651e-67	9.95377e-66	ENSG00000164484	114801	TRUE	chr6:130704286-130704631;chr6:130739088-130739423;chr6:130848150-130848456;chr6:130923512-130923749
ENSG00000196230.8	TUBB	16078	-0.77541	0.0448295	-17.2969	4.96757e-67	1.04282e-65	ENSG00000196230	203068	FALSE	#N/A
ENSG00000117528.7	ABCD3	5669.47	0.595785	0.034482	17.2782	6.86891e-67	1.44042e-65	ENSG00000117528	5825	TRUE	chr1:94866762-94867034;chr1:94887454-94887935
ENSG00000170515.9	PA2G4	6736.86	-0.712805	0.0412578	-17.2769	7.02661e-67	1.47191e-65	ENSG00000170515	5036	FALSE	#N/A
ENSG00000147526.15	TACC1	6125.34	0.699765	0.0405247	17.2676	8.24952e-67	1.72624e-65	ENSG00000147526	6867	TRUE	chr8:38642843-38644203;chr8:38644472-38644922;chr8:38650428-38651006;chr8:38666176-38666822;chr8:38668318-38668953;chr8:38700766-38701031
ENSG00000150556.12	LYPD6B	1112.62	1.05798	0.0612822	17.2641	8.76341e-67	1.83182e-65	ENSG00000150556	130576	TRUE	chr2:149876389-149877335;chr2:149880862-149881153;chr2:149884087-149885309;chr2:149885759-149886222;chr2:149890279-149890539;chr2:149925419-149926417;chr2:149927294-149927829;chr2:149932368-149932764;chr2:149981517-149982112;chr2:149988408-149988773;chr2:150023997-150024742;chr2:150026151-150026770;chr2:150056695-150056931
ENSG00000104738.12	MCM4	19031.1	-0.557959	0.0323218	-17.2626	8.99627e-67	1.8785e-65	ENSG00000104738	4173	FALSE	#N/A
ENSG00000100439.6	ABHD4	2846.52	0.726585	0.0420944	17.2608	9.27874e-67	1.93542e-65	ENSG00000100439	63874	TRUE	chr14:23082749-23083777
ENSG00000076356.6	PLXNA2	5455.01	0.612458	0.0355144	17.2454	1.21259e-66	2.52662e-65	ENSG00000076356	5362	TRUE	chr1:208220886-208221210;chr1:208259379-208260095;chr1:208352670-208353538;chr1:208357432-208358156;chr1:208362537-208362971;chr1:208374549-208374996;chr1:208376306-208377154;chr1:208380802-208383202;chr1:208387024-208387545;chr1:208392456-208393332;chr1:208394257-208394639;chr1:208404489-208405594;chr1:208409304-208409819;chr1:208410744-208410913;chr1:208412013-208412656;chr1:208446785-208447033…
ENSG00000126705.9	AHDC1	1042.3	-1.08212	0.0627793	-17.2368	1.40511e-66	2.92466e-65	ENSG00000126705	27245	TRUE	chr1:27896999-27897298;chr1:27930523-27930748
ENSG00000185187.8	SIGIRR	753.126	1.35717	0.078796	17.2239	1.75825e-66	3.65583e-65	ENSG00000185187	59307	FALSE	#N/A
ENSG00000114767.6	RRP9	1093.59	-1.09258	0.0634631	-17.216	2.01363e-66	4.18239e-65	ENSG00000114767	9136	FALSE	#N/A
ENSG00000117472.5	TSPAN1	4464.39	-0.788022	0.0457748	-17.2152	2.04251e-66	4.23788e-65	ENSG00000117472	10103	FALSE	#N/A
ENSG00000151835.9	SACS	375.749	-1.80969	0.105257	-17.1931	2.99023e-66	6.1977e-65	ENSG00000151835	26278	TRUE	chr13:23845500-23845798;chr13:23895636-23896448;chr13:23899427-23899824;chr13:23960189-23960396;chr13:23967144-23967400
ENSG00000091592.11	NLRP1	300.492	-2.10536	0.122504	-17.186	3.38111e-66	7.00047e-65	ENSG00000091592	22861	TRUE	chr17:5485758-5486109;chr17:5487793-5488793
ENSG00000135540.7	NHSL1	1137.86	-1.04992	0.0611287	-17.1756	4.04514e-66	8.3665e-65	ENSG00000135540	57224	TRUE	chr6:138789754-138790789;chr6:138799099-138799966;chr6:138876661-138877237
ENSG00000089693.6	MLF2	9167.48	-0.617384	0.0359494	-17.1737	4.179e-66	8.63425e-65	ENSG00000089693	8079	TRUE	chr12:6854993-6855443;chr12:6862661-6862908
ENSG00000135372.4	NAT10	3391.07	-0.885568	0.0515665	-17.1733	4.20633e-66	8.68157e-65	ENSG00000135372	55226	TRUE	chr11:34197856-34198335;chr11:34201602-34201802
ENSG00000111348.4	ARHGDIB	4608.46	0.68983	0.0401846	17.1666	4.72627e-66	9.74446e-65	ENSG00000111348	397	TRUE	chr12:15114159-15115073
ENSG00000064313.7	TAF2	2130.53	-0.842834	0.0491107	-17.1619	5.11869e-66	1.05425e-64	ENSG00000064313	6873	FALSE	#N/A
ENSG00000100410.3	PHF5A	1631.61	-0.964005	0.0561825	-17.1585	5.4343e-66	1.11808e-64	ENSG00000100410	84844	FALSE	#N/A
ENSG00000108352.7	RAPGEFL1	3481.02	-0.809917	0.0472095	-17.1558	5.68674e-66	1.16879e-64	ENSG00000108352	51195	TRUE	chr17:38332656-38333774;chr17:38336968-38337389;chr17:38350332-38350880
ENSG00000120254.11	MTHFD1L	2876.11	-0.804056	0.0468791	-17.1517	6.10256e-66	1.25294e-64	ENSG00000120254	25902	TRUE	chr6:151134565-151134764;chr6:151176218-151176549;chr6:151178118-151179133;chr6:151325704-151325971;chr6:151335629-151335909;chr6:151348317-151348760;chr6:151357488-151358772;chr6:151373399-151373813
ENSG00000065427.10	KARS	7600.55	-0.642024	0.0374801	-17.1298	8.90361e-66	1.82612e-64	ENSG00000065427	3735	FALSE	#N/A
ENSG00000163466.11	ARPC2	20012.4	-0.521957	0.0304874	-17.1204	1.04555e-65	2.14218e-64	ENSG00000163466	10109	TRUE	chr2:219083288-219084486
ENSG00000189266.7	PNRC2	1731.4	0.883903	0.0516648	17.1084	1.28401e-65	2.628e-64	ENSG00000189266	55629	FALSE	#N/A
ENSG00000104325.2	DECR1	2968.32	0.736081	0.0430769	17.0876	1.83537e-65	3.75257e-64	ENSG00000104325	1666	FALSE	#N/A
ENSG00000102837.6	OLFM4	607.488	1.40475	0.0822451	17.0801	2.0885e-65	4.26567e-64	ENSG00000102837	10562	TRUE	chr13:53584792-53585293;chr13:53589238-53589445;chr13:53714545-53714775;chr13:53771699-53771870;chr13:53787874-53788244;chr13:53788450-53788964;chr13:53790816-53791653;chr13:53791990-53792375
ENSG00000107731.8	UNC5B	2351.83	0.787746	0.0461338	17.0752	2.26873e-65	4.62897e-64	ENSG00000107731	219699	TRUE	chr10:72834817-72835785;chr10:72836849-72837182;chr10:72844820-72845131;chr10:72859157-72860035
ENSG00000138764.9	CCNG2	1250.59	1.17687	0.0689229	17.0752	2.2712e-65	4.6292e-64	ENSG00000138764	901	TRUE	chr4:78067398-78068498;chr4:78122527-78122794;chr4:78150662-78150925;chr4:78200343-78200623
ENSG00000002587.5	HS3ST1	1804.69	-1.01429	0.0594306	-17.0668	2.61974e-65	5.33405e-64	ENSG00000002587	9957	TRUE	chr4:11405957-11406469;chr4:11409281-11409496;chr4:11425364-11426211;chr4:11432913-11433504;chr4:11438200-11439170;chr4:11439826-11440799;chr4:11471607-11472818;chr4:11489491-11490461;chr4:11497743-11499434;chr4:11499636-11499965;chr4:11506700-11507715;chr4:11517399-11517689;chr4:11526242-11527484;chr4:11531242-11531956;chr4:11545342-11545661;chr4:11550228-11550750;chr4:11607372-11608106;chr4:116…
ENSG00000114423.14	CBLB	1906.23	0.902748	0.0529177	17.0595	2.97237e-65	6.04576e-64	ENSG00000114423	868	TRUE	chr3:105525340-105525522;chr3:105542124-105543004;chr3:105564413-105564629;chr3:105623654-105623919;chr3:105652698-105653044;chr3:105663107-105664030;chr3:105715569-105716103;chr3:105716666-105717409;chr3:105743706-105744566;chr3:105836343-105836707;chr3:105849817-105850023;chr3:105871839-105872101;chr3:105887903-105888155;chr3:105981340-105981637;chr3:106042534-106043246;chr3:106052636-106053355…
ENSG00000166415.10	WDR72	4353.36	0.708764	0.0415526	17.057	3.09918e-65	6.29718e-64	ENSG00000166415	256764	TRUE	chr15:53600233-53600821;chr15:53657495-53657671;chr15:53744625-53744865;chr15:53745678-53746432;chr15:53776894-53777074;chr15:53813100-53813512;chr15:53828747-53829122;chr15:53833013-53833420;chr15:53930509-53930975;chr15:53966988-53968509;chr15:53976515-53976980;chr15:54124061-54124498
ENSG00000144199.7	FAHD2B	307.17	2.0495	0.120156	17.0569	3.10446e-65	6.30139e-64	ENSG00000144199	151313	FALSE	#N/A
ENSG00000187954.8	CYHR1	2726.98	0.756551	0.0443782	17.0478	3.6292e-65	7.35888e-64	ENSG00000187954	50626	FALSE	#N/A
ENSG00000007923.11	DNAJC11	2748.08	-0.734222	0.0430739	-17.0456	3.76699e-65	7.63039e-64	ENSG00000007923	55735	FALSE	#N/A
ENSG00000137393.8	RNF144B	1283.44	0.980455	0.0575815	17.0273	5.1567e-65	1.04346e-63	ENSG00000137393	255488	TRUE	chr6:18326289-18326707;chr6:18328447-18328703;chr6:18341229-18342167;chr6:18343251-18344262;chr6:18347085-18347906;chr6:18350464-18350864;chr6:18352790-18353801;chr6:18368945-18369297;chr6:18387157-18387814;chr6:18410655-18411056
ENSG00000121552.3	CSTA	2343.81	-1.87977	0.110538	-17.0056	7.46536e-65	1.50906e-63	ENSG00000121552	1475	TRUE	chr3:121979089-121979434;chr3:122013233-122013681;chr3:122029196-122029730;chr3:122043664-122044295
ENSG00000181885.14	CLDN7	570.265	1.5391	0.090518	17.0033	7.76358e-65	1.56773e-63	ENSG00000181885	1366	FALSE	#N/A
ENSG00000150165.13	ANXA8L1	414.7	-1.69023	0.0994319	-16.9989	8.37259e-65	1.68897e-63	ENSG00000150165	#N/A	FALSE	#N/A
ENSG00000130816.10	DNMT1	8340.05	-0.643799	0.0379054	-16.9844	1.07176e-64	2.15981e-63	ENSG00000130816	1786	TRUE	chr19:10246304-10246540
ENSG00000185633.6	NDUFA4L2	444.332	-1.92306	0.113285	-16.9755	1.2474e-64	2.51117e-63	ENSG00000185633	56901	TRUE	chr12:57637468-57637679
ENSG00000157020.13	SEC13	4915.98	-0.671135	0.0395762	-16.958	1.67826e-64	3.37508e-63	ENSG00000157020	6396	FALSE	#N/A
ENSG00000180758.10	GPR157	1334.12	-1.02796	0.0606617	-16.9459	2.06482e-64	4.14824e-63	ENSG00000180758	80045	TRUE	chr1:9171990-9173738
ENSG00000186187.7	ZNRF1	1199.2	1.00812	0.0595295	16.9348	2.49248e-64	5.0023e-63	ENSG00000186187	84937	TRUE	chr16:75045279-75046298;chr16:75063641-75064088;chr16:75078931-75079305
ENSG00000162302.8	RPS6KA4	4233.09	-0.735281	0.043424	-16.9326	2.58723e-64	5.18714e-63	ENSG00000162302	8986	FALSE	#N/A
ENSG00000150990.3	DHX37	2268.07	-0.831225	0.049145	-16.9137	3.56583e-64	7.14184e-63	ENSG00000150990	57647	TRUE	chr12:125423055-125424183
ENSG00000151893.10	CACUL1	2706.53	0.764599	0.0452407	16.9007	4.44738e-64	8.89839e-63	ENSG00000151893	143384	TRUE	chr10:120553178-120553633;chr10:120605335-120605682;chr10:120619562-120619822;chr10:120630012-120631603;chr10:120632646-120633682
ENSG00000169860.4	P2RY1	636.863	-1.30165	0.0770502	-16.8935	5.02355e-64	1.0041e-62	ENSG00000169860	5028	TRUE	chr3:152343867-152344330;chr3:152356602-152357313;chr3:152414529-152415085;chr3:152421149-152421741;chr3:152435123-152435343;chr3:152552218-152552875;chr3:152556953-152557127;chr3:152587724-152588358;chr3:152592818-152593073;chr3:152627259-152627596;chr3:152627991-152628448;chr3:152628715-152629212;chr3:152633539-152633862;chr3:152650599-152651377;chr3:152659627-152659991;chr3:152661593-152661880…
ENSG00000160796.12	NBEAL2	3183.43	0.732366	0.0433844	16.8809	6.22375e-64	1.24272e-62	ENSG00000160796	23218	FALSE	#N/A
ENSG00000107968.5	MAP3K8	318.276	1.93802	0.114829	16.8775	6.58417e-64	1.31336e-62	ENSG00000107968	1326	TRUE	chr10:30712237-30713019;chr10:30736053-30736560;chr10:30780122-30780619
ENSG00000131462.3	TUBG1	2979.33	-0.780289	0.0462815	-16.8596	8.91277e-64	1.77604e-62	ENSG00000131462	7283	FALSE	#N/A
ENSG00000178105.5	DDX10	1183.5	-1.00871	0.0598474	-16.8547	9.68709e-64	1.92838e-62	ENSG00000178105	1662	TRUE	chr11:108519082-108519582;chr11:108569346-108570418;chr11:108585918-108586287;chr11:108724709-108724929;chr11:108743459-108744065;chr11:108799915-108800193;chr11:108818357-108819339;chr11:108844145-108844547;chr11:108908813-108909444
ENSG00000163584.13	RPL22L1	1759.11	-0.959233	0.056921	-16.852	1.01402e-63	2.01653e-62	ENSG00000163584	200916	TRUE	chr3:170463169-170463643;chr3:170601755-170602379
ENSG00000235609.4	AF127936.7	848.65	1.15339	0.0686122	16.8102	2.05372e-63	4.08001e-62	ENSG00000235609	#N/A	FALSE	#N/A
ENSG00000132031.8	MATN3	345.238	2.03253	0.120914	16.8098	2.069e-63	4.10206e-62	ENSG00000132031	4148	FALSE	#N/A
ENSG00000155438.7	MKI67IP	2520.57	-0.765965	0.0455664	-16.8098	2.06713e-63	4.10206e-62	ENSG00000155438	84365	FALSE	#N/A
ENSG00000138750.10	NUP54	793.962	-1.28381	0.0764316	-16.7969	2.5706e-63	5.0914e-62	ENSG00000138750	53371	FALSE	#N/A
ENSG00000110660.10	SLC35F2	2980.28	-0.74177	0.0441748	-16.7917	2.80759e-63	5.55518e-62	ENSG00000110660	54733	TRUE	chr11:107701279-107702362;chr11:107703180-107703562;chr11:107710819-107711878;chr11:107763902-107764290
ENSG00000124207.12	CSE1L	12118.7	-0.586132	0.0349295	-16.7804	3.39531e-63	6.71129e-62	ENSG00000124207	1434	TRUE	chr20:47659551-47659924
ENSG00000129667.8	RHBDF2	1026.98	-1.05007	0.0626305	-16.766	4.32357e-63	8.53754e-62	ENSG00000129667	79651	TRUE	chr17:74480777-74481159;chr17:74483214-74483404
ENSG00000110958.11	PTGES3	28286.2	-0.459908	0.0274429	-16.7588	4.88711e-63	9.64062e-62	ENSG00000110958	10728	TRUE	chr12:57082146-57082362
ENSG00000150457.7	LATS2	691.268	1.26823	0.0757053	16.7522	5.4608e-63	1.07615e-61	ENSG00000150457	26524	TRUE	chr13:21591913-21592116;chr13:21627443-21627773;chr13:21653825-21654158
ENSG00000160932.6	LY6E	9717.51	0.673897	0.0402312	16.7506	5.60512e-63	1.10348e-61	ENSG00000160932	4061	FALSE	#N/A
ENSG00000125148.6	MT2A	2355.04	-0.815795	0.0487091	-16.7483	5.82718e-63	1.14605e-61	ENSG00000125148	4502	FALSE	#N/A
ENSG00000183840.5	GPR39	882.271	1.24568	0.0743841	16.7466	5.99291e-63	1.17747e-61	ENSG00000183840	2863	TRUE	chr2:133300777-133301145
ENSG00000196182.6	STK40	1832.07	-0.871138	0.0520553	-16.7348	7.30416e-63	1.43366e-61	ENSG00000196182	83931	TRUE	chr1:36837113-36837465;chr1:36838630-36839190;chr1:36840057-36840590;chr1:36852081-36852896
ENSG00000114771.9	AADAC	726.06	1.35557	0.0810087	16.7336	7.45539e-63	1.46188e-61	ENSG00000114771	13	TRUE	chr3:151553942-151554281;chr3:151554799-151555398;chr3:151556329-151556695;chr3:151558082-151558380
ENSG00000089737.11	DDX24	7545.2	-0.538998	0.0322305	-16.7232	8.87766e-63	1.73903e-61	ENSG00000089737	57062	TRUE	chr14:94532640-94532813
ENSG00000030419.12	IKZF2	3434.47	0.925572	0.0553496	16.7223	9.01885e-63	1.76492e-61	ENSG00000030419	22807	TRUE	chr2:213843943-213845060;chr2:213869229-213869680;chr2:213922535-213922704;chr2:213927765-213928166;chr2:213968990-213970178;chr2:214012075-214012408;chr2:214014945-214015564;chr2:214081114-214081562
ENSG00000175920.11	DOK7	372.302	-1.70765	0.102159	-16.7156	1.00847e-62	1.97153e-61	ENSG00000175920	285489	TRUE	chr4:3472217-3472667;chr4:3485795-3487550
ENSG00000116649.5	SRM	3744.68	-0.747361	0.0447126	-16.7148	1.02347e-62	1.99887e-61	ENSG00000116649	6723	FALSE	#N/A
ENSG00000139926.11	FRMD6	4924.1	-1.55125	0.0928135	-16.7136	1.04276e-62	2.03453e-61	ENSG00000139926	122786	TRUE	chr14:51915123-51916247;chr14:51941437-51942278;chr14:51946471-51946910;chr14:51954759-51956489;chr14:51957069-51957377;chr14:51975036-51975345;chr14:51999850-52000115;chr14:52000640-52000942;chr14:52001298-52001783;chr14:52124552-52125539;chr14:52235972-52236352
ENSG00000116455.9	WDR77	1433.02	-0.925277	0.0554079	-16.6994	1.32457e-62	2.5818e-61	ENSG00000116455	79084	FALSE	#N/A
ENSG00000105810.5	CDK6	1859.51	-1.08028	0.0647209	-16.6914	1.51443e-62	2.94893e-61	ENSG00000105810	1021	TRUE	chr7:92347039-92347567;chr7:92376285-92376661;chr7:92381266-92381881;chr7:92391853-92392230;chr7:92392885-92393474;chr7:92435586-92436159;chr7:92501808-92502116;chr7:92533551-92534439
ENSG00000128510.6	CPA4	737.079	1.30944	0.0785017	16.6804	1.8207e-62	3.5418e-61	ENSG00000128510	51200	TRUE	chr7:129932454-129933087
ENSG00000151726.9	ACSL1	7694.37	0.565884	0.0339355	16.6753	1.98278e-62	3.85327e-61	ENSG00000151726	2180	TRUE	chr4:185734316-185734951;chr4:185736137-185736719
ENSG00000130270.12	ATP8B3	355.014	-1.81407	0.108803	-16.673	2.06132e-62	4.00193e-61	ENSG00000130270	148229	FALSE	#N/A
ENSG00000090273.9	NUDC	5464.17	-0.697872	0.0418613	-16.6711	2.1277e-62	4.12672e-61	ENSG00000090273	10726	FALSE	#N/A
ENSG00000173575.14	CHD2	5467.95	0.628464	0.0377036	16.6686	2.21836e-62	4.29832e-61	ENSG00000173575	1106	TRUE	chr15:93449971-93450284;chr15:93461013-93461386;chr15:93463966-93465355;chr15:93493004-93493508
ENSG00000062038.9	CDH3	3252.88	-0.720385	0.0432296	-16.6642	2.38822e-62	4.62288e-61	ENSG00000062038	1001	TRUE	chr16:68639595-68640056;chr16:68692152-68693244;chr16:68699421-68699824;chr16:68701660-68702749
ENSG00000151491.8	EPS8	6575.57	0.603428	0.0362456	16.6483	3.1124e-62	6.01873e-61	ENSG00000151491	2059	TRUE	chr12:15942323-15943418;chr12:15949738-15950187;chr12:15952898-15953685;chr12:15954630-15955472
ENSG00000171604.7	CXXC5	1191.59	1.01076	0.0607145	16.6478	3.13807e-62	6.0624e-61	ENSG00000171604	51523	TRUE	chr5:139016280-139016457;chr5:139035317-139035744;chr5:139039815-139040122;chr5:139040346-139040966;chr5:139050973-139051227
ENSG00000110375.2	UPK2	195.357	2.91541	0.175169	16.6434	3.37653e-62	6.51667e-61	ENSG00000110375	7379	FALSE	#N/A
ENSG00000172667.6	ZMAT3	1324.32	1.17368	0.0705609	16.6336	3.97804e-62	7.67003e-61	ENSG00000172667	64393	TRUE	chr3:178660080-178660436;chr3:178787815-178788168;chr3:178818538-178818858
ENSG00000197622.8	CDC42SE1	8648.42	-0.54499	0.0327656	-16.633	4.02093e-62	7.74513e-61	ENSG00000197622	56882	FALSE	#N/A
ENSG00000138641.11	HERC3	3970.06	-0.714262	0.0429437	-16.6325	4.05126e-62	7.7959e-61	ENSG00000138641	8916	TRUE	chr4:89503680-89503987;chr4:89523768-89524417;chr4:89527866-89528485
ENSG00000151150.16	ANK3	4888.68	0.63145	0.0379658	16.6321	4.08299e-62	7.84925e-61	ENSG00000151150	288	TRUE	chr10:61882731-61884005;chr10:61888961-61890240;chr10:61899500-61900167;chr10:62185170-62185488;chr10:62187679-62188686;chr10:62233396-62233793;chr10:62239473-62239910;chr10:62240442-62241392;chr10:62247907-62248299;chr10:62302537-62302717;chr10:62371096-62371667;chr10:62409622-62409983;chr10:62414730-62415211;chr10:62489675-62490181;chr10:62495171-62495420;chr10:62498973-62499543;chr10:62499919-…
ENSG00000162496.4	DHRS3	5232.21	-0.62258	0.0374523	-16.6233	4.72872e-62	9.08174e-61	ENSG00000162496	9249	TRUE	chr1:12633687-12634200;chr1:12648220-12648595;chr1:12655065-12656844;chr1:12657883-12658232;chr1:12664191-12664772;chr1:12677514-12679614
ENSG00000101871.10	MID1	3349.21	-0.726396	0.0437101	-16.6185	5.12088e-62	9.82528e-61	ENSG00000101871	4281	TRUE	chrX:10297252-10297563;chrX:10339156-10339389;chrX:10349306-10350330;chrX:10452710-10453146;chrX:10454452-10454660;chrX:10487335-10487994;chrX:10537834-10538292;chrX:10545829-10546399;chrX:10547102-10547624;chrX:10557911-10558359;chrX:10585109-10585435;chrX:10597951-10598580;chrX:10599862-10600816;chrX:10602683-10603280;chrX:10724334-10724984;chrX:10729414-10729865;chrX:10812131-10812892
ENSG00000197375.8	SLC22A5	1570.81	0.998154	0.0601284	16.6004	6.92409e-62	1.32721e-60	ENSG00000197375	6584	TRUE	chr5:131716965-131717654;chr5:131725374-131725804
ENSG00000101290.9	CDS2	2632.9	0.750856	0.0452346	16.5992	7.06796e-62	1.35346e-60	ENSG00000101290	8760	FALSE	#N/A
ENSG00000117620.8	SLC35A3	3657.62	0.67548	0.0406998	16.5966	7.37196e-62	1.4103e-60	ENSG00000117620	23443	TRUE	chr1:100408433-100409720;chr1:100428661-100429247
ENSG00000143333.6	RGS16	224.332	-2.39711	0.144493	-16.5897	8.26816e-62	1.58021e-60	ENSG00000143333	6004	TRUE	chr1:182567628-182568058;chr1:182573579-182574147
ENSG00000156261.8	CCT8	12154.2	-0.5566	0.0335613	-16.5846	9.01009e-62	1.72033e-60	ENSG00000156261	10694	FALSE	#N/A
ENSG00000180198.11	RCC1	5483.62	-0.64238	0.0387397	-16.582	9.4084e-62	1.79464e-60	ENSG00000180198	1104	FALSE	#N/A
ENSG00000134909.14	ARHGAP32	6658.66	0.609803	0.0367769	16.5812	9.5345e-62	1.81692e-60	ENSG00000134909	9743	TRUE	chr11:128931403-128931678;chr11:129013163-129013567;chr11:129060086-129060261;chr11:129061376-129062336;chr11:129081244-129082041;chr11:129085429-129086195
ENSG00000004534.10	RBM6	6139.83	0.725699	0.0437672	16.5809	9.58282e-62	1.82436e-60	ENSG00000004534	10180	FALSE	#N/A
ENSG00000060138.8	YBX3	8633.56	-0.573073	0.0346014	-16.5621	1.30878e-61	2.48921e-60	ENSG00000060138	8531	TRUE	chr12:10868562-10870441;chr12:10870924-10871340;chr12:10872173-10872409;chr12:10874605-10874917;chr12:10892798-10893307
ENSG00000183520.7	UTP11L	2157.73	-0.798172	0.0482159	-16.5541	1.49495e-61	2.84056e-60	ENSG00000183520	51118	FALSE	#N/A
ENSG00000257093.2	KIAA1147	2303.36	0.799488	0.0483268	16.5434	1.78778e-61	3.39367e-60	ENSG00000257093	57189	FALSE	#N/A
ENSG00000174282.7	ZBTB4	4491.81	0.60632	0.0366613	16.5384	1.94042e-61	3.67985e-60	ENSG00000174282	57659	TRUE	chr17:7379589-7380180
ENSG00000104964.10	AES	8493.58	0.672273	0.040659	16.5344	2.07384e-61	3.92909e-60	ENSG00000104964	166	FALSE	#N/A
ENSG00000179115.6	FARSA	3753.63	-0.665698	0.040277	-16.528	2.30631e-61	4.36531e-60	ENSG00000179115	2193	FALSE	#N/A
ENSG00000114023.11	FAM162A	2416.54	-0.822858	0.0497938	-16.5253	2.41125e-61	4.55954e-60	ENSG00000114023	26355	TRUE	chr3:122112392-122113462
ENSG00000179041.2	RRS1	1987.51	-0.820014	0.0496375	-16.52	2.63268e-61	4.97347e-60	ENSG00000179041	23212	FALSE	#N/A
ENSG00000196365.7	LONP1	3397.19	-0.691765	0.0418768	-16.5191	2.67565e-61	5.04977e-60	ENSG00000196365	9361	FALSE	#N/A
ENSG00000163820.10	FYCO1	1146.97	1.0756	0.0651358	16.5132	2.94587e-61	5.55442e-60	ENSG00000163820	79443	TRUE	chr3:46014079-46014496
ENSG00000178999.8	AURKB	2174.38	-0.795646	0.0482168	-16.5014	3.58265e-61	6.74859e-60	ENSG00000178999	9212	TRUE	chr17:8118248-8118430
ENSG00000154511.7	FAM69A	1558.66	0.890771	0.0539953	16.4972	3.84389e-61	7.23373e-60	ENSG00000154511	388650	FALSE	#N/A
ENSG00000245648.1	RP11-277P12.20	449.276	-1.58259	0.0960039	-16.4846	4.73085e-61	8.89437e-60	ENSG00000245648	101928100	FALSE	#N/A
ENSG00000100330.11	MTMR3	2625.85	0.771504	0.0468238	16.4768	5.38984e-61	1.01236e-59	ENSG00000100330	8897	TRUE	chr22:30266426-30266861;chr22:30303760-30304034
ENSG00000111647.8	UHRF1BP1L	1557.12	0.900026	0.0546292	16.4752	5.53415e-61	1.03847e-59	ENSG00000111647	23074	FALSE	#N/A
ENSG00000115107.15	STEAP3	7191.22	-0.587494	0.0356828	-16.4643	6.61774e-61	1.24062e-59	ENSG00000115107	55240	TRUE	chr2:119964873-119965392;chr2:119966097-119966795;chr2:119967414-119967737;chr2:119975525-119976637;chr2:119997822-119998968;chr2:120010377-120010906
ENSG00000072778.15	ACADVL	17452.4	0.483757	0.0293928	16.4583	7.31119e-61	1.36931e-59	ENSG00000072778	37	FALSE	#N/A
ENSG00000100336.13	APOL4	194.992	2.67393	0.162492	16.4557	7.62825e-61	1.42733e-59	ENSG00000100336	80832	TRUE	chr22:36604112-36604459
ENSG00000163113.10	OTUD7B	2369.05	0.775402	0.0471267	16.4536	7.90551e-61	1.4778e-59	ENSG00000163113	#N/A	TRUE	chr1:149967718-149968401;chr1:149993181-149993678;chr1:149993906-149994688
ENSG00000114686.4	MRPL3	6196.39	-0.568656	0.0345785	-16.4454	9.0555e-61	1.69116e-59	ENSG00000114686	11222	FALSE	#N/A
ENSG00000260032.1	LINC00657	22402.9	0.52297	0.031821	16.4348	1.07864e-60	2.0125e-59	ENSG00000260032	647979	FALSE	#N/A
ENSG00000089159.11	PXN	14389.2	-0.57865	0.0352492	-16.416	1.4697e-60	2.73952e-59	ENSG00000089159	5829	TRUE	chr12:120647614-120648165;chr12:120669165-120669626;chr12:120674962-120675367;chr12:120678928-120679874;chr12:120700078-120700373;chr12:120702213-120702895
ENSG00000182919.10	C11orf54	1036.37	1.09407	0.0666596	16.4128	1.5492e-60	2.88499e-59	ENSG00000182919	28970	FALSE	#N/A
ENSG00000159140.13	SON	14464	-0.60358	0.0367821	-16.4096	1.63315e-60	3.03844e-59	ENSG00000159140	6651	TRUE	chr21:34940083-34940873
ENSG00000183044.7	ABAT	451.673	1.58483	0.0966902	16.3908	2.22443e-60	4.13458e-59	ENSG00000183044	18	TRUE	chr16:8772170-8772777;chr16:8780646-8781054;chr16:8810240-8811012;chr16:8823972-8824647
ENSG00000164292.8	RHOBTB3	34489.9	0.444154	0.0271202	16.3772	2.78107e-60	5.16432e-59	ENSG00000164292	22836	TRUE	chr5:95046096-95047110;chr5:95047983-95048616;chr5:95050045-95050348;chr5:95053746-95054252;chr5:95063577-95063760;chr5:95066593-95067026;chr5:95107003-95107355;chr5:95109167-95109767
ENSG00000150093.14	ITGB1	20990.7	0.488115	0.0298509	16.3518	4.2235e-60	7.83543e-59	ENSG00000150093	3688	TRUE	chr10:33247190-33247501;chr10:33271201-33271674;chr10:33274533-33275276;chr10:33287183-33287635;chr10:33294222-33294880;chr10:33298875-33299636;chr10:33316070-33316421;chr10:33390040-33390267;chr10:33393021-33393230;chr10:33415027-33415747;chr10:33422580-33423736
ENSG00000136718.5	IMP4	2777.15	-0.737648	0.0451582	-16.3347	5.58655e-60	1.03544e-58	ENSG00000136718	92856	FALSE	#N/A
ENSG00000087053.14	MTMR2	8846.17	0.514399	0.0314978	16.3312	5.91615e-60	1.09549e-58	ENSG00000087053	8898	TRUE	chr11:95710774-95711244;chr11:95724319-95724548;chr11:95770035-95771059;chr11:95829024-95829799;chr11:95830810-95831531;chr11:95831815-95832368;chr11:95834435-95834929;chr11:95842662-95843309;chr11:95855320-95856317
ENSG00000123240.12	OPTN	1186.04	1.05633	0.0647036	16.3257	6.48094e-60	1.19894e-58	ENSG00000123240	10133	FALSE	#N/A
ENSG00000147065.12	MSN	15257.9	-0.479625	0.0293924	-16.318	7.35153e-60	1.35872e-58	ENSG00000147065	4478	TRUE	chrX:64840048-64840295;chrX:64975640-64975961
ENSG00000110107.4	PRPF19	6236.17	-0.620124	0.0380209	-16.3101	8.36579e-60	1.54472e-58	ENSG00000110107	27339	FALSE	#N/A
ENSG00000165283.11	STOML2	4522.75	-0.653756	0.0401029	-16.302	9.55803e-60	1.76321e-58	ENSG00000165283	30968	FALSE	#N/A
ENSG00000106299.7	WASL	4587.17	0.594728	0.036501	16.2935	1.09824e-59	2.02407e-58	ENSG00000106299	8976	TRUE	chr7:123397138-123397731;chr7:123413607-123414055
ENSG00000178038.12	ALS2CL	16360.4	0.623222	0.0382666	16.2863	1.23461e-59	2.27326e-58	ENSG00000178038	259173	TRUE	chr3:46702193-46702798;chr3:46732781-46733268;chr3:46733617-46735064
ENSG00000151553.10	FAM160B1	2383.28	0.786533	0.0482944	16.2862	1.23632e-59	2.27428e-58	ENSG00000151553	57700	FALSE	#N/A
ENSG00000168077.9	SCARA3	2433.56	0.765635	0.0470373	16.2772	1.43339e-59	2.63433e-58	ENSG00000168077	51435	TRUE	chr8:27493721-27493981
ENSG00000176532.3	PRR15	1756.16	1.91505	0.117697	16.2711	1.58335e-59	2.90721e-58	ENSG00000176532	222171	TRUE	chr7:29604203-29604582;chr7:29609251-29609521;chr7:29645891-29646330;chr7:29647540-29648122
ENSG00000113013.8	HSPA9	19080.5	-0.522758	0.0321331	-16.2685	1.65097e-59	3.02852e-58	ENSG00000113013	3313	TRUE	chr5:137944976-137945616;chr5:137952263-137952536;chr5:137971233-137971448;chr5:137976606-137976892
ENSG00000079819.12	EPB41L2	1647.48	-0.822967	0.0505924	-16.2666	1.70343e-59	3.12184e-58	ENSG00000079819	2037	TRUE	chr6:131223240-131223438;chr6:131227143-131227451;chr6:131316995-131317655
ENSG00000107854.5	TNKS2	4777.97	0.648548	0.039999	16.2141	4.00867e-59	7.33976e-58	ENSG00000107854	80351	TRUE	chr10:93509355-93509881;chr10:93538850-93539404;chr10:93545703-93545997;chr10:93547096-93547834;chr10:93557859-93558272
ENSG00000198435.2	NRARP	284.407	-2.06764	0.127622	-16.2012	4.94325e-59	9.04251e-58	ENSG00000198435	441478	TRUE	chr9:140188539-140188880;chr9:140197610-140197869;chr9:140205029-140205336;chr9:140208466-140208802
ENSG00000128340.10	RAC2	857.238	-1.3971	0.0863385	-16.1817	6.79097e-59	1.24109e-57	ENSG00000128340	5880	TRUE	chr22:37630091-37630511;chr22:37639532-37639891;chr22:37650938-37651299
ENSG00000115541.6	HSPE1	1181.75	-0.940695	0.0581434	-16.1789	7.10943e-59	1.29808e-57	ENSG00000115541	3336	FALSE	#N/A
ENSG00000180739.12	S1PR5	400.021	-1.80289	0.111585	-16.1571	1.01188e-58	1.84584e-57	ENSG00000180739	53637	TRUE	chr19:10631221-10631971
ENSG00000118596.7	SLC16A7	2482.46	0.854882	0.0529414	16.1477	1.17881e-58	2.14834e-57	ENSG00000118596	9194	TRUE	chr12:59751537-59752012;chr12:59762343-59762631;chr12:59989342-59990187;chr12:59990724-59991543;chr12:60040416-60041012;chr12:60045350-60045657;chr12:60051523-60051849;chr12:60093461-60093773;chr12:60108498-60108695;chr12:60117797-60118385;chr12:60130512-60131176;chr12:60131946-60132505;chr12:60145192-60145471;chr12:60197609-60197785;chr12:60330521-60330915;chr12:60366784-60367040;chr12:60367512-…
ENSG00000108518.7	PFN1	28109	-0.54455	0.0337255	-16.1466	1.20063e-58	2.18609e-57	ENSG00000108518	5216	FALSE	#N/A
ENSG00000059122.12	FLYWCH1	1656.23	-0.904334	0.0560401	-16.1372	1.39628e-58	2.53997e-57	ENSG00000059122	84256	TRUE	chr16:2965497-2966499;chr16:2974934-2975191
ENSG00000084110.6	HAL	206.473	-2.45064	0.152047	-16.1177	1.91655e-58	3.48314e-57	ENSG00000084110	3034	TRUE	chr12:96368094-96368290;chr12:96390053-96390347;chr12:96391099-96391542
ENSG00000117983.13	MUC5B	548.449	3.62636	0.225109	16.1094	2.19314e-58	3.98215e-57	ENSG00000117983	727897	TRUE	chr11:1220302-1220624;chr11:1263554-1263771
ENSG00000060971.13	ACAA1	7792.48	0.598857	0.0371807	16.1066	2.29159e-58	4.15706e-57	ENSG00000060971	30	FALSE	#N/A
ENSG00000142327.7	RNPEPL1	4373.57	0.663069	0.0411788	16.1022	2.46185e-58	4.46178e-57	ENSG00000142327	57140	FALSE	#N/A
ENSG00000120256.5	LRP11	10510.4	0.503973	0.031299	16.1019	2.4745e-58	4.48057e-57	ENSG00000120256	84918	FALSE	#N/A
ENSG00000091483.6	FH	3323.04	-0.662388	0.0411463	-16.0984	2.6191e-58	4.73804e-57	ENSG00000091483	2271	TRUE	chr1:241610336-241611090
ENSG00000132341.7	RAN	36941.5	-0.545493	0.0338925	-16.0948	2.77456e-58	5.01465e-57	ENSG00000132341	5901	FALSE	#N/A
ENSG00000149480.2	MTA2	8027.91	-0.511563	0.0318298	-16.0718	4.0232e-58	7.2647e-57	ENSG00000149480	9219	TRUE	chr11:62366679-62368273
ENSG00000135446.12	CDK4	7506.7	-0.703669	0.0438168	-16.0594	4.91626e-58	8.86916e-57	ENSG00000135446	1019	FALSE	#N/A
ENSG00000118855.14	MFSD1	918.642	1.10569	0.0688865	16.0509	5.63029e-58	1.0148e-56	ENSG00000118855	64747	TRUE	chr3:158510594-158510893
ENSG00000261305.1	RP4-584D14.7	280.928	2.00643	0.12507	16.0424	6.45702e-58	1.16274e-56	ENSG00000261305	#N/A	FALSE	#N/A
ENSG00000149485.12	FADS1	34097.5	-0.463183	0.028886	-16.0349	7.29327e-58	1.31212e-56	ENSG00000149485	3992	TRUE	chr11:61587432-61588687
ENSG00000178921.9	PFAS	2037.65	-0.875372	0.0546032	-16.0315	7.70051e-58	1.38412e-56	ENSG00000178921	5198	TRUE	chr17:8152473-8152742
ENSG00000108960.3	MMD	604.328	1.34661	0.0840209	16.0271	8.26309e-58	1.48388e-56	ENSG00000108960	23531	TRUE	chr17:53509957-53511556;chr17:53517745-53518256;chr17:53572537-53573224;chr17:53573570-53574240
ENSG00000148229.8	POLE3	2478.45	-0.747326	0.0467097	-15.9994	1.29055e-57	2.31544e-56	ENSG00000148229	54107	FALSE	#N/A
ENSG00000105447.8	GRWD1	3024.41	-0.77427	0.0484269	-15.9884	1.53894e-57	2.75856e-56	ENSG00000105447	83743	FALSE	#N/A
ENSG00000113328.14	CCNG1	5472.94	0.600347	0.0375838	15.9735	1.95373e-57	3.49888e-56	ENSG00000113328	900	TRUE	chr5:162590875-162591293;chr5:162836388-162836842;chr5:162864478-162865328;chr5:162866056-162866472
ENSG00000133687.11	TMTC1	306.288	1.93019	0.120859	15.9706	2.04839e-57	3.66506e-56	ENSG00000133687	83857	TRUE	chr12:29663681-29663924;chr12:29669376-29669641;chr12:29690320-29690674;chr12:29786835-29787442;chr12:29947667-29948119;chr12:29949792-29950132;chr12:29954773-29954967;chr12:29962597-29963228;chr12:30011383-30011763;chr12:30200446-30201081;chr12:30216803-30217005;chr12:30279905-30280470
ENSG00000138035.10	PNPT1	2137.98	-0.734633	0.0460005	-15.9701	2.06373e-57	3.68915e-56	ENSG00000138035	87178	TRUE	chr2:55968918-55969539;chr2:56006501-56007321;chr2:56020785-56021425
ENSG00000177943.9	MAMDC4	539.867	-1.39413	0.0873078	-15.968	2.13456e-57	3.8123e-56	ENSG00000177943	158056	FALSE	#N/A
ENSG00000113070.6	HBEGF	527.259	-1.36433	0.0855146	-15.9544	2.65617e-57	4.73958e-56	ENSG00000113070	1839	TRUE	chr5:139717399-139718060;chr5:139719503-139719681;chr5:139727646-139728230
ENSG00000100823.7	APEX1	8402.05	-0.553194	0.0346823	-15.9503	2.83355e-57	5.05148e-56	ENSG00000100823	328	FALSE	#N/A
ENSG00000006125.12	AP2B1	12014.4	-0.53548	0.0335783	-15.9472	2.9792e-57	5.30633e-56	ENSG00000006125	163	TRUE	chr17:33915295-33915899
ENSG00000124766.4	SOX4	6058.57	0.636883	0.0399398	15.946	3.03518e-57	5.40113e-56	ENSG00000124766	6659	TRUE	chr6:21367840-21368400;chr6:21371862-21372352;chr6:21381840-21382131;chr6:21396591-21396880;chr6:21406451-21406737;chr6:21483219-21483775
ENSG00000111424.6	VDR	1054.99	-1.00838	0.0632716	-15.9374	3.48533e-57	6.19656e-56	ENSG00000111424	7421	TRUE	chr12:48257181-48257903;chr12:48270153-48270727;chr12:48298542-48298923
ENSG00000164109.9	MAD2L1	3130.03	-0.677454	0.0425138	-15.9349	3.62766e-57	6.44377e-56	ENSG00000164109	4085	TRUE	chr4:120875553-120875876;chr4:120939546-120940729;chr4:120956271-120956718;chr4:120991398-120991692;chr4:121119545-121120119;chr4:121149370-121149799;chr4:121177294-121177941;chr4:121187810-121188081;chr4:121197980-121198331;chr4:121357253-121357675;chr4:121361492-121362057
ENSG00000163110.10	PDLIM5	2984.52	0.668926	0.0420063	15.9244	4.28928e-57	7.61212e-56	ENSG00000163110	10611	TRUE	chr4:95369080-95369557;chr4:95372764-95373077;chr4:95465803-95466084;chr4:95480467-95481005;chr4:95496572-95496741
ENSG00000165704.10	HPRT1	2874.88	-0.699853	0.0439567	-15.9214	4.49943e-57	7.97784e-56	ENSG00000165704	3251	FALSE	#N/A
ENSG00000203306.3	AP001007.1	253.078	-2.0837	0.130934	-15.9142	5.0547e-57	8.9543e-56	ENSG00000203306	#N/A	FALSE	#N/A
ENSG00000142765.13	SYTL1	3704.13	-0.642052	0.0403513	-15.9115	5.27026e-57	9.32774e-56	ENSG00000142765	84958	TRUE	chr1:27668298-27668743;chr1:27669057-27670733;chr1:27675732-27676108
ENSG00000084623.7	EIF3I	10670.3	-0.545009	0.0342818	-15.8979	6.55138e-57	1.15847e-55	ENSG00000084623	8668	FALSE	#N/A
ENSG00000173653.3	RCE1	1116.22	-1.02158	0.0642979	-15.8882	7.64688e-57	1.35097e-55	ENSG00000173653	9986	FALSE	#N/A
ENSG00000197046.7	SIGLEC15	187.579	2.66518	0.167763	15.8866	7.84199e-57	1.3842e-55	ENSG00000197046	284266	TRUE	chr18:43365295-43365537;chr18:43373071-43373765;chr18:43381248-43381929;chr18:43382510-43383612;chr18:43385958-43387481;chr18:43409072-43409639;chr18:43414456-43414857;chr18:43449909-43450356;chr18:43451686-43451925
ENSG00000144354.9	CDCA7	1869.77	-0.791206	0.0498212	-15.8809	8.58972e-57	1.51482e-55	ENSG00000144354	83879	TRUE	chr2:174220644-174221331;chr2:174292526-174293554;chr2:174296811-174297403;chr2:174397504-174398119;chr2:174432021-174432597;chr2:174436127-174436597;chr2:174454394-174454622;chr2:174455042-174455388;chr2:174516732-174518029;chr2:174519257-174520078
ENSG00000148840.6	PPRC1	3153.01	-0.660536	0.0416081	-15.8752	9.41212e-57	1.65836e-55	ENSG00000148840	23082	FALSE	#N/A
ENSG00000100100.8	PIK3IP1	495.144	1.6568	0.104384	15.8722	9.86702e-57	1.73695e-55	ENSG00000100100	113791	TRUE	chr22:31691641-31692150;chr22:31701100-31701572;chr22:31702298-31702966;chr22:31709342-31709783
ENSG00000171658.4	RP11-443P15.2	4519.66	0.667852	0.0421021	15.8627	1.14886e-56	2.02059e-55	ENSG00000171658	#N/A	FALSE	#N/A
ENSG00000160949.12	TONSL	4239.73	-0.731187	0.0461292	-15.8508	1.38724e-56	2.43767e-55	ENSG00000160949	4796	TRUE	chr8:145670708-145671026;chr8:145673422-145674033
ENSG00000038210.9	PI4K2B	1964.47	-0.765024	0.0483114	-15.8353	1.77716e-56	3.12004e-55	ENSG00000038210	55300	TRUE	chr4:25175163-25175402;chr4:25212606-25212842;chr4:25235549-25236603
ENSG00000115616.2	SLC9A2	248.974	2.04654	0.129404	15.8151	2.4493e-56	4.29623e-55	ENSG00000115616	6549	TRUE	chr2:103280874-103281349
ENSG00000011007.8	TCEB3	4242.54	-0.634998	0.040154	-15.8141	2.48834e-56	4.35693e-55	ENSG00000011007	6924	FALSE	#N/A
ENSG00000169213.6	RAB3B	193.828	2.52844	0.159885	15.8141	2.48688e-56	4.35693e-55	ENSG00000169213	5865	TRUE	chr1:52414110-52414379
ENSG00000135480.10	KRT7	84295.1	0.535629	0.0338838	15.8078	2.74744e-56	4.8063e-55	ENSG00000135480	3855	TRUE	chr12:52622162-52623018;chr12:52624119-52625089;chr12:52625996-52626298
ENSG00000110042.3	DTX4	8498.85	0.516532	0.0326956	15.7982	3.19955e-56	5.59223e-55	ENSG00000110042	23220	TRUE	chr11:58940386-58941248;chr11:58941604-58941966
ENSG00000129250.7	KIF1C	10973.7	0.570674	0.036132	15.7942	3.41247e-56	5.95908e-55	ENSG00000129250	10749	FALSE	#N/A
ENSG00000160818.12	GPATCH4	2563.66	-0.713957	0.0452147	-15.7904	3.6242e-56	6.32318e-55	ENSG00000160818	54865	TRUE	chr1:156572000-156572740
ENSG00000114770.12	ABCC5	7235.37	0.535351	0.0339262	15.7799	4.28189e-56	7.46403e-55	ENSG00000114770	10057	TRUE	chr3:183728951-183729360
ENSG00000137440.3	FGFBP1	6365.37	-0.522378	0.0331251	-15.7698	5.01795e-56	8.73934e-55	ENSG00000137440	9982	TRUE	chr4:15895610-15896232;chr4:15907480-15908084;chr4:15915021-15915666;chr4:15922717-15923263;chr4:15938165-15938962
ENSG00000116704.6	SLC35D1	3337.81	-0.713814	0.0452717	-15.7673	5.2197e-56	9.08265e-55	ENSG00000116704	23169	TRUE	chr1:67518422-67519972;chr1:67526511-67526904
ENSG00000109787.8	KLF3	4925.33	0.595569	0.0377975	15.7569	6.16289e-56	1.07144e-54	ENSG00000109787	51274	TRUE	chr4:38415627-38415867;chr4:38464213-38464591;chr4:38471029-38471638;chr4:38525538-38526360;chr4:38535964-38536325;chr4:38566750-38567677;chr4:38569015-38569350;chr4:38571799-38571968;chr4:38602919-38603531;chr4:38621604-38621982;chr4:38622606-38623320;chr4:38643296-38643917;chr4:38665400-38665857
ENSG00000198431.11	TXNRD1	57782.6	0.462978	0.0293863	15.7549	6.35628e-56	1.10408e-54	ENSG00000198431	7296	TRUE	chr12:104607720-104608019;chr12:104613239-104614368;chr12:104617358-104617940;chr12:104626620-104626892;chr12:104657023-104658247;chr12:104668601-104668983;chr12:104671175-104671424;chr12:104679766-104680455;chr12:104689167-104689374;chr12:104709574-104709747
ENSG00000104689.5	TNFRSF10A	1554.08	-0.876788	0.055654	-15.7543	6.42014e-56	1.11419e-54	ENSG00000104689	8797	TRUE	chr8:23081940-23082635
ENSG00000165891.11	E2F7	1932.55	-0.790385	0.0501733	-15.7531	6.53989e-56	1.13397e-54	ENSG00000165891	144455	TRUE	chr12:77358495-77359384;chr12:77361309-77361627;chr12:77454793-77455344;chr12:77456719-77457028;chr12:77459233-77460150;chr12:77481169-77481876;chr12:77496614-77496893;chr12:77509915-77510300;chr12:77515993-77516368;chr12:77572569-77572877;chr12:77620621-77621577;chr12:77623619-77624144;chr12:77625385-77626192;chr12:77633346-77633660;chr12:77693793-77693983;chr12:77722138-77722492
ENSG00000197256.6	KANK2	3336.6	0.632589	0.0402273	15.7254	1.01354e-55	1.75585e-54	ENSG00000197256	25959	TRUE	chr19:11300549-11301113
ENSG00000123091.4	RNF11	3930.02	0.62807	0.0400357	15.6878	1.83367e-55	3.17384e-54	ENSG00000123091	26994	FALSE	#N/A
ENSG00000169991.6	IFFO2	2028.4	0.790762	0.0504091	15.6869	1.85923e-55	3.21525e-54	ENSG00000169991	126917	TRUE	chr1:19324544-19325160;chr1:19326577-19326919;chr1:19334788-19335017;chr1:19336408-19336801;chr1:19337070-19337975;chr1:19340689-19340989
ENSG00000261578.1	RP11-21L23.2	4422.73	0.612073	0.0390356	15.6799	2.07633e-55	3.58752e-54	ENSG00000261578	#N/A	FALSE	#N/A
ENSG00000042493.11	CAPG	1374.15	0.89864	0.0573992	15.656	3.025e-55	5.22204e-54	ENSG00000042493	822	TRUE	chr2:85624053-85624477;chr2:85624934-85625258;chr2:85637966-85638251
ENSG00000111640.10	GAPDH	267662	-0.451945	0.0288805	-15.6488	3.38521e-55	5.83875e-54	ENSG00000111640	2597	TRUE	chr12:6649889-6650146
ENSG00000128268.11	MGAT3	210.094	6.53639	0.417971	15.6384	3.98791e-55	6.87223e-54	ENSG00000128268	4248	TRUE	chr22:39844547-39844951
ENSG00000076351.8	SLC46A1	982.438	-0.990059	0.0633723	-15.6229	5.08369e-55	8.75287e-54	ENSG00000076351	113235	TRUE	chr17:26734134-26735286
ENSG00000097096.8	SYDE2	429.196	1.59688	0.102261	15.6156	5.69872e-55	9.80319e-54	ENSG00000097096	84144	TRUE	chr1:85666717-85668411;chr1:85690301-85691863
ENSG00000215788.5	TNFRSF25	499.867	-1.47068	0.0942304	-15.6073	6.49499e-55	1.11632e-53	ENSG00000215788	8718	FALSE	#N/A
ENSG00000203760.4	CENPW	937.534	-1.09992	0.0705018	-15.6013	7.13576e-55	1.22538e-53	ENSG00000203760	387103	TRUE	chr6:126647857-126648330;chr6:127018354-127018571
ENSG00000110080.14	ST3GAL4	1111.22	0.949953	0.0609148	15.5948	7.90076e-55	1.35556e-53	ENSG00000110080	6484	TRUE	chr11:126235363-126235659;chr11:126275352-126275609;chr11:126279493-126279915
ENSG00000175115.7	PACS1	6199.3	0.538531	0.0345607	15.5822	9.62087e-55	1.64924e-53	ENSG00000175115	55690	TRUE	chr11:65837486-65837905;chr11:65847915-65848347;chr11:65848914-65849346;chr11:65850822-65851168;chr11:65886703-65887469;chr11:65891139-65892536;chr11:65893350-65895300;chr11:65909972-65910965;chr11:65956648-65957577;chr11:65958928-65959400
ENSG00000109452.8	INPP4B	4573.38	0.582552	0.03739	15.5804	9.89208e-55	1.69426e-53	ENSG00000109452	8821	TRUE	chr4:143186785-143187047;chr4:143294935-143295322;chr4:143326152-143327535;chr4:143437689-143438352;chr4:143444216-143444666;chr4:143469066-143469511;chr4:143470248-143471656;chr4:143484747-143485166;chr4:143604815-143605462;chr4:143625142-143625432;chr4:143714466-143714635;chr4:143723161-143723623;chr4:143802536-143802810;chr4:143821513-143821842
ENSG00000115290.5	GRB14	184.882	2.63044	0.168959	15.5685	1.19129e-54	2.03859e-53	ENSG00000115290	2888	TRUE	chr2:165038663-165038982;chr2:165245068-165245477;chr2:165371118-165371730
ENSG00000197632.4	SERPINB2	154.88	-2.76097	0.177388	-15.5646	1.26681e-54	2.16593e-53	ENSG00000197632	5055	TRUE	chr18:61517321-61519059;chr18:61526638-61526998;chr18:61534282-61535248;chr18:61547084-61547361;chr18:61549596-61550572;chr18:61557545-61557836
ENSG00000149257.9	SERPINH1	20268	-0.455345	0.02926	-15.562	1.3183e-54	2.252e-53	ENSG00000149257	871	TRUE	chr11:75274827-75275303
ENSG00000162769.8	FLVCR1	939.194	-1.19744	0.0769629	-15.5587	1.38962e-54	2.37178e-53	ENSG00000162769	28982	TRUE	chr1:213046016-213046971
ENSG00000152556.11	PFKM	938.674	-1.06576	0.0685652	-15.5437	1.75455e-54	2.99203e-53	ENSG00000152556	5213	FALSE	#N/A
ENSG00000113407.9	TARS	8138.18	-0.540472	0.0347815	-15.5391	1.88701e-54	3.21513e-53	ENSG00000113407	6897	FALSE	#N/A
ENSG00000111335.8	OAS2	2160.23	-0.724633	0.0466821	-15.5227	2.43482e-54	4.14489e-53	ENSG00000111335	4939	TRUE	chr12:113417038-113417653;chr12:113423478-113423814
ENSG00000143153.8	ATP1B1	13104.4	0.479759	0.0309289	15.5117	2.89099e-54	4.91719e-53	ENSG00000143153	481	TRUE	chr1:168960815-168961517;chr1:168980078-168980396;chr1:169063980-169064811;chr1:169079030-169079669;chr1:169085064-169085690;chr1:169171965-169172530
ENSG00000171033.8	PKIA	2000.63	0.792231	0.0510844	15.5083	3.04998e-54	5.18312e-53	ENSG00000171033	5569	TRUE	chr8:78830983-78831650;chr8:78852761-78853345;chr8:78865967-78866312;chr8:78981883-78982084;chr8:79026927-79027838;chr8:79028340-79029104;chr8:79074323-79074502;chr8:79109589-79110101;chr8:79121870-79122885;chr8:79136177-79136416;chr8:79144185-79144776;chr8:79253545-79254201;chr8:79260588-79261043;chr8:79262737-79263265;chr8:79383052-79383469;chr8:79429259-79429898;chr8:79447239-79447895;chr8:794…
ENSG00000155850.7	SLC26A2	1159.68	-0.940623	0.0607072	-15.4944	3.78301e-54	6.42326e-53	ENSG00000155850	1836	FALSE	#N/A
ENSG00000196547.10	MAN2A2	2038.63	0.748379	0.0483099	15.4912	3.97677e-54	6.74642e-53	ENSG00000196547	4122	FALSE	#N/A
ENSG00000107281.5	NPDC1	1588.29	0.911937	0.0588719	15.4902	4.04185e-54	6.8509e-53	ENSG00000107281	56654	FALSE	#N/A
ENSG00000183431.7	SF3A3	5694.22	-0.618954	0.0399901	-15.4777	4.90918e-54	8.31385e-53	ENSG00000183431	10946	TRUE	chr1:38455650-38455935
ENSG00000196743.4	GM2A	2454.49	-0.863428	0.0558037	-15.4726	5.31292e-54	8.98983e-53	ENSG00000196743	2760	TRUE	chr5:150643483-150644115;chr5:150654246-150654559
ENSG00000134602.11	MST4	1528.74	-0.826058	0.0534085	-15.4668	5.81495e-54	9.83083e-53	ENSG00000134602	51765	FALSE	#N/A
ENSG00000006756.11	ARSD	1412.2	0.844318	0.054601	15.4634	6.12681e-54	1.03491e-52	ENSG00000006756	414	TRUE	chrX:2815735-2816242;chrX:2851491-2852196
ENSG00000106052.9	TAX1BP1	6405.07	0.589524	0.0381301	15.4608	6.37695e-54	1.07532e-52	ENSG00000106052	8887	FALSE	#N/A
ENSG00000165097.9	KDM1B	1003.08	-1.00446	0.0649681	-15.4609	6.37228e-54	1.07532e-52	ENSG00000165097	221656	TRUE	chr6:18156255-18156550
ENSG00000175895.3	PLEKHF2	2632.19	0.682042	0.0441226	15.4579	6.67483e-54	1.12458e-52	ENSG00000175895	79666	TRUE	chr8:96115756-96116098;chr8:96123147-96123613;chr8:96124898-96125268;chr8:96127614-96128426;chr8:96141313-96142550;chr8:96145583-96145848;chr8:96149917-96150302;chr8:96155589-96156266
ENSG00000006555.6	TTC22	3941.72	0.615272	0.0398667	15.4332	9.78432e-54	1.64706e-52	ENSG00000006555	55001	TRUE	chr1:55260229-55261166;chr1:55261612-55262265
ENSG00000196586.9	MYO6	4797.34	0.601335	0.0389704	15.4306	1.01995e-53	1.71548e-52	ENSG00000196586	4646	TRUE	chr6:76458684-76459143;chr6:76541046-76541616;chr6:76559276-76559866;chr6:76614925-76615111
ENSG00000129675.11	ARHGEF6	375.45	1.62517	0.105325	15.4301	1.02639e-53	1.72482e-52	ENSG00000129675	9459	TRUE	chrX:135809045-135809292;chrX:135831518-135831687
ENSG00000164933.7	SLC25A32	2108.72	-0.772176	0.0500932	-15.4148	1.3021e-53	2.18628e-52	ENSG00000164933	81034	FALSE	#N/A
ENSG00000165272.10	AQP3	18099.7	-1.8929	0.122848	-15.4084	1.43694e-53	2.41063e-52	ENSG00000165272	360	TRUE	chr9:33426918-33427416;chr9:33443034-33443328;chr9:33445209-33445782;chr9:33447965-33448690;chr9:33452922-33453640
ENSG00000055044.6	NOP58	4478.49	-0.566909	0.0368055	-15.4029	1.56585e-53	2.62463e-52	ENSG00000055044	51602	FALSE	#N/A
ENSG00000092201.5	SUPT16H	10112.4	-0.603092	0.0391755	-15.3946	1.77826e-53	2.97814e-52	ENSG00000092201	11198	FALSE	#N/A
ENSG00000158109.10	TPRG1L	2114.17	0.769652	0.0500152	15.3884	1.95919e-53	3.27834e-52	ENSG00000158109	127262	FALSE	#N/A
ENSG00000080815.14	PSEN1	7130.44	0.527794	0.0342997	15.3877	1.97946e-53	3.30944e-52	ENSG00000080815	5663	TRUE	chr14:73646771-73647309
ENSG00000239900.7	ADSL	3903.48	-0.648559	0.0421653	-15.3813	2.18384e-53	3.64803e-52	ENSG00000239900	158	FALSE	#N/A
ENSG00000157600.7	TMEM164	2214.15	0.711332	0.046302	15.3629	2.9043e-53	4.84742e-52	ENSG00000157600	84187	TRUE	chrX:109117138-109117553;chrX:109268674-109268843
ENSG00000089351.10	GRAMD1A	320.862	1.72121	0.112037	15.3628	2.90707e-53	4.84792e-52	ENSG00000089351	57655	TRUE	chr19:35497245-35497827
ENSG00000102804.10	TSC22D1	4242.32	0.618432	0.0402619	15.3602	3.02539e-53	5.04095e-52	ENSG00000102804	8848	TRUE	chr13:45097294-45097832
ENSG00000168906.8	MAT2A	14011.8	-0.492022	0.0320394	-15.3568	3.18942e-53	5.30975e-52	ENSG00000168906	4144	TRUE	chr2:85773691-85774239
ENSG00000116711.8	PLA2G4A	442.496	-1.45524	0.0947793	-15.354	3.3308e-53	5.54042e-52	ENSG00000116711	5321	TRUE	chr1:186738042-186738211;chr1:186738590-186738783;chr1:186744961-186745879;chr1:186844970-186845360;chr1:186856491-186856660;chr1:186865404-186865689;chr1:186873462-186873850;chr1:186896202-186896430;chr1:186896856-186897641;chr1:186943979-186944368;chr1:186951256-186951948;chr1:186970778-186970956;chr1:186976124-186976359;chr1:186979667-186979901;chr1:187007887-187008193;chr1:187023766-187023997…
ENSG00000119705.5	SLIRP	3781.68	-0.682419	0.0444941	-15.3373	4.309e-53	7.16147e-52	ENSG00000119705	81892	FALSE	#N/A
ENSG00000129353.10	SLC44A2	8574.31	0.555206	0.0362031	15.3359	4.40295e-53	7.31142e-52	ENSG00000129353	57153	TRUE	chr19:10734122-10734370;chr19:10735942-10736290
ENSG00000247077.2	PGAM5	3259.61	-0.699427	0.0456449	-15.3232	5.34918e-53	8.87522e-52	ENSG00000247077	192111	FALSE	#N/A
ENSG00000000003.10	TSPAN6	2359.97	0.736016	0.0480702	15.3113	6.42963e-53	1.06589e-51	ENSG00000000003	7105	TRUE	chrX:99870057-99870663
ENSG00000254842.2	RP11-890B15.2	178.795	-2.38732	0.155961	-15.3072	6.84932e-53	1.1345e-51	ENSG00000254842	#N/A	FALSE	#N/A
ENSG00000111052.3	LIN7A	777.597	1.14436	0.0747744	15.3042	7.1704e-53	1.18668e-51	ENSG00000111052	8825	TRUE	chr12:81333368-81333578
ENSG00000129195.11	FAM64A	383.326	-1.60115	0.10478	-15.2811	1.02245e-52	1.6907e-51	ENSG00000129195	54478	FALSE	#N/A
ENSG00000156697.8	UTP14A	1475.25	-0.87083	0.057001	-15.2775	1.08069e-52	1.78551e-51	ENSG00000156697	10813	TRUE	chrX:129093108-129093554;chrX:129095300-129095588
ENSG00000159199.9	ATP5G1	3598.05	-0.657552	0.0430478	-15.2749	1.1239e-52	1.85533e-51	ENSG00000159199	516	FALSE	#N/A
ENSG00000140450.7	ARRDC4	2658.59	0.698452	0.0457385	15.2705	1.20166e-52	1.98204e-51	ENSG00000140450	91947	TRUE	chr15:98519383-98519754;chr15:98520141-98520764;chr15:98578031-98579430;chr15:98618781-98618960;chr15:98619444-98620067;chr15:98634675-98635219;chr15:98667145-98667681;chr15:98709020-98709629
ENSG00000170525.14	PFKFB3	2567.21	-0.67446	0.0441896	-15.2629	1.35198e-52	2.22809e-51	ENSG00000170525	5209	TRUE	chr10:6246340-6246574
ENSG00000213859.3	KCTD11	1526.58	-0.853761	0.055956	-15.2577	1.46243e-52	2.40811e-51	ENSG00000213859	147040	TRUE	chr17:7254816-7255459
ENSG00000138119.12	MYOF	13736.3	0.446503	0.0292844	15.2471	1.71983e-52	2.82957e-51	ENSG00000138119	26509	TRUE	chr10:95194647-95195565;chr10:95197002-95197273;chr10:95205026-95206710;chr10:95225307-95226521;chr10:95228165-95228621;chr10:95230413-95231361;chr10:95240976-95241504
ENSG00000163507.9	KIAA1524	1862.4	-0.768605	0.0504332	-15.2401	1.91713e-52	3.15154e-51	ENSG00000163507	57650	FALSE	#N/A
ENSG00000182158.10	CREB3L2	2883.38	0.709486	0.0465665	15.236	2.04015e-52	3.35097e-51	ENSG00000182158	64764	TRUE	chr7:137619183-137619558;chr7:137674872-137675580
ENSG00000163131.6	CTSS	367.839	1.6722	0.109832	15.2251	2.41092e-52	3.95664e-51	ENSG00000163131	1520	TRUE	chr1:150722448-150722730
ENSG00000090905.13	TNRC6A	4019.43	0.629454	0.0413477	15.2234	2.47244e-52	4.05423e-51	ENSG00000090905	27327	TRUE	chr16:24679056-24679303;chr16:24680662-24681097;chr16:24692598-24693772;chr16:24837118-24837392
ENSG00000114127.6	XRN1	1594.72	0.868956	0.0571454	15.206	3.22426e-52	5.28262e-51	ENSG00000114127	54464	TRUE	chr3:142067371-142067615
ENSG00000114812.8	VIPR1	5191.46	0.707876	0.0465646	15.202	3.42963e-52	5.61442e-51	ENSG00000114812	7433	TRUE	chr3:42531638-42532170;chr3:42538481-42539125;chr3:42556362-42557771
ENSG00000132356.7	PRKAA1	5398.22	0.552518	0.0363475	15.201	3.48257e-52	5.69633e-51	ENSG00000132356	5562	FALSE	#N/A
ENSG00000164611.8	PTTG1	2661.07	-0.744674	0.0489982	-15.198	3.64584e-52	5.95842e-51	ENSG00000164611	9232	TRUE	chr5:159848834-159849353;chr5:159849828-159850939;chr5:159868441-159868785
ENSG00000198826.6	ARHGAP11A	4555.24	-0.61586	0.0405244	-15.1973	3.68627e-52	6.01947e-51	ENSG00000198826	9824	FALSE	#N/A
ENSG00000102977.9	ACD	870.25	-1.01372	0.0667322	-15.1908	4.0667e-52	6.63518e-51	ENSG00000102977	65057	FALSE	#N/A
ENSG00000163527.5	STT3B	18225.4	0.528548	0.0347992	15.1885	4.21539e-52	6.87207e-51	ENSG00000163527	201595	TRUE	chr3:31276494-31276914;chr3:31316485-31317109;chr3:31329778-31331337;chr3:31331589-31332067;chr3:31411893-31412611;chr3:31418623-31418980;chr3:31523130-31523711;chr3:31524361-31524585
ENSG00000197728.5	RPS26	6628.14	-0.513158	0.0337919	-15.1858	4.38921e-52	7.14949e-51	ENSG00000197728	6231	FALSE	#N/A
ENSG00000127314.13	RAP1B	5666.64	-0.608785	0.0401131	-15.1767	5.04421e-52	8.2096e-51	ENSG00000127314	5908	TRUE	chr12:68872320-68873115;chr12:68873761-68874433;chr12:68876299-68877061;chr12:68887976-68888217;chr12:68890133-68891965;chr12:68893435-68894287;chr12:68952887-68953612;chr12:68959274-68959798;chr12:68978603-68978898
ENSG00000145934.11	TENM2	119.869	-5.04218	0.332272	-15.1749	5.18793e-52	8.43651e-51	ENSG00000145934	57451	TRUE	chr5:164891837-164892166;chr5:165826628-165827392;chr5:166153373-166153818;chr5:166336088-166336371;chr5:166711539-166711891;chr5:166721861-166722737;chr5:166723730-166724033;chr5:167049745-167049995;chr5:167056619-167057433;chr5:167059770-167060521;chr5:167060893-167061209;chr5:167070194-167070594;chr5:167080696-167081019;chr5:167126413-167126969;chr5:167156874-167157448;chr5:167170769-167171975…
ENSG00000198380.8	GFPT1	5082.25	0.554955	0.0365807	15.1707	5.52995e-52	8.98525e-51	ENSG00000198380	2673	TRUE	chr2:69525382-69525885;chr2:69547466-69547839
ENSG00000197451.6	HNRNPAB	11906.8	-0.501679	0.0330922	-15.16	6.50264e-52	1.0557e-50	ENSG00000197451	3182	TRUE	chr5:177627022-177627518
ENSG00000055813.5	CCDC85A	153.462	2.88287	0.190257	15.1525	7.28934e-52	1.18244e-50	ENSG00000055813	114800	TRUE	chr2:56170590-56170970;chr2:56418942-56419193;chr2:56455822-56456171;chr2:56472044-56472485;chr2:56491059-56491454;chr2:56561265-56561474;chr2:56564475-56564846;chr2:56599247-56599987;chr2:56605959-56606651;chr2:56696561-56696799;chr2:56701879-56702222;chr2:56703696-56704173;chr2:56784334-56784590;chr2:56932927-56933181;chr2:56968642-56969192;chr2:57033433-57034312
ENSG00000213606.3	AKR1B10P1	267.454	-1.89871	0.125329	-15.1498	7.59855e-52	1.23158e-50	ENSG00000213606	#N/A	FALSE	#N/A
ENSG00000147872.5	PLIN2	1698.95	-0.76453	0.0504685	-15.1487	7.73297e-52	1.25233e-50	ENSG00000147872	123	TRUE	chr9:19155219-19155492;chr9:19161667-19163319
ENSG00000088247.11	KHSRP	11186.5	-0.510189	0.0337158	-15.132	9.9572e-52	1.61121e-50	ENSG00000088247	8570	FALSE	#N/A
ENSG00000116688.12	MFN2	7703.97	-0.598524	0.0395724	-15.1248	1.11168e-51	1.79737e-50	ENSG00000116688	9927	TRUE	chr1:12027743-12028201;chr1:12039617-12040677;chr1:12041282-12042300
ENSG00000039068.14	CDH1	26858.1	-0.473219	0.0312935	-15.122	1.15991e-51	1.87381e-50	ENSG00000039068	999	TRUE	chr16:68741122-68742048;chr16:68759635-68760163;chr16:68773594-68774052;chr16:68778649-68779057;chr16:68788859-68790456;chr16:68820385-68821031;chr16:68824000-68824461
ENSG00000147144.8	CCDC120	990.907	0.972649	0.0643454	15.1161	1.26909e-51	2.0485e-50	ENSG00000147144	90060	FALSE	#N/A
ENSG00000163932.9	PRKCD	6003.67	0.579645	0.0383658	15.1084	1.42622e-51	2.30024e-50	ENSG00000163932	5580	TRUE	chr3:53188820-53190240;chr3:53191508-53191777;chr3:53198975-53199232
ENSG00000165476.8	REEP3	5046.62	0.589264	0.0390119	15.1047	1.50766e-51	2.42958e-50	ENSG00000165476	221035	TRUE	chr10:65264002-65264453;chr10:65388322-65389669;chr10:65433063-65433435;chr10:65459619-65460562;chr10:65466859-65467408;chr10:65471785-65472459;chr10:65524881-65525215;chr10:65659800-65660092;chr10:65772144-65772393;chr10:65864892-65865214;chr10:65879896-65880713
ENSG00000004455.12	AK2	7558.91	-0.566859	0.0375361	-15.1017	1.5782e-51	2.54118e-50	ENSG00000004455	204	TRUE	chr1:33469190-33469524;chr1:33470242-33470727;chr1:33474219-33474751
ENSG00000134222.12	PSRC1	1494.47	-0.87957	0.0582592	-15.0975	1.68133e-51	2.70502e-50	ENSG00000134222	84722	FALSE	#N/A
ENSG00000160193.7	WDR4	1123.05	-0.953389	0.0631551	-15.096	1.721e-51	2.76656e-50	ENSG00000160193	10785	TRUE	chr21:44231970-44233145
ENSG00000146223.10	RPL7L1	8164.08	-0.613378	0.0406323	-15.0958	1.7257e-51	2.77186e-50	ENSG00000146223	285855	FALSE	#N/A
ENSG00000169083.11	AR	1957.78	0.78806	0.0522072	15.0948	1.7511e-51	2.81036e-50	ENSG00000169083	367	TRUE	chrX:66758317-66758548;chrX:66807017-66807340;chrX:66832106-66832600;chrX:66874021-66874449;chrX:66893679-66894098
ENSG00000204616.6	TRIM31	131.314	4.75101	0.314959	15.0846	2.04624e-51	3.28134e-50	ENSG00000204616	11074	FALSE	#N/A
ENSG00000148700.9	ADD3	4636.39	0.581693	0.0385636	15.084	2.0641e-51	3.30727e-50	ENSG00000148700	120	TRUE	chr10:111743875-111744135;chr10:111747276-111747509;chr10:111835150-111835336;chr10:111836453-111836919;chr10:111849832-111850270;chr10:111875917-111876211
ENSG00000119714.6	GPR68	403.187	-4.48256	0.297267	-15.0793	2.21762e-51	3.55036e-50	ENSG00000119714	8111	TRUE	chr14:91672825-91673753;chr14:91724347-91725373;chr14:91728419-91728923;chr14:91731749-91732116
ENSG00000099860.4	GADD45B	355.493	1.62027	0.107814	15.0283	4.79052e-51	7.66327e-50	ENSG00000099860	4616	TRUE	chr19:2491196-2491917;chr19:2507199-2507568;chr19:2524545-2525599;chr19:2528770-2529217;chr19:2532821-2533038;chr19:2575407-2575872;chr19:2579506-2579745
ENSG00000170581.9	STAT2	2764.9	0.770936	0.0513889	15.002	7.1257e-51	1.13895e-49	ENSG00000170581	6773	FALSE	#N/A
ENSG00000176485.6	PLA2G16	253.104	1.98566	0.132381	14.9995	7.39645e-51	1.18127e-49	ENSG00000176485	11145	FALSE	#N/A
ENSG00000169504.10	CLIC4	4111.96	0.649224	0.0432976	14.9945	7.97905e-51	1.27328e-49	ENSG00000169504	25932	TRUE	chr1:25049215-25049604;chr1:25088279-25088524
ENSG00000186197.8	EDARADD	952.055	0.998094	0.0665735	14.9924	8.23661e-51	1.31331e-49	ENSG00000186197	128178	TRUE	chr1:236552353-236552880;chr1:236558173-236559460;chr1:236562686-236563219;chr1:236618410-236619102
ENSG00000162069.10	CCDC64B	1154	2.14887	0.143368	14.9885	8.72727e-51	1.39041e-49	ENSG00000162069	146439	FALSE	#N/A
ENSG00000110013.8	SIAE	1709.47	0.776693	0.0518527	14.9789	1.00941e-50	1.60687e-49	ENSG00000110013	54414	FALSE	#N/A
ENSG00000043355.6	ZIC2	440.282	-1.40915	0.094079	-14.9783	1.01723e-50	1.61801e-49	ENSG00000043355	7546	TRUE	chr13:100631351-100631882;chr13:100645320-100645538;chr13:100674958-100675437;chr13:100677083-100677387
ENSG00000103066.8	PLA2G15	510.747	1.34146	0.0895767	14.9755	1.06124e-50	1.68664e-49	ENSG00000103066	23659	FALSE	#N/A
ENSG00000131080.10	EDA2R	199.088	2.32557	0.155477	14.9577	1.38795e-50	2.2041e-49	ENSG00000131080	60401	TRUE	chrX:65857990-65859080;chrX:65912424-65912650;chrX:66150177-66150440;chrX:66162783-66163175
ENSG00000148926.5	ADM	2586.01	-0.711212	0.0475548	-14.9556	1.43128e-50	2.27108e-49	ENSG00000148926	133	TRUE	chr11:10325328-10325750;chr11:10329076-10329908;chr11:10330673-10331441;chr11:10345861-10346684;chr11:10348874-10349155;chr11:10350245-10350714;chr11:10376746-10377435;chr11:10380001-10380810;chr11:10387739-10388480
ENSG00000116991.6	SIPA1L2	1184.68	-1.02225	0.0683558	-14.9549	1.44673e-50	2.29373e-49	ENSG00000116991	57568	TRUE	chr1:232285401-232285911;chr1:232315437-232315724;chr1:232319493-232319846;chr1:232328259-232329239;chr1:232333102-232333271;chr1:232357578-232357911;chr1:232358703-232359146;chr1:232414527-232415167;chr1:232418216-232418882;chr1:232428519-232429790;chr1:232437041-232437310;chr1:232438865-232439451;chr1:232454616-232456201;chr1:232457942-232458542;chr1:232465473-232466222;chr1:232526425-232526882…
ENSG00000116285.8	ERRFI1	1433.28	0.828833	0.0554948	14.9353	1.94137e-50	3.07548e-49	ENSG00000116285	54206	TRUE	chr1:8064503-8065633;chr1:8066092-8066890;chr1:8077456-8078010;chr1:8080132-8080905;chr1:8088251-8088625;chr1:8096251-8096428;chr1:8100575-8100985;chr1:8118433-8118961;chr1:8121323-8121688;chr1:8122016-8122495;chr1:8130433-8130881;chr1:8137866-8138536;chr1:8156989-8157765;chr1:8180831-8181774;chr1:8193806-8194596;chr1:8197807-8198084
ENSG00000076382.12	SPAG5	2933.54	-0.657871	0.0440656	-14.9294	2.12298e-50	3.36047e-49	ENSG00000076382	10615	FALSE	#N/A
ENSG00000171862.5	PTEN	7286.83	0.560536	0.0375623	14.9228	2.34152e-50	3.70342e-49	ENSG00000171862	5728	TRUE	chr10:89631311-89631659;chr10:89721041-89721235;chr10:89738614-89739014;chr10:89789168-89789453;chr10:89798042-89798234;chr10:89799380-89799800;chr10:89801303-89803011;chr10:89822285-89823116;chr10:89848228-89848694;chr10:89851538-89851758;chr10:89855001-89855569;chr10:89891200-89891941;chr10:89905577-89906095;chr10:89910216-89910398;chr10:89912549-89912904;chr10:89957771-89958177
ENSG00000132824.9	SERINC3	9166.38	0.479764	0.0321638	14.9163	2.58285e-50	4.08182e-49	ENSG00000132824	10955	FALSE	#N/A
ENSG00000101773.12	RBBP8	1513.84	-0.851781	0.0571126	-14.9141	2.66948e-50	4.21533e-49	ENSG00000101773	5932	TRUE	chr18:20263183-20263581;chr18:20380430-20380783;chr18:20393724-20394722;chr18:20397587-20397989;chr18:20406353-20408116;chr18:20409710-20410182;chr18:20411387-20411858;chr18:20423959-20424497;chr18:20428541-20429274;chr18:20436724-20437699;chr18:20437908-20438541;chr18:20493457-20494189;chr18:20494665-20494915;chr18:20558381-20558654
ENSG00000198087.7	CD2AP	6211.84	0.592534	0.0397364	14.9116	2.76993e-50	4.37044e-49	ENSG00000198087	23607	TRUE	chr6:47373182-47373464;chr6:47423424-47423610;chr6:47431876-47432109;chr6:47449565-47449939
ENSG00000153214.5	TMEM87B	3410.54	0.639471	0.0429022	14.9053	3.04329e-50	4.79788e-49	ENSG00000153214	84910	TRUE	chr2:112741718-112742209;chr2:112786817-112787316;chr2:112789244-112791844;chr2:112799163-112799332
ENSG00000175832.8	ETV4	623.417	-1.19919	0.0804956	-14.8976	3.41591e-50	5.38102e-49	ENSG00000175832	2118	TRUE	chr17:41616808-41617130;chr17:41621864-41622177;chr17:41625284-41625715;chr17:41626040-41626696;chr17:41626937-41627191;chr17:41637373-41637751
ENSG00000088756.8	ARHGAP28	235.601	2.04412	0.13734	14.8836	4.21182e-50	6.62948e-49	ENSG00000088756	79822	TRUE	chr18:6652112-6652427;chr18:6660137-6660706;chr18:6661928-6662290;chr18:6724388-6724817;chr18:6731192-6731695;chr18:6741067-6741615
ENSG00000173145.7	NOC3L	1957.59	-0.742886	0.0499286	-14.879	4.51378e-50	7.09908e-49	ENSG00000173145	64318	TRUE	chr10:96122624-96122954
ENSG00000122779.12	TRIM24	2406.77	0.692014	0.0465448	14.8677	5.34079e-50	8.39303e-49	ENSG00000122779	8805	TRUE	chr7:137978955-137979766;chr7:138073460-138073717;chr7:138116109-138116672;chr7:138212546-138213119;chr7:138246903-138247356
ENSG00000113739.6	STC2	7388.31	-0.614583	0.0413416	-14.866	5.48042e-50	8.60558e-49	ENSG00000113739	8614	TRUE	chr5:172710791-172711059;chr5:172718783-172719901;chr5:172758885-172759205;chr5:172801650-172801833;chr5:172813111-172813378;chr5:172871015-172871319;chr5:172879161-172879449;chr5:172880091-172880728
ENSG00000142599.13	RERE	2797.59	0.728623	0.0490439	14.8565	6.31003e-50	9.90035e-49	ENSG00000142599	473	TRUE	chr1:8472474-8472862;chr1:8508932-8509519;chr1:8585906-8586298;chr1:8600259-8600762;chr1:8615336-8615551;chr1:8631712-8631908;chr1:8730159-8731060;chr1:8764611-8764871;chr1:8767164-8767375;chr1:8786343-8786687;chr1:8854584-8854935
ENSG00000109790.12	KLHL5	1890.83	0.734443	0.049467	14.8471	7.26081e-50	1.1383e-48	ENSG00000109790	51088	TRUE	chr4:39044685-39045220
ENSG00000104413.11	ESRP1	11425.7	0.476533	0.0321038	14.8435	7.66391e-50	1.20054e-48	ENSG00000104413	54845	TRUE	chr8:95654664-95655098;chr8:95669286-95670456
ENSG00000272325.1	NUDT3	2389.56	-0.753233	0.0507612	-14.8388	8.22532e-50	1.28745e-48	ENSG00000272325	11165	TRUE	chr6:34327572-34328013
ENSG00000137845.10	ADAM10	12631	0.470066	0.0317136	14.8222	1.05247e-49	1.64604e-48	ENSG00000137845	102	TRUE	chr15:58858343-58858551;chr15:58882353-58882728;chr15:58896417-58897251;chr15:58913180-58913709;chr15:59027026-59027661;chr15:59040463-59041116
ENSG00000129636.8	ITFG1	4017.3	0.609773	0.0411492	14.8186	1.11115e-49	1.73644e-48	ENSG00000129636	81533	TRUE	chr16:47493353-47493531
ENSG00000132481.2	TRIM47	2362.53	-0.686391	0.0463265	-14.8164	1.1481e-49	1.79275e-48	ENSG00000132481	91107	TRUE	chr17:73868562-73869288;chr17:73878548-73878947
ENSG00000137054.11	POLR1E	1317.43	-0.869231	0.0586748	-14.8144	1.1826e-49	1.84515e-48	ENSG00000137054	64425	FALSE	#N/A
ENSG00000073756.7	PTGS2	1186.13	-0.975232	0.0658409	-14.812	1.22607e-49	1.91146e-48	ENSG00000073756	5743	TRUE	chr1:186606750-186607036;chr1:186627474-186628526;chr1:186631960-186632182;chr1:186649330-186649776;chr1:186704525-186704935;chr1:186708709-186709056
ENSG00000152078.5	TMEM56	356.548	1.57187	0.10618	14.8038	1.38351e-49	2.1552e-48	ENSG00000152078	148534	FALSE	#N/A
ENSG00000085840.8	ORC1	1767.85	-0.741611	0.0500995	-14.8028	1.40596e-49	2.18844e-48	ENSG00000085840	4998	FALSE	#N/A
ENSG00000025772.7	TOMM34	1684.43	-0.792922	0.0535778	-14.7995	1.47659e-49	2.29655e-48	ENSG00000025772	10953	TRUE	chr20:43584839-43585474
ENSG00000061938.12	TNK2	1776.96	0.760487	0.051417	14.7906	1.68497e-49	2.61857e-48	ENSG00000061938	10188	TRUE	chr3:195597438-195597783;chr3:195638739-195639155;chr3:195642838-195643558
ENSG00000082212.7	ME2	2256.9	-0.738009	0.0499119	-14.7862	1.79714e-49	2.79069e-48	ENSG00000082212	4200	TRUE	chr18:48395067-48395336;chr18:48396364-48396977;chr18:48404264-48404466
ENSG00000179178.6	TMEM125	134.173	5.40936	0.36597	14.7809	1.94568e-49	3.01895e-48	ENSG00000179178	128218	FALSE	#N/A
ENSG00000142166.8	IFNAR1	3809.46	0.574742	0.0388886	14.7792	1.99503e-49	3.09308e-48	ENSG00000142166	3454	FALSE	#N/A
ENSG00000012061.11	ERCC1	1603.77	-0.86798	0.0587722	-14.7686	2.33666e-49	3.61989e-48	ENSG00000012061	2067	TRUE	chr19:45927073-45928629
ENSG00000053747.11	LAMA3	12298.9	-0.461448	0.0312764	-14.7539	2.90516e-49	4.49704e-48	ENSG00000053747	3909	TRUE	chr18:21274647-21274875;chr18:21276483-21276742;chr18:21296582-21297252;chr18:21299520-21300148;chr18:21323468-21324387;chr18:21407745-21408023;chr18:21437745-21438336;chr18:21451180-21451852;chr18:21452418-21453272;chr18:21463304-21464906
ENSG00000160007.13	ARHGAP35	7960.76	0.533175	0.0361413	14.7525	2.96344e-49	4.58364e-48	ENSG00000160007	2909	TRUE	chr19:47405500-47406436;chr19:47428258-47428981;chr19:47430308-47430864
ENSG00000243225.2	RP11-7F17.1	377	-1.55668	0.105536	-14.7503	3.06257e-49	4.73323e-48	ENSG00000243225	#N/A	FALSE	#N/A
ENSG00000133606.6	MKRN1	3569.36	0.585755	0.0397137	14.7494	3.10251e-49	4.7912e-48	ENSG00000133606	23608	TRUE	chr7:140206681-140207025;chr7:140212610-140212804;chr7:140237282-140237521
ENSG00000124839.8	RAB17	153.06	2.67806	0.181593	14.7476	3.18891e-49	4.92076e-48	ENSG00000124839	64284	TRUE	chr2:238498924-238499198
ENSG00000109805.5	NCAPG	3926.47	-0.618519	0.0419566	-14.7419	3.46963e-49	5.34971e-48	ENSG00000109805	64151	FALSE	#N/A
ENSG00000134851.8	TMEM165	5157.39	0.533914	0.0362182	14.7416	3.48578e-49	5.37039e-48	ENSG00000134851	55858	TRUE	chr4:56263570-56265102
ENSG00000165637.9	VDAC2	6100.33	-0.515917	0.0350243	-14.7303	4.12047e-49	6.34326e-48	ENSG00000165637	7417	TRUE	chr10:76947819-76948103;chr10:76951800-76952276;chr10:76964621-76965305;chr10:76967835-76968452
ENSG00000101189.5	MRGBP	1096.77	-0.92718	0.0630411	-14.7075	5.76716e-49	8.87131e-48	ENSG00000101189	55257	FALSE	#N/A
ENSG00000134285.6	FKBP11	763.989	-1.08387	0.073768	-14.693	7.15185e-49	1.09927e-47	ENSG00000134285	51303	FALSE	#N/A
ENSG00000109654.10	TRIM2	3886.71	0.60365	0.0410851	14.6927	7.18237e-49	1.1031e-47	ENSG00000109654	23321	TRUE	chr4:154003209-154004111;chr4:154056167-154056579;chr4:154125391-154125690;chr4:154145223-154145518;chr4:154154917-154155419;chr4:154170761-154170998
ENSG00000115738.5	ID2	423.49	1.42895	0.0973165	14.6835	8.2188e-49	1.26129e-47	ENSG00000115738	3398	TRUE	chr2:8646976-8647268;chr2:8665886-8666078;chr2:8680041-8680334;chr2:8818656-8819177;chr2:8823046-8823303;chr2:8851146-8851373
ENSG00000228437.1	RP11-400N13.2	1719.24	0.840796	0.0572717	14.6808	8.55256e-49	1.31148e-47	ENSG00000228437	#N/A	FALSE	#N/A
ENSG00000125170.6	DOK4	339.301	1.56884	0.106888	14.6774	8.99701e-49	1.37856e-47	ENSG00000125170	55715	FALSE	#N/A
ENSG00000178568.9	ERBB4	163.473	2.54084	0.173222	14.6681	1.03205e-48	1.58012e-47	ENSG00000178568	2066	TRUE	chr2:213483316-213483842;chr2:213493406-213493651;chr2:213511509-213511847;chr2:213577495-213579023
ENSG00000015133.14	CCDC88C	1011.25	-0.936578	0.0638678	-14.6643	1.0908e-48	1.66876e-47	ENSG00000015133	440193	TRUE	chr14:91743891-91744368;chr14:91827069-91828475;chr14:91836461-91836885;chr14:91862259-91862970
ENSG00000184564.8	SLITRK6	7475.57	0.55239	0.0376812	14.6596	1.16994e-48	1.78845e-47	ENSG00000184564	84189	TRUE	chr13:86157045-86157871;chr13:86160466-86161157;chr13:86163502-86165196;chr13:86239515-86239714;chr13:86373424-86373666;chr13:86395749-86396038;chr13:86470562-86471431;chr13:86561939-86562186;chr13:86574796-86575028;chr13:86586698-86586955;chr13:86594466-86594775;chr13:86710049-86710455;chr13:86917345-86917843;chr13:86963634-86963927;chr13:87007282-87008345;chr13:87098704-87098874;chr13:87099528-…
ENSG00000112697.11	TMEM30A	15789.1	0.462222	0.0315306	14.6595	1.17184e-48	1.78995e-47	ENSG00000112697	55754	TRUE	chr6:75981871-75982215
ENSG00000138678.6	AGPAT9	2197.48	-0.681846	0.0465145	-14.6588	1.1837e-48	1.80667e-47	ENSG00000138678	84803	FALSE	#N/A
ENSG00000138760.4	SCARB2	6189.61	0.554824	0.0378724	14.6498	1.35052e-48	2.05807e-47	ENSG00000138760	950	TRUE	chr4:77129550-77129833
ENSG00000163814.3	CDCP1	2733.77	-0.651634	0.0444805	-14.6499	1.34951e-48	2.05807e-47	ENSG00000163814	64866	TRUE	chr3:45129999-45130306;chr3:45186729-45187052;chr3:45219532-45220340;chr3:45224678-45225088
ENSG00000152256.9	PDK1	1926.5	-0.740023	0.0505216	-14.6477	1.39419e-48	2.12298e-47	ENSG00000152256	5163	TRUE	chr2:173410595-173410792
ENSG00000125912.6	NCLN	5136.55	-0.688784	0.0470287	-14.646	1.42814e-48	2.17299e-47	ENSG00000125912	56926	FALSE	#N/A
ENSG00000072571.15	HMMR	3103.01	-0.682938	0.0466708	-14.6331	1.72763e-48	2.62665e-47	ENSG00000072571	3161	FALSE	#N/A
ENSG00000014138.4	POLA2	2895.25	-0.673457	0.0460231	-14.633	1.72959e-48	2.62758e-47	ENSG00000014138	23649	TRUE	chr11:65022317-65022592;chr11:65029013-65029418;chr11:65056185-65056481
ENSG00000124593.10	PRICKLE4	949.219	1.01974	0.0697047	14.6294	1.8234e-48	2.76795e-47	ENSG00000124593	#N/A	FALSE	#N/A
ENSG00000139343.6	SNRPF	4921.6	-0.644822	0.0440827	-14.6276	1.87413e-48	2.84277e-47	ENSG00000139343	6636	FALSE	#N/A
ENSG00000115457.5	IGFBP2	581.434	-1.40808	0.0962626	-14.6275	1.87619e-48	2.84369e-47	ENSG00000115457	3485	TRUE	chr2:217436220-217436908;chr2:217466152-217466817;chr2:217523558-217524650
ENSG00000053108.12	FSTL4	315.758	1.75819	0.120198	14.6274	1.87855e-48	2.84507e-47	ENSG00000053108	23105	TRUE	chr5:132522843-132523325;chr5:132541965-132542199;chr5:132561427-132562190;chr5:132621276-132621783;chr5:132627042-132627255;chr5:132627888-132628327;chr5:132632392-132632658;chr5:132634002-132634302;chr5:132655025-132655323;chr5:132917621-132917976;chr5:132988604-132989093;chr5:133000000-133000456;chr5:133007411-133007861;chr5:133049944-133050135;chr5:133070811-133071836;chr5:133073343-133074436
ENSG00000226742.3	HSBP1L1	218.322	2.08822	0.142844	14.6188	2.13003e-48	3.22345e-47	ENSG00000226742	440498	FALSE	#N/A
ENSG00000100906.6	NFKBIA	2337.67	0.65784	0.045008	14.6161	2.21869e-48	3.35505e-47	ENSG00000100906	4792	TRUE	chr14:35834650-35835029;chr14:35843478-35843885
ENSG00000126602.6	TRAP1	4807.52	-0.58779	0.0402427	-14.6061	2.56736e-48	3.87931e-47	ENSG00000126602	10131	TRUE	chr16:3788736-3789079
ENSG00000070404.5	FSTL3	1909.73	0.820438	0.0561946	14.5999	2.81082e-48	4.2439e-47	ENSG00000070404	10272	FALSE	#N/A
ENSG00000018510.8	AGPS	6263.79	-0.544814	0.0373465	-14.5881	3.34346e-48	5.04423e-47	ENSG00000018510	8540	TRUE	chr2:178262372-178262813
ENSG00000096696.9	DSP	8380.58	-0.56814	0.0389628	-14.5816	3.67898e-48	5.54617e-47	ENSG00000096696	1832	TRUE	chr6:7475373-7475684;chr6:7479845-7480663;chr6:7505402-7506393;chr6:7532495-7532827;chr6:7543291-7543649;chr6:7547147-7547360;chr6:7548982-7549287;chr6:7550273-7550805;chr6:7553817-7554517
ENSG00000137831.10	UACA	1021.04	1.01596	0.0696823	14.5798	3.77493e-48	5.68643e-47	ENSG00000137831	55075	TRUE	chr15:70696142-70696363;chr15:70718741-70719177;chr15:70719459-70720551;chr15:70755273-70755533;chr15:70766902-70767783;chr15:70773865-70774129;chr15:70778909-70779392;chr15:70784650-70785646;chr15:70787078-70787641;chr15:70800152-70801781;chr15:70809557-70809939;chr15:70810729-70810898;chr15:70818751-70819256;chr15:70844330-70844715;chr15:70888800-70889030;chr15:70909463-70909839;chr15:70924554-…
ENSG00000162976.8	PQLC3	740.758	1.13429	0.0778041	14.5788	3.83294e-48	5.7694e-47	ENSG00000162976	130814	FALSE	#N/A
ENSG00000184743.8	ATL3	3610.65	0.612592	0.042028	14.5758	4.00463e-48	6.02322e-47	ENSG00000184743	25923	FALSE	#N/A
ENSG00000171067.6	C11orf24	3335.52	-0.575397	0.039509	-14.5637	4.77853e-48	7.1817e-47	ENSG00000171067	53838	TRUE	chr11:68049557-68050011
ENSG00000115419.8	GLS	17133.9	0.534082	0.0366887	14.5571	5.26149e-48	7.9015e-47	ENSG00000115419	2744	TRUE	chr2:191656345-191656523;chr2:191703319-191703522;chr2:191708714-191709483;chr2:191711058-191711778;chr2:191714605-191714939;chr2:191727319-191727758;chr2:191811846-191812789;chr2:191816586-191816805
ENSG00000178035.7	IMPDH2	19013.6	-0.469533	0.0322661	-14.5519	5.67859e-48	8.52136e-47	ENSG00000178035	3615	FALSE	#N/A
ENSG00000181031.11	RPH3AL	1318.76	-0.871135	0.0599018	-14.5427	6.49672e-48	9.74161e-47	ENSG00000181031	9501	TRUE	chr17:197115-197413;chr17:198596-200009;chr17:200336-201948;chr17:202176-203017
ENSG00000105722.5	ERF	1434.03	-0.776163	0.0533971	-14.5357	7.19821e-48	1.07852e-46	ENSG00000105722	2077	TRUE	chr19:42757692-42758578
ENSG00000183853.13	KIRREL	185.783	-2.17423	0.149624	-14.5313	7.67903e-48	1.14969e-46	ENSG00000183853	55243	FALSE	#N/A
ENSG00000101868.6	POLA1	1776.76	-0.78816	0.0542511	-14.528	8.05567e-48	1.20516e-46	ENSG00000101868	5422	FALSE	#N/A
ENSG00000236318.1	AC019117.1	498.33	1.30077	0.0895893	14.5193	9.14261e-48	1.36673e-46	ENSG00000236318	#N/A	FALSE	#N/A
ENSG00000166411.9	IDH3A	2573.62	-0.642651	0.0442715	-14.5162	9.57295e-48	1.42997e-46	ENSG00000166411	3419	TRUE	chr15:78439409-78439739;chr15:78475241-78475486
ENSG00000141526.10	SLC16A3	4384.26	-0.539093	0.0371592	-14.5077	1.08367e-47	1.61751e-46	ENSG00000141526	9123	FALSE	#N/A
ENSG00000169439.7	SDC2	7923.93	0.53078	0.0365893	14.5064	1.10318e-47	1.64539e-46	ENSG00000169439	6383	TRUE	chr8:97437197-97437734;chr8:97509862-97510114;chr8:97558420-97558639;chr8:97559068-97559785;chr8:97562960-97563574;chr8:97612717-97613223
ENSG00000129235.6	TXNDC17	4945.22	-1.3137	0.0905673	-14.5052	1.12324e-47	1.67402e-46	ENSG00000129235	84817	FALSE	#N/A
ENSG00000126216.8	TUBGCP3	1480.37	-0.79602	0.054889	-14.5024	1.17025e-47	1.74276e-46	ENSG00000126216	10426	FALSE	#N/A
ENSG00000139112.6	GABARAPL1	938.677	0.951598	0.0656326	14.4989	1.23178e-47	1.833e-46	ENSG00000139112	23710	TRUE	chr12:10374423-10374955
ENSG00000119729.6	RHOQ	1483.11	-0.806658	0.0556764	-14.4883	1.43589e-47	2.13513e-46	ENSG00000119729	23433	TRUE	chr2:46782696-46783004
ENSG00000167702.7	KIFC2	3232.19	0.672981	0.0464769	14.4799	1.62317e-47	2.41177e-46	ENSG00000167702	90990	FALSE	#N/A
ENSG00000168702.12	LRP1B	495.612	1.33729	0.0923641	14.4785	1.65669e-47	2.45973e-46	ENSG00000168702	53353	TRUE	chr2:141361738-141362289;chr2:141366547-141366808;chr2:141381844-141382207;chr2:141406026-141406456;chr2:141777945-141778753;chr2:142137845-142138318;chr2:142149999-142150518;chr2:142226315-142226752;chr2:142247880-142248111;chr2:142249116-142249413;chr2:142251143-142251751;chr2:142314940-142315210;chr2:142423755-142424113;chr2:142658363-142658700;chr2:142663046-142663215;chr2:142664043-142664713…
ENSG00000174684.6	B3GNT1	1036.41	0.922266	0.0637025	14.4777	1.67604e-47	2.48657e-46	ENSG00000174684	11041	FALSE	#N/A
ENSG00000166889.13	PATL1	2842.01	-0.617079	0.0426242	-14.4772	1.6885e-47	2.50316e-46	ENSG00000166889	219988	FALSE	#N/A
ENSG00000164070.7	HSPA4L	1645.17	-0.997385	0.0689091	-14.4739	1.77082e-47	2.62323e-46	ENSG00000164070	22824	TRUE	chr4:128681256-128681841;chr4:128704221-128704902;chr4:128705194-128705480
ENSG00000122884.8	P4HA1	7372.28	-0.543504	0.0375586	-14.4708	1.85223e-47	2.74175e-46	ENSG00000122884	5033	TRUE	chr10:74817988-74818337;chr10:74833139-74833466
ENSG00000135525.14	MAP7	3592.06	0.604982	0.0418402	14.4593	2.18881e-47	3.23752e-46	ENSG00000135525	9053	TRUE	chr6:136760904-136761199;chr6:136831999-136832337;chr6:136841796-136842223;chr6:136907323-136907801
ENSG00000153071.10	DAB2	203.918	2.12886	0.147256	14.4569	2.26823e-47	3.35247e-46	ENSG00000153071	1601	TRUE	chr5:39399649-39399888;chr5:39412849-39413483;chr5:39447194-39447595;chr5:39498312-39498815;chr5:39499231-39499589;chr5:39501608-39502338;chr5:39605365-39606660;chr5:39624522-39625024;chr5:39639605-39640252;chr5:39691288-39692187;chr5:39713124-39714481;chr5:39722938-39723194;chr5:39761018-39761315;chr5:39770886-39771079;chr5:39996218-39996480;chr5:40040955-40041167
ENSG00000197712.7	FAM114A1	2442.07	0.656742	0.0454408	14.4527	2.41042e-47	3.55995e-46	ENSG00000197712	92689	FALSE	#N/A
ENSG00000134308.9	YWHAQ	16395	-0.442123	0.0305994	-14.4487	2.55369e-47	3.76872e-46	ENSG00000134308	10971	TRUE	chr2:9784678-9785170;chr2:9794458-9795029;chr2:9796381-9796794;chr2:9799053-9799369;chr2:9839760-9840826;chr2:9876077-9876672
ENSG00000106460.14	TMEM106B	3363.97	0.748793	0.0518439	14.4432	2.76571e-47	4.07853e-46	ENSG00000106460	54664	TRUE	chr7:12093394-12093639;chr7:12093885-12094084;chr7:12094745-12095079;chr7:12106272-12106534;chr7:12131962-12132329;chr7:12179029-12179402;chr7:12202202-12202680;chr7:12335457-12336193;chr7:12337416-12337700
ENSG00000164403.10	SHROOM1	732.838	1.07886	0.074722	14.4384	2.968e-47	4.37357e-46	ENSG00000164403	134549	TRUE	chr5:132180723-132180995
ENSG00000141447.12	OSBPL1A	3400.58	0.595716	0.0412617	14.4375	3.00496e-47	4.42471e-46	ENSG00000141447	114876	TRUE	chr18:21794981-21796157;chr18:21816305-21816529;chr18:21953377-21953932;chr18:21978505-21978860
ENSG00000151693.5	ASAP2	5730.39	0.498612	0.0345479	14.4325	3.23229e-47	4.75588e-46	ENSG00000151693	8853	TRUE	chr2:9247407-9248108;chr2:9275857-9276267;chr2:9298947-9299274;chr2:9310995-9311271;chr2:9318402-9319765;chr2:9358516-9358732;chr2:9374832-9375846;chr2:9389129-9390117;chr2:9427271-9428795;chr2:9440837-9441198
ENSG00000141140.12	MYO19	4509.69	-0.608743	0.0421823	-14.4313	3.29034e-47	4.83766e-46	ENSG00000141140	#N/A	FALSE	#N/A
ENSG00000182481.4	KPNA2	14221.9	-0.484546	0.0335764	-14.4312	3.2952e-47	4.84118e-46	ENSG00000182481	3838	FALSE	#N/A
ENSG00000130066.12	SAT1	1250.45	-0.851585	0.0590423	-14.4233	3.69239e-47	5.42067e-46	ENSG00000130066	6303	TRUE	chrX:23813149-23813715;chrX:23814495-23814984;chrX:23819324-23819588;chrX:23822060-23822525;chrX:23824798-23825842
ENSG00000117280.8	RAB7L1	383.782	-1.47541	0.102316	-14.4202	3.86259e-47	5.66628e-46	ENSG00000117280	8934	FALSE	#N/A
ENSG00000153207.10	AHCTF1	2996.53	-0.752535	0.0521992	-14.4166	4.06853e-47	5.96394e-46	ENSG00000153207	25909	TRUE	chr1:247030773-247031428
ENSG00000119314.11	PTBP3	5864.83	-0.680208	0.0471954	-14.4126	4.31275e-47	6.31722e-46	ENSG00000119314	9991	TRUE	chr9:115061874-115062136;chr9:115095059-115095422
ENSG00000073111.9	MCM2	6379.79	-0.542401	0.0376454	-14.4082	4.59781e-47	6.72974e-46	ENSG00000073111	4171	FALSE	#N/A
ENSG00000110888.13	CAPRIN2	1515.53	0.870387	0.0604289	14.4035	4.9185e-47	7.19376e-46	ENSG00000110888	65981	TRUE	chr12:30917238-30917513
ENSG00000137573.9	SULF1	673.738	1.19274	0.0828282	14.4002	5.16233e-47	7.54284e-46	ENSG00000137573	23213	TRUE	chr8:70268904-70269701;chr8:70287699-70288589;chr8:70378789-70379357;chr8:70381118-70381618;chr8:70410217-70410562;chr8:70473833-70474210;chr8:70475091-70475628;chr8:70500652-70500901;chr8:70526878-70527511;chr8:70527801-70528221;chr8:70529392-70529660;chr8:70534443-70534854;chr8:70555808-70556575;chr8:70613509-70614052;chr8:70621900-70622514;chr8:70631881-70632200
ENSG00000198931.6	APRT	4944.15	-0.522174	0.0362618	-14.4001	5.16485e-47	7.54284e-46	ENSG00000198931	353	TRUE	chr16:88898196-88898629
ENSG00000135241.12	PNPLA8	1322.05	0.81559	0.0566467	14.3979	5.33766e-47	7.78941e-46	ENSG00000135241	50640	TRUE	chr7:108168570-108169069
ENSG00000127337.2	YEATS4	1172.24	-0.924816	0.0642514	-14.3937	5.66709e-47	8.26401e-46	ENSG00000127337	8089	TRUE	chr12:69776816-69777529;chr12:69799329-69799562
ENSG00000087460.19	GNAS	37635.1	0.403017	0.0280122	14.3872	6.22721e-47	9.07407e-46	ENSG00000087460	2778	TRUE	chr20:57498361-57498723
ENSG00000140525.13	FANCI	5024.94	-0.530744	0.0369428	-14.3667	8.37824e-47	1.21994e-45	ENSG00000140525	55215	TRUE	chr15:89786903-89787224
ENSG00000237975.2	FLG-AS1	346.085	-1.51768	0.105659	-14.3639	8.72329e-47	1.26924e-45	ENSG00000237975	#N/A	FALSE	#N/A
ENSG00000183486.8	MX2	1331.78	-0.804077	0.055989	-14.3613	9.04666e-47	1.31532e-45	ENSG00000183486	4600	TRUE	chr21:42718253-42718655
ENSG00000153113.19	CAST	18892.2	-0.407721	0.0283917	-14.3606	9.146e-47	1.32878e-45	ENSG00000153113	831	TRUE	chr5:95902101-95903264;chr5:95930729-95931041;chr5:95949917-95950356;chr5:95965129-95966209;chr5:95984398-95984670;chr5:95988484-95989207;chr5:95991609-95991800;chr5:95992754-95993160;chr5:95994875-95995128;chr5:95998685-95999244;chr5:96038796-96039498;chr5:96044818-96045365;chr5:96069809-96070161;chr5:96116415-96117652
ENSG00000003436.10	TFPI	2669.67	0.635176	0.0442314	14.3603	9.18327e-47	1.33222e-45	ENSG00000003436	7035	TRUE	chr2:188392036-188392441;chr2:188616371-188616891;chr2:188639752-188640668
ENSG00000165943.4	MOAP1	1241.05	0.891464	0.0620782	14.3603	9.179e-47	1.33222e-45	ENSG00000165943	64112	TRUE	chr14:93616923-93618329
ENSG00000120899.13	PTK2B	1239.18	-0.864918	0.0602366	-14.3587	9.3993e-47	1.36255e-45	ENSG00000120899	2185	TRUE	chr8:27190576-27191119;chr8:27192117-27192972;chr8:27198052-27198576;chr8:27209476-27210163;chr8:27219241-27219970
ENSG00000184575.7	XPOT	7032.99	-0.520379	0.0362483	-14.356	9.77732e-47	1.4163e-45	ENSG00000184575	11260	FALSE	#N/A
ENSG00000083123.10	BCKDHB	1303.53	0.864307	0.0602268	14.3509	1.05216e-46	1.52299e-45	ENSG00000083123	594	TRUE	chr6:80832381-80832727;chr6:80843701-80844200;chr6:80891084-80891515;chr6:80895698-80896430;chr6:80938327-80938779;chr6:80997356-80997679;chr6:81067423-81067610;chr6:81148529-81148805;chr6:81163785-81165361;chr6:81167033-81167603;chr6:81170069-81170617;chr6:81199696-81200064;chr6:81207441-81208230;chr6:81218496-81219197;chr6:81245884-81246275;chr6:81250930-81251257;chr6:81348631-81348838;chr6:815…
ENSG00000058804.10	NDC1	5946.6	-0.582148	0.0405867	-14.3433	1.17339e-46	1.69722e-45	ENSG00000058804	55706	TRUE	chr1:54303873-54304286
ENSG00000105185.7	PDCD5	2486.86	-0.661585	0.0461573	-14.3333	1.35584e-46	1.95967e-45	ENSG00000105185	9141	TRUE	chr19:33071719-33072012
ENSG00000100934.10	SEC23A	7036.33	0.497757	0.034736	14.3297	1.42665e-46	2.0605e-45	ENSG00000100934	10484	FALSE	#N/A
ENSG00000162654.8	GBP4	170.821	2.32539	0.162384	14.3203	1.63432e-46	2.35871e-45	ENSG00000162654	115361	FALSE	#N/A
ENSG00000155252.12	PI4K2A	1279.07	-0.808192	0.056441	-14.3192	1.65908e-46	2.39269e-45	ENSG00000155252	55361	TRUE	chr10:99408713-99409353;chr10:99411094-99412412
ENSG00000186716.15	BCR	3520.32	-0.604254	0.0422325	-14.3078	1.95548e-46	2.81807e-45	ENSG00000186716	613	TRUE	chr22:23524740-23525335;chr22:23537531-23537754;chr22:23568064-23568449;chr22:23587189-23587715;chr22:23621045-23621470;chr22:23624173-23624681
ENSG00000154035.6	C17orf103	122.747	3.16299	0.221245	14.2963	2.30805e-46	3.32373e-45	ENSG00000154035	#N/A	FALSE	#N/A
ENSG00000179023.7	KLHDC7A	137.603	2.80393	0.196515	14.2683	3.44856e-46	4.96249e-45	ENSG00000179023	127707	TRUE	chr1:18807301-18807768
ENSG00000147124.8	ZNF41	597.073	-1.15388	0.080982	-14.2485	4.57706e-46	6.58158e-45	ENSG00000147124	7592	TRUE	chrX:47357945-47358444
ENSG00000066135.8	KDM4A	3846.85	0.563375	0.0395485	14.2452	4.8029e-46	6.90127e-45	ENSG00000066135	9682	TRUE	chr1:44140703-44140966
ENSG00000086061.11	DNAJA1	15634.8	-0.49267	0.0345866	-14.2446	4.84605e-46	6.95817e-45	ENSG00000086061	3301	TRUE	chr9:33023712-33024024
ENSG00000131620.13	ANO1	109.625	4.5405	0.318872	14.2393	5.22754e-46	7.50045e-45	ENSG00000131620	55107	TRUE	chr11:69794588-69795057;chr11:69795380-69795875;chr11:69802036-69802663;chr11:69808020-69808649;chr11:69839147-69839763;chr11:69840004-69840271;chr11:69894846-69895132;chr11:69909238-69910293;chr11:69926831-69927592;chr11:69938381-69938676;chr11:69970320-69970986;chr11:69972634-69972992;chr11:69983300-69983642;chr11:70002189-70003107;chr11:70005661-70006522;chr11:70029601-70029955;chr11:70030560-…
ENSG00000151914.13	DST	14524.9	-1.12604	0.0790825	-14.2388	5.26593e-46	7.55001e-45	ENSG00000151914	667	TRUE	chr6:56302055-56302716;chr6:56305201-56305613;chr6:56507278-56508194;chr6:56514261-56514540;chr6:56516905-56517326;chr6:56517820-56518525;chr6:56520912-56521177;chr6:56521770-56522198;chr6:56524572-56525548;chr6:56528201-56528558;chr6:56528793-56529276;chr6:56532945-56533333;chr6:56548759-56549043;chr6:56558036-56558243;chr6:56597508-56597763;chr6:56611443-56612040;chr6:56650134-56650331;chr6:566…
ENSG00000124120.6	TTPAL	1679.24	-0.743746	0.0522341	-14.2387	5.27045e-46	7.55097e-45	ENSG00000124120	79183	FALSE	#N/A
ENSG00000243566.2	UPK3B	8517.99	0.531455	0.0373298	14.2367	5.41931e-46	7.75859e-45	ENSG00000243566	105375355	FALSE	#N/A
ENSG00000106780.7	MEGF9	9786.72	0.531012	0.0373327	14.2238	6.52586e-46	9.33598e-45	ENSG00000106780	1955	TRUE	chr9:123461185-123461385;chr9:123462425-123462720;chr9:123470290-123471551;chr9:123497530-123498072;chr9:123506927-123507191
ENSG00000147955.12	SIGMAR1	5042.58	-0.507824	0.0357146	-14.219	6.98757e-46	9.98922e-45	ENSG00000147955	10280	FALSE	#N/A
ENSG00000176890.11	TYMS	6347.89	-0.4751	0.0334137	-14.2187	7.01373e-46	1.00193e-44	ENSG00000176890	7298	TRUE	chr18:647458-647715
ENSG00000030582.12	GRN	5887.75	0.562407	0.0395716	14.2124	7.67332e-46	1.09536e-44	ENSG00000030582	2896	TRUE	chr17:42426080-42426724
ENSG00000169230.5	PRELID1	5615.3	-0.554038	0.0390094	-14.2027	8.81799e-46	1.25785e-44	ENSG00000169230	27166	FALSE	#N/A
ENSG00000111845.4	PAK1IP1	1375.24	-0.817795	0.0575814	-14.2024	8.84842e-46	1.26127e-44	ENSG00000111845	55003	FALSE	#N/A
ENSG00000254087.3	LYN	4934.75	0.529781	0.0373143	14.1978	9.45231e-46	1.34637e-44	ENSG00000254087	4067	TRUE	chr8:56814258-56814579;chr8:56818747-56820032;chr8:56834120-56834365;chr8:56858227-56858539
ENSG00000100749.3	VRK1	2649.41	-0.629173	0.0443213	-14.1957	9.73637e-46	1.38583e-44	ENSG00000100749	7443	TRUE	chr14:97128686-97128896;chr14:97142613-97143150;chr14:97287705-97288244;chr14:97604179-97604461
ENSG00000164237.4	CMBL	4230.06	0.531826	0.0374653	14.1952	9.81426e-46	1.3959e-44	ENSG00000164237	134147	TRUE	chr5:10301456-10301843;chr5:10306939-10308212;chr5:10324881-10325148
ENSG00000131467.6	PSME3	7588.36	-0.510376	0.0359572	-14.194	9.9776e-46	1.41811e-44	ENSG00000131467	10197	FALSE	#N/A
ENSG00000163714.13	U2SURP	6622.78	-0.493303	0.0348137	-14.1698	1.40921e-45	2.00144e-44	ENSG00000163714	23350	TRUE	chr3:142789004-142789213
ENSG00000108270.6	AATF	3029.17	-0.666939	0.047073	-14.1682	1.44145e-45	2.04576e-44	ENSG00000108270	#N/A	TRUE	chr17:35337853-35338103
ENSG00000072858.6	SIDT1	582.69	1.19833	0.0847239	14.1439	2.03606e-45	2.88755e-44	ENSG00000072858	54847	TRUE	chr3:113255481-113255961;chr3:113256434-113256736;chr3:113275976-113276595
ENSG00000055211.8	GINM1	2079.24	0.723275	0.0511653	14.136	2.27728e-45	3.22732e-44	ENSG00000055211	116254	FALSE	#N/A
ENSG00000160746.8	ANO10	1971.63	0.706683	0.0500101	14.1308	2.4534e-45	3.47442e-44	ENSG00000160746	55129	TRUE	chr3:43576139-43576501;chr3:43607673-43607849
ENSG00000131242.11	RAB11FIP4	926.727	1.00023	0.0708869	14.1103	3.28183e-45	4.64424e-44	ENSG00000131242	84440	TRUE	chr17:29818860-29819250;chr17:29821267-29821644
ENSG00000141030.8	COPS3	3836.79	-0.586081	0.0416033	-14.0874	4.54147e-45	6.42219e-44	ENSG00000141030	8533	FALSE	#N/A
ENSG00000137877.8	SPTBN5	257.726	1.8946	0.134511	14.0851	4.69024e-45	6.62779e-44	ENSG00000137877	51332	TRUE	chr15:42187049-42187636;chr15:42204308-42204705;chr15:42220310-42220628;chr15:42222451-42223774
ENSG00000173660.7	UQCRH	7161.22	-0.567207	0.0402981	-14.0753	5.38894e-45	7.60965e-44	ENSG00000173660	7388	FALSE	#N/A
ENSG00000106263.13	EIF3B	11444.2	-0.493963	0.0350972	-14.0741	5.47896e-45	7.72565e-44	ENSG00000106263	8662	FALSE	#N/A
ENSG00000160072.15	ATAD3B	2740.51	-0.742877	0.0527831	-14.0741	5.47633e-45	7.72565e-44	ENSG00000160072	83858	FALSE	#N/A
ENSG00000169231.9	THBS3	746.047	1.09399	0.0777476	14.071	5.7225e-45	8.06327e-44	ENSG00000169231	7059	FALSE	#N/A
ENSG00000159131.12	GART	6526.37	-0.559039	0.0397305	-14.0708	5.74395e-45	8.08768e-44	ENSG00000159131	2618	FALSE	#N/A
ENSG00000111276.6	CDKN1B	3427.17	0.553134	0.039325	14.0657	6.17007e-45	8.68144e-44	ENSG00000111276	1027	TRUE	chr12:12869196-12870300
ENSG00000180776.11	ZDHHC20	2543.5	0.724396	0.0515071	14.064	6.3216e-45	8.88828e-44	ENSG00000180776	253832	FALSE	#N/A
ENSG00000106351.8	AGFG2	814.698	1.03966	0.0739596	14.0571	6.97086e-45	9.79413e-44	ENSG00000106351	3268	TRUE	chr7:100143273-100143644
ENSG00000114861.14	FOXP1	354.425	1.56609	0.111425	14.0551	7.16667e-45	1.0062e-43	ENSG00000114861	27086	TRUE	chr3:70620218-70620437;chr3:70752406-70752936;chr3:70787123-70787404;chr3:70852592-70853495;chr3:70855440-70856110;chr3:70863796-70864450;chr3:70865051-70865236;chr3:70873994-70874246;chr3:70899077-70899703;chr3:70903532-70903777;chr3:70958357-70958644;chr3:71031885-71032336;chr3:71056379-71056993;chr3:71060479-71061050;chr3:71075916-71076460;chr3:71099424-71100371;chr3:71101093-71101676;chr3:711…
ENSG00000119125.12	GDA	807.513	1.02898	0.0732117	14.0549	7.18597e-45	1.00819e-43	ENSG00000119125	9615	TRUE	chr9:74736465-74737091;chr9:74825491-74825890;chr9:74832264-74832505;chr9:74889413-74890373
ENSG00000187098.10	MITF	1229.02	0.810341	0.057682	14.0484	7.87651e-45	1.10429e-43	ENSG00000187098	4286	TRUE	chr3:69714110-69714718;chr3:69732263-69732644;chr3:69780252-69780608;chr3:69811614-69812042;chr3:69918292-69919069;chr3:69963380-69963947
ENSG00000125844.11	RRBP1	10067.7	-0.492382	0.0350985	-14.0286	1.04218e-44	1.4601e-43	ENSG00000125844	6238	TRUE	chr20:17592606-17592863;chr20:17660660-17661094
ENSG00000107554.11	DNMBP	3257.26	0.563988	0.0402051	14.0278	1.05381e-44	1.47533e-43	ENSG00000107554	23268	TRUE	chr10:101666161-101666516;chr10:101690629-101691312;chr10:101726016-101726459;chr10:101744162-101744790;chr10:101767893-101768214;chr10:101802972-101804519
ENSG00000162434.7	JAK1	4523.6	0.527456	0.0376248	14.0188	1.19546e-44	1.67245e-43	ENSG00000162434	3716	TRUE	chr1:65307407-65307585;chr1:65363750-65364556;chr1:65455121-65455465;chr1:65460957-65461227
ENSG00000239672.3	NME1	981.635	-0.941449	0.0671583	-14.0184	1.20368e-44	1.68275e-43	ENSG00000239672	4830	TRUE	chr17:49230701-49231448
ENSG00000142871.11	CYR61	1512.23	0.845989	0.0603584	14.0161	1.24247e-44	1.73574e-43	ENSG00000142871	3491	FALSE	#N/A
ENSG00000167775.6	CD320	723.992	-1.08475	0.0774269	-14.0101	1.35298e-44	1.88878e-43	ENSG00000167775	51293	FALSE	#N/A
ENSG00000185100.6	ADSSL1	1393.63	-0.765041	0.0546071	-14.0099	1.35567e-44	1.89119e-43	ENSG00000185100	122622	FALSE	#N/A
ENSG00000163399.11	ATP1A1	33915	-0.452865	0.0323318	-14.0068	1.41699e-44	1.97533e-43	ENSG00000163399	476	TRUE	chr1:116809168-116809938;chr1:116810691-116811371;chr1:116831884-116833877;chr1:116835442-116835914;chr1:116854653-116855250;chr1:116883165-116883451;chr1:116917528-116918193
ENSG00000164823.5	OSGIN2	1924.5	0.691548	0.0493822	14.004	1.47332e-44	2.0524e-43	ENSG00000164823	734	TRUE	chr8:90894850-90895130;chr8:90898515-90898878
ENSG00000232956.4	SNHG15	1613.22	-0.828911	0.059194	-14.0033	1.48788e-44	2.07122e-43	ENSG00000232956	285958	TRUE	chr7:45030151-45030752
ENSG00000162032.11	SPSB3	677.467	1.06642	0.0761596	14.0025	1.50571e-44	2.09455e-43	ENSG00000162032	90864	FALSE	#N/A
ENSG00000003147.13	ICA1	251.898	1.76633	0.126183	13.9982	1.59833e-44	2.22182e-43	ENSG00000003147	3382	TRUE	chr7:8183105-8183403;chr7:8330573-8330940;chr7:8365562-8365970
ENSG00000119285.6	HEATR1	2990.2	-0.620562	0.044365	-13.9877	1.854e-44	2.5754e-43	ENSG00000119285	55127	FALSE	#N/A
ENSG00000134755.10	DSC2	509.532	-1.21372	0.0868431	-13.9761	2.1827e-44	3.02985e-43	ENSG00000134755	1824	TRUE	chr18:28657908-28658140
ENSG00000149596.6	JPH2	202.456	2.1144	0.151302	13.9747	2.22571e-44	3.08736e-43	ENSG00000149596	57158	TRUE	chr20:42780314-42780930
ENSG00000111269.2	CREBL2	1497.56	0.759323	0.0543467	13.9718	2.31645e-44	3.21096e-43	ENSG00000111269	1389	TRUE	chr12:12757699-12758052
ENSG00000272016.1	RP11-215G15.5	104.135	4.22473	0.302427	13.9694	2.39656e-44	3.31967e-43	ENSG00000272016	#N/A	FALSE	#N/A
ENSG00000013275.3	PSMC4	4272.83	-0.543167	0.0388968	-13.9643	2.57427e-44	3.56331e-43	ENSG00000013275	5704	TRUE	chr19:40475201-40475567
ENSG00000189334.4	S100A14	20083	-0.443233	0.0317446	-13.9625	2.6411e-44	3.65325e-43	ENSG00000189334	57402	TRUE	chr1:153587857-153589001
ENSG00000160216.14	AGPAT3	4681.35	0.5155	0.0369416	13.9545	2.95519e-44	4.08482e-43	ENSG00000160216	56894	TRUE	chr21:45286218-45286706;chr21:45345538-45345839
ENSG00000179163.11	FUCA1	2804.43	0.638651	0.0457953	13.9458	3.3374e-44	4.60989e-43	ENSG00000179163	2517	TRUE	chr1:24191730-24192604
ENSG00000104356.6	POP1	1570.73	-0.84037	0.0602701	-13.9434	3.45107e-44	4.76355e-43	ENSG00000104356	10940	FALSE	#N/A
ENSG00000123159.11	GIPC1	7320.76	0.559311	0.0401366	13.9352	3.87136e-44	5.33992e-43	ENSG00000123159	10755	TRUE	chr19:14616515-14617407
ENSG00000162777.12	DENND2D	1245.2	0.800141	0.0574309	13.9322	4.03509e-44	5.56186e-43	ENSG00000162777	79961	TRUE	chr1:111756141-111756655;chr1:111756853-111757827
ENSG00000175063.12	UBE2C	3177.88	-0.658637	0.0472826	-13.9298	4.17618e-44	5.75229e-43	ENSG00000175063	11065	FALSE	#N/A
ENSG00000251381.2	LINC00958	1278.45	-0.810308	0.0581903	-13.9251	4.4573e-44	6.1352e-43	ENSG00000251381	100506305	TRUE	chr11:12989506-12989871;chr11:13010509-13011275
ENSG00000105767.2	CADM4	189.253	2.12348	0.15257	13.918	4.92218e-44	6.77032e-43	ENSG00000105767	199731	TRUE	chr19:44138132-44138580
ENSG00000085449.10	WDFY1	3997.27	0.5252	0.0377361	13.9177	4.94531e-44	6.79737e-43	ENSG00000085449	57590	FALSE	#N/A
ENSG00000121039.5	RDH10	3878.23	0.539003	0.038744	13.9119	5.36129e-44	7.36399e-43	ENSG00000121039	157506	TRUE	chr8:74207666-74208331;chr8:74233813-74234300;chr8:74253246-74253615;chr8:74258370-74259014;chr8:74268600-74269139
ENSG00000143368.9	SF3B4	3779.7	-0.631747	0.0454125	-13.9113	5.40992e-44	7.42558e-43	ENSG00000143368	10262	FALSE	#N/A
ENSG00000163453.7	IGFBP7	2688.63	-0.692101	0.0497766	-13.9042	5.97696e-44	8.19817e-43	ENSG00000163453	3490	TRUE	chr4:57978054-57978678;chr4:58290458-58290658;chr4:58785198-58785753;chr4:59535539-59535788;chr4:59923366-59923916;chr4:59924313-59924593
ENSG00000241945.3	PWP2	2188.4	-0.757085	0.0544506	-13.9041	5.98487e-44	8.20328e-43	ENSG00000241945	5822	FALSE	#N/A
ENSG00000176641.6	RNF152	244.903	1.94302	0.139779	13.9006	6.27885e-44	8.60023e-43	ENSG00000176641	220441	TRUE	chr18:59528596-59529023;chr18:59558376-59558906;chr18:59563963-59564567;chr18:59596687-59597994;chr18:59608292-59608523;chr18:59616905-59617972;chr18:59619165-59620056;chr18:59647621-59647984;chr18:59660698-59661660;chr18:59662822-59664106
ENSG00000148730.6	EIF4EBP2	6403.1	0.507477	0.0365251	13.8939	6.89543e-44	9.43818e-43	ENSG00000148730	1979	FALSE	#N/A
ENSG00000102554.9	KLF5	19894.2	0.471368	0.0339329	13.8912	7.16182e-44	9.79597e-43	ENSG00000102554	688	TRUE	chr13:73534317-73534926;chr13:73608002-73608209;chr13:73615295-73615762;chr13:73622251-73622909;chr13:73635785-73636480;chr13:73639997-73640403;chr13:73664642-73664972;chr13:73707761-73707989;chr13:73712833-73713053;chr13:73742463-73743849;chr13:73745460-73745797;chr13:73751050-73751536;chr13:73768175-73768811;chr13:73774154-73774851;chr13:73784229-73784981;chr13:73793510-73794084;chr13:73822846-…
ENSG00000184216.7	IRAK1	9823.34	-0.490741	0.035339	-13.8867	7.62906e-44	1.04278e-42	ENSG00000184216	3654	FALSE	#N/A
ENSG00000174437.12	ATP2A2	31505.9	-0.391363	0.0281841	-13.8859	7.70851e-44	1.05291e-42	ENSG00000174437	488	TRUE	chr12:110684658-110686754;chr12:110725824-110726224;chr12:110741968-110742458;chr12:110778456-110779097;chr12:110782767-110783489;chr12:110808501-110809040
ENSG00000187239.12	FNBP1	1198.91	0.861216	0.0620227	13.8855	7.75727e-44	1.05883e-42	ENSG00000187239	23048	TRUE	chr9:132648058-132648381;chr9:132672954-132673221;chr9:132786606-132787218
ENSG00000141429.9	GALNT1	39313	0.385243	0.0277514	13.8819	8.15077e-44	1.11177e-42	ENSG00000141429	2589	TRUE	chr18:33215029-33215542;chr18:33326622-33327299;chr18:33340560-33340831
ENSG00000087338.4	GMCL1	2310.99	0.674074	0.0485607	13.8811	8.25156e-44	1.12473e-42	ENSG00000087338	64395	TRUE	chr2:70025468-70026581;chr2:70055602-70056060
ENSG00000087008.11	ACOX3	588.156	1.12353	0.0809703	13.8758	8.88253e-44	1.2099e-42	ENSG00000087008	8310	TRUE	chr4:8357069-8358702;chr4:8424198-8424372
ENSG00000125249.6	RAP2A	3134.71	-0.641342	0.0462249	-13.8744	9.05382e-44	1.23237e-42	ENSG00000125249	5911	TRUE	chr13:98252896-98253417;chr13:98325167-98325727
ENSG00000118762.3	PKD2	1954	0.656772	0.0473542	13.8694	9.71187e-44	1.32022e-42	ENSG00000118762	5311	FALSE	#N/A
ENSG00000185787.10	MORF4L1	16884.7	0.42643	0.0307462	13.8694	9.71261e-44	1.32022e-42	ENSG00000185787	10933	FALSE	#N/A
ENSG00000085832.12	EPS15	2906.12	0.575019	0.0414782	13.8632	1.05896e-43	1.43842e-42	ENSG00000085832	2060	FALSE	#N/A
ENSG00000122591.7	FAM126A	1232.99	-0.828344	0.0598108	-13.8494	1.2828e-43	1.74127e-42	ENSG00000122591	84668	FALSE	#N/A
ENSG00000089685.10	BIRC5	5310.26	-0.574579	0.0414895	-13.8488	1.29398e-43	1.75524e-42	ENSG00000089685	332	FALSE	#N/A
ENSG00000108828.11	VAT1	1205.35	0.819592	0.0592072	13.8428	1.40653e-43	1.90659e-42	ENSG00000108828	10493	FALSE	#N/A
ENSG00000166391.10	MOGAT2	123.169	-2.88029	0.208127	-13.8391	1.48106e-43	2.00623e-42	ENSG00000166391	80168	TRUE	chr11:75434410-75435410
ENSG00000173113.2	TRMT112	5349.31	-0.55945	0.0404498	-13.8307	1.6635e-43	2.2518e-42	ENSG00000173113	51504	TRUE	chr11:64084981-64085319
ENSG00000013288.4	MAN2B2	2289.93	0.662149	0.0478831	13.8284	1.71683e-43	2.32239e-42	ENSG00000013288	23324	FALSE	#N/A
ENSG00000196821.5	C6orf106	3917.87	-0.543176	0.0392883	-13.8254	1.79136e-43	2.42155e-42	ENSG00000196821	64771	FALSE	#N/A
ENSG00000152620.8	NADK2	2090.99	0.676164	0.0489291	13.8193	1.95022e-43	2.63447e-42	ENSG00000152620	133686	TRUE	chr5:36266859-36267284
ENSG00000132002.3	DNAJB1	7103.85	-0.612899	0.0443645	-13.8151	2.06719e-43	2.79056e-42	ENSG00000132002	3337	TRUE	chr19:14618477-14618877;chr19:14636530-14637128
ENSG00000130940.10	CASZ1	340.728	1.71697	0.124315	13.8114	2.17504e-43	2.93414e-42	ENSG00000130940	54897	TRUE	chr1:10659381-10660391;chr1:10662351-10662960;chr1:10679446-10679646;chr1:10694664-10696582;chr1:10703637-10704137;chr1:10731287-10731481;chr1:10781644-10781902;chr1:10878684-10879092;chr1:10884865-10885368;chr1:10900140-10900403
ENSG00000087245.8	MMP2	22468.6	-0.537961	0.0389556	-13.8096	2.23138e-43	3.00807e-42	ENSG00000087245	4313	TRUE	chr16:55471517-55471894;chr16:55504479-55506666;chr16:55516022-55516276
ENSG00000188153.8	COL4A5	8079.37	0.528605	0.0382825	13.808	2.2802e-43	3.07178e-42	ENSG00000188153	1287	TRUE	chrX:107682631-107683488;chrX:107690604-107690844;chrX:107759296-107759764
ENSG00000115602.12	IL1RL1	292.982	-1.58741	0.114985	-13.8054	2.36463e-43	3.18333e-42	ENSG00000115602	9173	TRUE	chr2:102932364-102932784;chr2:102934173-102934610
ENSG00000125378.11	BMP4	572.493	1.16792	0.0846562	13.796	2.69314e-43	3.62309e-42	ENSG00000125378	652	TRUE	chr14:54423716-54423911;chr14:54430323-54430665;chr14:54460124-54461418;chr14:54576120-54576965;chr14:54583300-54583515;chr14:54583766-54584065;chr14:54634987-54635637;chr14:54639381-54639562
ENSG00000179152.14	TCAIM	1982.71	0.651368	0.0472302	13.7913	2.87362e-43	3.86325e-42	ENSG00000179152	285343	TRUE	chr3:44340585-44340944;chr3:44379808-44380356
ENSG00000157483.4	MYO1E	3708.1	0.541581	0.0392738	13.7899	2.93203e-43	3.93908e-42	ENSG00000157483	4643	TRUE	chr15:59583409-59583882;chr15:59587079-59587464;chr15:59631535-59632017;chr15:59662185-59662524;chr15:59681727-59681993;chr15:59692252-59692551
ENSG00000013392.6	RWDD2A	168.884	2.19669	0.159304	13.7893	2.95633e-43	3.96901e-42	ENSG00000013392	112611	FALSE	#N/A
ENSG00000137975.7	CLCA2	15236.3	-2.07286	0.150364	-13.7856	3.11154e-43	4.17452e-42	ENSG00000137975	9635	TRUE	chr1:86887649-86887864;chr1:86889193-86890497;chr1:86895514-86896636
ENSG00000163938.12	GNL3	5309.96	-0.521788	0.0378511	-13.7853	3.12481e-43	4.18946e-42	ENSG00000163938	26354	TRUE	chr3:52719700-52720121
ENSG00000153561.8	RMND5A	2455.71	0.711042	0.0516045	13.7787	3.42452e-43	4.58816e-42	ENSG00000153561	64795	TRUE	chr2:86914152-86914546
ENSG00000115159.11	GPD2	7167.12	-0.47149	0.0342427	-13.7691	3.91233e-43	5.23814e-42	ENSG00000115159	2820	TRUE	chr2:157255615-157256758;chr2:157262200-157262416;chr2:157293952-157295047;chr2:157321904-157322210;chr2:157330413-157331267;chr2:157373881-157374259;chr2:157503951-157504236;chr2:157522582-157523646;chr2:157561136-157561418;chr2:157638194-157638528;chr2:157740524-157740996
ENSG00000130713.11	EXOSC2	2052.93	-0.645953	0.0469178	-13.7677	3.98445e-43	5.33107e-42	ENSG00000130713	23404	FALSE	#N/A
ENSG00000102359.5	SRPX2	1768.05	0.692641	0.0503186	13.7651	4.13215e-43	5.52492e-42	ENSG00000102359	27286	TRUE	chrX:99898041-99899283
ENSG00000115946.3	PNO1	1421.45	-0.894035	0.0649721	-13.7603	4.41696e-43	5.90171e-42	ENSG00000115946	56902	TRUE	chr2:68400207-68400544
ENSG00000131171.8	SH3BGRL	2208.69	0.669794	0.0486763	13.7602	4.42423e-43	5.9074e-42	ENSG00000131171	6451	TRUE	chrX:80571036-80572012;chrX:80600924-80601323;chrX:80610637-80611366;chrX:80795643-80795965;chrX:81589128-81589335;chrX:81591323-81591502
ENSG00000102393.5	GLA	2252.44	-0.632999	0.0460095	-13.758	4.55906e-43	6.08329e-42	ENSG00000102393	2717	FALSE	#N/A
ENSG00000163283.6	ALPP	175.225	6.80698	0.494895	13.7544	4.79264e-43	6.39062e-42	ENSG00000163283	250	TRUE	chr2:233150134-233151670;chr2:233161855-233162262;chr2:233165664-233166273;chr2:233219798-233220587
ENSG00000112578.5	BYSL	1251.72	-0.858079	0.062387	-13.7541	4.80943e-43	6.40866e-42	ENSG00000112578	705	FALSE	#N/A
ENSG00000145050.11	MANF	3193.15	-0.608781	0.0442899	-13.7454	5.43036e-43	7.23115e-42	ENSG00000145050	7873	TRUE	chr3:51112578-51113105;chr3:51236763-51237083;chr3:51320952-51321140;chr3:51386771-51387183;chr3:51393254-51394050
ENSG00000177311.6	ZBTB38	1408	0.759869	0.0553146	13.7372	6.07658e-43	8.08617e-42	ENSG00000177311	253461	TRUE	chr3:141024378-141024652;chr3:141027537-141028072;chr3:141055982-141056401;chr3:141072574-141072891;chr3:141079860-141080433;chr3:141102541-141103126;chr3:141109047-141109277;chr3:141150278-141150645
ENSG00000073536.13	NLE1	1400.41	-0.743943	0.0541623	-13.7354	6.22859e-43	8.28285e-42	ENSG00000073536	54475	FALSE	#N/A
ENSG00000168246.5	UBTD2	2003.11	0.648132	0.0471906	13.7344	6.32076e-43	8.39973e-42	ENSG00000168246	92181	TRUE	chr5:171730372-171730622;chr5:171741738-171742640
ENSG00000160214.8	RRP1	1866.15	-0.681285	0.0496397	-13.7246	7.23167e-43	9.60374e-42	ENSG00000160214	8568	FALSE	#N/A
ENSG00000133243.4	BTBD2	3528.46	-0.551534	0.0401963	-13.721	7.59763e-43	1.00829e-41	ENSG00000133243	55643	FALSE	#N/A
ENSG00000070413.14	DGCR2	9061.72	0.464251	0.0338389	13.7194	7.76726e-43	1.03011e-41	ENSG00000070413	9993	TRUE	chr22:19086584-19086907;chr22:19099949-19100274
ENSG00000155189.7	AGPAT5	3701.49	-0.653351	0.0476399	-13.7143	8.33123e-43	1.10415e-41	ENSG00000155189	55326	TRUE	chr8:6506588-6506872
ENSG00000023191.12	RNH1	6787.83	-0.46935	0.0342291	-13.712	8.60271e-43	1.13937e-41	ENSG00000023191	6050	TRUE	chr11:506764-507614;chr11:515120-515561
ENSG00000137843.7	PAK6	170.206	-2.22603	0.162342	-13.712	8.61069e-43	1.13965e-41	ENSG00000137843	56924	TRUE	chr15:40531076-40533347;chr15:40535380-40535925;chr15:40537454-40537795
ENSG00000137843.7	PAK6	170.206	-2.22603	0.162342	-13.712	8.61069e-43	1.13965e-41	ENSG00000137843	106821730	TRUE	chr15:40531076-40533347;chr15:40535380-40535925;chr15:40537454-40537795
ENSG00000163590.9	PPM1L	1078.49	0.926477	0.0675897	13.7074	9.17314e-43	1.21271e-41	ENSG00000163590	151742	TRUE	chr3:160442949-160443719;chr3:160523829-160524314;chr3:160546761-160547701;chr3:160573204-160573606;chr3:160587503-160588117;chr3:160616243-160616494
ENSG00000206538.3	VGLL3	1925.04	0.684682	0.04995	13.7073	9.17503e-43	1.21271e-41	ENSG00000206538	389136	TRUE	chr3:86465603-86465773;chr3:86986288-86986888;chr3:87040203-87041378;chr3:87042798-87043353;chr3:87044756-87045035;chr3:87146976-87147184
ENSG00000186205.8	MARC1	598.537	1.11146	0.0811061	13.7038	9.63199e-43	1.27225e-41	ENSG00000186205	64757	FALSE	#N/A
ENSG00000149925.12	ALDOA	98592.3	-0.501094	0.0365922	-13.694	1.10247e-42	1.45523e-41	ENSG00000149925	226	TRUE	chr16:30057600-30057983
ENSG00000139645.9	ANKRD52	6619.24	0.45738	0.0334235	13.6844	1.25812e-42	1.65956e-41	ENSG00000139645	283373	FALSE	#N/A
ENSG00000124225.11	PMEPA1	4812.03	-0.518303	0.0378781	-13.6834	1.27501e-42	1.68071e-41	ENSG00000124225	56937	TRUE	chr20:56232493-56233051;chr20:56267988-56268659;chr20:56273091-56273852;chr20:56285034-56285841;chr20:56288573-56288930;chr20:56322967-56324262;chr20:56347663-56347979
ENSG00000063854.8	HAGH	523.791	1.20135	0.0878172	13.6802	1.33397e-42	1.75726e-41	ENSG00000063854	3029	TRUE	chr16:1871783-1872154
ENSG00000142687.13	KIAA0319L	4515.93	0.550936	0.0403333	13.6596	1.77014e-42	2.33027e-41	ENSG00000142687	79932	TRUE	chr1:35933258-35934258;chr1:35971408-35972082
ENSG00000255717.2	SNHG1	5311.26	-0.659938	0.0483259	-13.656	1.85996e-42	2.44687e-41	ENSG00000255717	23642	FALSE	#N/A
ENSG00000102900.8	NUP93	2858.64	-0.606654	0.0444252	-13.6556	1.86897e-42	2.45707e-41	ENSG00000102900	9688	FALSE	#N/A
ENSG00000136875.8	PRPF4	1297.08	-0.787839	0.0577069	-13.6524	1.95308e-42	2.56594e-41	ENSG00000136875	9128	FALSE	#N/A
ENSG00000113161.11	HMGCR	5961.87	-0.537123	0.0393492	-13.6502	2.01404e-42	2.64425e-41	ENSG00000113161	3156	TRUE	chr5:74592356-74592610;chr5:74616852-74617699
ENSG00000122566.16	HNRNPA2B1	70750.3	-0.360582	0.0264214	-13.6474	2.09323e-42	2.74638e-41	ENSG00000122566	3181	FALSE	#N/A
ENSG00000151090.13	THRB	2038.03	0.679103	0.0497791	13.6423	2.24253e-42	2.94031e-41	ENSG00000151090	7068	TRUE	chr3:24179555-24180369;chr3:24276682-24277066;chr3:24279494-24280428;chr3:24283628-24283922;chr3:24291150-24291381;chr3:24341338-24342072;chr3:24357415-24357888;chr3:24358191-24358834
ENSG00000186951.12	PPARA	512.352	1.22806	0.0900279	13.6408	2.28937e-42	2.99972e-41	ENSG00000186951	5465	TRUE	chr22:46543861-46544136
ENSG00000164163.6	ABCE1	10627.6	-0.476875	0.0349737	-13.6353	2.47095e-42	3.23548e-41	ENSG00000164163	6059	TRUE	chr4:145827402-145828056;chr4:145888064-145888738
ENSG00000129351.13	ILF3	18550.6	-0.495821	0.0363982	-13.6221	2.95785e-42	3.87045e-41	ENSG00000129351	3609	FALSE	#N/A
ENSG00000136237.14	RAPGEF5	116.551	-2.78809	0.204705	-13.62	3.04367e-42	3.9801e-41	ENSG00000136237	9771	TRUE	chr7:22386015-22386322;chr7:22390479-22390797;chr7:22396724-22397710
ENSG00000135709.8	KIAA0513	593.197	1.16331	0.0854232	13.6183	3.11952e-42	4.07657e-41	ENSG00000135709	9764	TRUE	chr16:85069040-85069411;chr16:85083377-85083875
ENSG00000171298.8	GAA	3058.91	0.586224	0.0430535	13.6162	3.2092e-42	4.19097e-41	ENSG00000171298	2548	TRUE	chr17:78076773-78077016;chr17:78083165-78083958
ENSG00000167085.7	PHB	6179.87	-0.51609	0.037916	-13.6114	3.425e-42	4.46981e-41	ENSG00000167085	5245	FALSE	#N/A
ENSG00000165832.4	TRUB1	1552.12	-0.787246	0.0578689	-13.604	3.79304e-42	4.94682e-41	ENSG00000165832	142940	TRUE	chr10:116641544-116641973;chr10:116656337-116657181;chr10:116693172-116693709;chr10:116697815-116698733
ENSG00000119013.4	NDUFB3	1878.2	-0.66736	0.0490685	-13.6006	3.97279e-42	5.17782e-41	ENSG00000119013	4709	TRUE	chr2:201936431-201936723
ENSG00000088205.8	DDX18	5623.06	-0.508498	0.0373935	-13.5986	4.08419e-42	5.31947e-41	ENSG00000088205	8886	TRUE	chr2:117444467-117444910;chr2:117476027-117476391;chr2:117477320-117478024;chr2:117481904-117482585;chr2:117566656-117567205;chr2:117567405-117568005;chr2:118079238-118079957;chr2:118243696-118244052;chr2:118246983-118247573;chr2:118252011-118252905;chr2:118283240-118283542;chr2:118380868-118381321;chr2:118419723-118420040;chr2:118528294-118528660;chr2:118532104-118532579;chr2:118535732-118536379…
ENSG00000112293.10	GPLD1	322.601	1.50631	0.110774	13.5981	4.11115e-42	5.35104e-41	ENSG00000112293	2822	TRUE	chr6:24446388-24446829;chr6:24448891-24449756;chr6:24451671-24452331;chr6:24458470-24458676;chr6:24479224-24479866
ENSG00000142675.13	CNKSR1	1712.67	0.735649	0.0541179	13.5935	4.37934e-42	5.69633e-41	ENSG00000142675	10256	FALSE	#N/A
ENSG00000131473.12	ACLY	13353	-0.491679	0.0361726	-13.5926	4.43141e-42	5.76025e-41	ENSG00000131473	47	FALSE	#N/A
ENSG00000188112.4	C6orf132	2187.63	0.669171	0.04925	13.5872	4.76706e-42	6.19244e-41	ENSG00000188112	647024	TRUE	chr6:42066954-42067823;chr6:42069115-42069446;chr6:42086093-42086638;chr6:42090466-42090829;chr6:42104376-42105074;chr6:42107753-42108150;chr6:42108457-42110604;chr6:42114892-42115311
ENSG00000159339.9	PADI4	133.864	-2.49308	0.183505	-13.5859	4.85407e-42	6.30131e-41	ENSG00000159339	23569	TRUE	chr1:17613610-17614672;chr1:17615806-17616852;chr1:17618725-17619592;chr1:17624514-17624933;chr1:17630616-17631700;chr1:17636097-17636554
ENSG00000164342.8	TLR3	649.028	1.06994	0.0787762	13.5821	5.11559e-42	6.6364e-41	ENSG00000164342	7098	TRUE	chr4:186950524-186951108;chr4:186988259-186988496;chr4:186992371-186992845
ENSG00000141522.7	ARHGDIA	13632.8	-0.486932	0.0358643	-13.5771	5.47733e-42	7.101e-41	ENSG00000141522	396	FALSE	#N/A
ENSG00000137807.9	KIF23	4281.28	-0.501509	0.036959	-13.5693	6.08872e-42	7.88841e-41	ENSG00000137807	9493	TRUE	chr15:69683486-69683786;chr15:69686135-69686464
ENSG00000171940.9	ZNF217	2532.51	0.651347	0.0480108	13.5667	6.31306e-42	8.17367e-41	ENSG00000171940	7764	TRUE	chr20:52208782-52209379;chr20:52212864-52214038;chr20:52215181-52215554;chr20:52272958-52273212;chr20:52308080-52308393;chr20:52343879-52344334
ENSG00000091127.9	PUS7	1702.51	-0.677141	0.0499237	-13.5635	6.58933e-42	8.52573e-41	ENSG00000091127	54517	TRUE	chr7:105095436-105095698
ENSG00000172888.7	ZNF621	957.738	-0.926167	0.0682899	-13.5623	6.70171e-42	8.66542e-41	ENSG00000172888	285268	TRUE	chr3:40672985-40673523;chr3:40722653-40723708;chr3:40756398-40756678;chr3:40822119-40822671;chr3:40844885-40845119;chr3:40870407-40870601;chr3:40900238-40900572
ENSG00000171522.5	PTGER4	1447.1	0.765087	0.0564357	13.5568	7.22208e-42	9.33212e-41	ENSG00000171522	5734	TRUE	chr5:40093702-40093962;chr5:40258300-40258859;chr5:40274085-40274554;chr5:40334392-40334787;chr5:40385694-40386023;chr5:40405354-40406018;chr5:40410431-40411748;chr5:40429241-40430331;chr5:40437443-40438025;chr5:40541714-40541926;chr5:40552340-40552756;chr5:40601332-40601739;chr5:40615628-40616144;chr5:40674636-40675423;chr5:40677035-40677454;chr5:40687344-40687737
ENSG00000196591.7	HDAC2	6442.09	-0.492691	0.036347	-13.5552	7.38088e-42	9.53104e-41	ENSG00000196591	3066	TRUE	chr6:114320977-114321543
ENSG00000164751.10	PEX2	2843.78	0.60568	0.0446847	13.5545	7.45089e-42	9.61512e-41	ENSG00000164751	5828	TRUE	chr8:77828457-77828856;chr8:77845004-77845192;chr8:77867635-77867828;chr8:77950155-77950494;chr8:77950885-77951283;chr8:78032477-78032938;chr8:78034031-78034327;chr8:78156822-78157122;chr8:78494221-78494800;chr8:78561866-78562412;chr8:78577446-78577615;chr8:78655077-78655413
ENSG00000134574.7	DDB2	2309.02	-0.631192	0.0465731	-13.5527	7.63481e-42	9.846e-41	ENSG00000134574	1643	TRUE	chr11:47236324-47237387;chr11:47237673-47238382
ENSG00000143162.7	CREG1	3518.63	-0.548679	0.0405155	-13.5425	8.78004e-42	1.13155e-40	ENSG00000143162	8804	TRUE	chr1:167511747-167512340;chr1:167513714-167514350;chr1:167526663-167526929;chr1:167542118-167542682
ENSG00000119280.12	C1orf198	2660.05	0.608703	0.0449491	13.5421	8.8267e-42	1.13681e-40	ENSG00000119280	84886	FALSE	#N/A
ENSG00000143314.8	MRPL24	2625.02	-0.652414	0.0481841	-13.54	9.0752e-42	1.16805e-40	ENSG00000143314	79590	FALSE	#N/A
ENSG00000173905.4	GOLIM4	3075.93	-0.565634	0.0417961	-13.5332	9.96069e-42	1.28118e-40	ENSG00000173905	27333	TRUE	chr3:167719987-167721140;chr3:167813263-167814438;chr3:167834856-167835488;chr3:167835724-167836093
ENSG00000144746.6	ARL6IP5	7607.2	0.454421	0.0336092	13.5208	1.17953e-41	1.51616e-40	ENSG00000144746	10550	TRUE	chr3:69133850-69134722;chr3:69135374-69135858
ENSG00000074582.8	BCS1L	1483.22	-0.730872	0.0540689	-13.5174	1.23423e-41	1.58544e-40	ENSG00000074582	617	FALSE	#N/A
ENSG00000101182.10	PSMA7	9958.99	-0.473618	0.0350484	-13.5133	1.30605e-41	1.6766e-40	ENSG00000101182	5688	FALSE	#N/A
ENSG00000273301.1	RP11-314B1.2	203.541	2.00756	0.148632	13.5069	1.42488e-41	1.82794e-40	ENSG00000273301	#N/A	FALSE	#N/A
ENSG00000107262.12	BAG1	4411.26	0.517313	0.0383229	13.4988	1.58907e-41	2.03725e-40	ENSG00000107262	573	TRUE	chr9:33264325-33264812
ENSG00000134709.6	HOOK1	747.451	0.972513	0.0720951	13.4893	1.8078e-41	2.31616e-40	ENSG00000134709	51361	FALSE	#N/A
ENSG00000205403.8	CFI	2288.15	0.623087	0.0461982	13.4873	1.85863e-41	2.37972e-40	ENSG00000205403	3426	FALSE	#N/A
ENSG00000054983.12	GALC	1348.54	0.7804	0.0578749	13.4842	1.93643e-41	2.47773e-40	ENSG00000054983	2581	TRUE	chr14:87915278-87915974;chr14:87916396-87917161;chr14:87950245-87950492;chr14:87955557-87956108;chr14:87958183-87958447;chr14:87988834-87989371;chr14:88040727-88040989;chr14:88051247-88051592;chr14:88313584-88313874;chr14:88329315-88329739;chr14:88344117-88344533
ENSG00000165699.9	TSC1	1548.9	0.72137	0.0535172	13.4792	2.07285e-41	2.65055e-40	ENSG00000165699	7248	TRUE	chr9:135798959-135799271
ENSG00000229647.1	AC007879.7	94.2823	-4.33226	0.321862	-13.46	2.68916e-41	3.43639e-40	ENSG00000229647	105373853	FALSE	#N/A
ENSG00000119403.9	PHF19	3032.29	-0.575032	0.0427249	-13.4589	2.72786e-41	3.48357e-40	ENSG00000119403	26147	FALSE	#N/A
ENSG00000164920.5	OSR2	613.581	1.08343	0.0805215	13.4552	2.87143e-41	3.66452e-40	ENSG00000164920	116039	TRUE	chr8:99968200-99968497;chr8:99978802-99979073
ENSG00000101220.13	C20orf27	1771.93	-0.716354	0.0532476	-13.4533	2.94519e-41	3.75622e-40	ENSG00000101220	54976	FALSE	#N/A
ENSG00000100201.14	DDX17	22824.9	0.433692	0.0322619	13.4428	3.39224e-41	4.32356e-40	ENSG00000100201	10521	FALSE	#N/A
ENSG00000113369.4	ARRDC3	4468.86	0.526283	0.0391544	13.4412	3.46653e-41	4.41538e-40	ENSG00000113369	57561	TRUE	chr5:90685910-90686537;chr5:90764744-90765183;chr5:90833594-90833841;chr5:90858730-90859192;chr5:91057816-91058489;chr5:91090747-91090916;chr5:91139851-91140159;chr5:91627859-91628134
ENSG00000100625.8	SIX4	1396.84	0.87609	0.0651966	13.4377	3.63674e-41	4.62918e-40	ENSG00000100625	51804	TRUE	chr14:61153574-61154170
ENSG00000158604.10	TMED4	4284.4	0.498925	0.0371695	13.423	4.43539e-41	5.64212e-40	ENSG00000158604	222068	FALSE	#N/A
ENSG00000111371.11	SLC38A1	20130.9	-0.462123	0.034437	-13.4194	4.65525e-41	5.91796e-40	ENSG00000111371	81539	TRUE	chr12:46553786-46554937;chr12:46557760-46558686;chr12:46613648-46614088;chr12:46654867-46655190;chr12:46696828-46697057
ENSG00000145536.11	ADAMTS16	96.7489	3.79932	0.283146	13.4183	4.72728e-41	6.00564e-40	ENSG00000145536	170690	TRUE	chr5:5104696-5104924;chr5:5105705-5106507;chr5:5136066-5136425;chr5:5271235-5272315;chr5:5289687-5289996
ENSG00000173320.5	STOX2	386.887	-1.31868	0.0983065	-13.4139	5.01186e-41	6.36305e-40	ENSG00000173320	56977	TRUE	chr4:184753882-184754506;chr4:184774335-184774848;chr4:184781814-184782409;chr4:184794308-184794822;chr4:184824243-184824504;chr4:184908273-184909619;chr4:184940334-184940503;chr4:184974567-184975021
ENSG00000115295.15	CLIP4	3682	0.53527	0.039922	13.4079	5.43743e-41	6.89889e-40	ENSG00000115295	79745	TRUE	chr2:29331158-29331479;chr2:29336779-29337134;chr2:29339356-29339548;chr2:29346503-29346772;chr2:29352900-29353541;chr2:29388115-29388476
ENSG00000189403.10	HMGB1	31589.4	-0.415992	0.0310273	-13.4073	5.48215e-41	6.95114e-40	ENSG00000189403	3146	TRUE	chr13:30993284-30993621;chr13:31004438-31004740;chr13:31005197-31005845;chr13:31019755-31020309;chr13:31060591-31060863;chr13:31151528-31152056;chr13:31159921-31160650;chr13:31161425-31161734;chr13:31191155-31192356
ENSG00000148634.11	HERC4	4221.32	0.521253	0.0389096	13.3965	6.33668e-41	8.02946e-40	ENSG00000148634	26091	FALSE	#N/A
ENSG00000101447.9	FAM83D	2466.6	-0.631444	0.0471444	-13.3938	6.57186e-41	8.32209e-40	ENSG00000101447	81610	TRUE	chr20:37556649-37557080;chr20:37564740-37565059
ENSG00000075223.9	SEMA3C	19204.7	0.432272	0.032299	13.3835	7.55456e-41	9.56034e-40	ENSG00000075223	10512	TRUE	chr7:80481311-80481553;chr7:80512574-80513223;chr7:80549174-80550001;chr7:80550400-80551044;chr7:80551640-80551901;chr7:80570026-80571111;chr7:80571446-80572134;chr7:80572336-80573128;chr7:80592609-80592879;chr7:80638162-80638660;chr7:80642323-80642679;chr7:80702726-80703403;chr7:80762716-80762972;chr7:80803086-80803550;chr7:80864167-80864399;chr7:80914563-80914775;chr7:80928514-80928957
ENSG00000034677.7	RNF19A	3464.4	0.548511	0.0409932	13.3805	7.85925e-41	9.93952e-40	ENSG00000034677	25897	TRUE	chr8:101248594-101248869;chr8:101274393-101275287;chr8:101348375-101348754;chr8:101357317-101357533
ENSG00000213390.6	ARHGAP19	1143.25	-0.832858	0.0622901	-13.3706	8.9787e-41	1.1348e-39	ENSG00000213390	84986	TRUE	chr10:99039148-99039566
ENSG00000066926.6	FECH	9455.5	0.501564	0.0375134	13.3702	9.0244e-41	1.13984e-39	ENSG00000066926	2235	TRUE	chr18:55254031-55254213
ENSG00000005812.6	FBXL3	2555.67	0.609564	0.0456143	13.3634	9.88901e-41	1.24824e-39	ENSG00000005812	26224	FALSE	#N/A
ENSG00000167964.8	RAB26	235.19	1.76918	0.132397	13.3627	9.98703e-41	1.2598e-39	ENSG00000167964	25837	TRUE	chr16:2200936-2201255
ENSG00000139289.9	PHLDA1	6749.43	-0.547287	0.0409652	-13.3598	1.03834e-40	1.30896e-39	ENSG00000139289	22822	TRUE	chr12:76175062-76175864;chr12:76178358-76178760;chr12:76180844-76181204;chr12:76202961-76203461;chr12:76214501-76215105;chr12:76219238-76220008;chr12:76245831-76247274;chr12:76256357-76257562;chr12:76271626-76272532;chr12:76285031-76285227;chr12:76327019-76327279;chr12:76334180-76334607;chr12:76338048-76338707;chr12:76352895-76353200;chr12:76371696-76372301;chr12:76390900-76391164;chr12:76392953-…
ENSG00000196937.6	FAM3C	8894	-0.510308	0.0382021	-13.3581	1.06249e-40	1.33855e-39	ENSG00000196937	10447	TRUE	chr7:121061093-121061395;chr7:121078502-121078774;chr7:121122929-121123610;chr7:121151244-121151487;chr7:121170080-121172071;chr7:121184479-121185349;chr7:121225526-121225741;chr7:121274298-121275078
ENSG00000100234.11	TIMP3	11527.3	0.430394	0.03222	13.358	1.06411e-40	1.33973e-39	ENSG00000100234	7078	TRUE	chr22:33091385-33092309;chr22:33093176-33094514;chr22:33095925-33096731;chr22:33119464-33120126;chr22:33157304-33157856;chr22:33175157-33175443;chr22:33206637-33206917;chr22:33216146-33216848;chr22:33223213-33223630;chr22:33243031-33243308
ENSG00000164604.8	GPR85	249.398	-1.74567	0.130717	-13.3546	1.11324e-40	1.40068e-39	ENSG00000164604	54329	TRUE	chr7:112653502-112654291;chr7:112726609-112727593;chr7:112739239-112740876
ENSG00000139433.5	GLTP	3861.47	-0.543549	0.040708	-13.3524	1.14675e-40	1.44192e-39	ENSG00000139433	51228	TRUE	chr12:110302195-110303292;chr12:110311505-110311859;chr12:110313275-110313793;chr12:110317730-110318041;chr12:110321083-110321616
ENSG00000214176.5	PLEKHM1P	731.698	1.07852	0.0807868	13.3502	1.18127e-40	1.48437e-39	ENSG00000214176	#N/A	FALSE	#N/A
ENSG00000167881.10	SRP68	4902.28	-0.520718	0.0390076	-13.3491	1.19813e-40	1.5046e-39	ENSG00000167881	6730	TRUE	chr17:74067936-74068754
ENSG00000084207.11	GSTP1	60348	-0.526809	0.0394656	-13.3486	1.20731e-40	1.51516e-39	ENSG00000084207	2950	TRUE	chr11:67331167-67331487;chr11:67348979-67349233;chr11:67350002-67350280;chr11:67352108-67352524
ENSG00000113368.7	LMNB1	10846.3	-0.437013	0.0327529	-13.3427	1.3059e-40	1.63784e-39	ENSG00000113368	4001	TRUE	chr5:126162600-126162810;chr5:126219745-126220361
ENSG00000148358.15	GPR107	8667.01	0.442349	0.0331985	13.3244	1.67e-40	2.09315e-39	ENSG00000148358	57720	FALSE	#N/A
ENSG00000176454.9	LPCAT4	2782.23	0.617812	0.0463854	13.3191	1.79264e-40	2.24544e-39	ENSG00000176454	254531	FALSE	#N/A
ENSG00000130726.7	TRIM28	18280.5	-0.455373	0.0342047	-13.3132	1.94057e-40	2.42918e-39	ENSG00000130726	10155	FALSE	#N/A
ENSG00000167747.9	C19orf48	4224.17	-0.543237	0.0408047	-13.3131	1.94232e-40	2.42982e-39	ENSG00000167747	#N/A	FALSE	#N/A
ENSG00000071553.12	ATP6AP1	4921.17	0.472712	0.035514	13.3106	2.00891e-40	2.51152e-39	ENSG00000071553	537	FALSE	#N/A
ENSG00000088325.11	TPX2	6849.41	-0.450444	0.033845	-13.309	2.05076e-40	2.5622e-39	ENSG00000088325	22974	FALSE	#N/A
ENSG00000107957.12	SH3PXD2A	2273.17	-1.64798	0.123837	-13.3076	2.09046e-40	2.61015e-39	ENSG00000107957	9644	TRUE	chr10:105402976-105403615;chr10:105435678-105436260;chr10:105475981-105476409;chr10:105477296-105477996;chr10:105495134-105495448;chr10:105563788-105564112;chr10:105583557-105584327;chr10:105630180-105631077;chr10:105631331-105632619;chr10:105639160-105639550;chr10:105641039-105642854
ENSG00000157873.13	TNFRSF14	1720.65	0.718077	0.0539626	13.3069	2.10928e-40	2.63197e-39	ENSG00000157873	8764	FALSE	#N/A
ENSG00000133961.15	NUMB	5475.94	0.482373	0.0362516	13.3063	2.12835e-40	2.65408e-39	ENSG00000133961	8650	TRUE	chr14:73937312-73937675;chr14:73938090-73938340;chr14:73944405-73944970
ENSG00000170312.11	CDK1	8442.39	-0.469547	0.0352894	-13.3056	2.14774e-40	2.67656e-39	ENSG00000170312	983	TRUE	chr10:62517127-62517621;chr10:62520044-62521420;chr10:62522074-62522901;chr10:62527066-62527727;chr10:62561940-62562234;chr10:62562928-62563453;chr10:62570292-62570486
ENSG00000172819.12	RARG	4875.06	0.473531	0.035591	13.3048	2.17041e-40	2.70309e-39	ENSG00000172819	5916	TRUE	chr12:53617731-53618741;chr12:53619490-53619786;chr12:53624368-53624745;chr12:53626730-53627048
ENSG00000196141.8	SPATS2L	7424.87	-0.522397	0.039297	-13.2936	2.52243e-40	3.13952e-39	ENSG00000196141	26010	TRUE	chr2:201124284-201124857;chr2:201143194-201144388;chr2:201164977-201166074;chr2:201166761-201168285;chr2:201184899-201185573;chr2:201244471-201244812;chr2:201245968-201246168;chr2:201270388-201270980
ENSG00000109501.9	WFS1	902.113	0.872079	0.0656112	13.2916	2.58892e-40	3.22024e-39	ENSG00000109501	7466	FALSE	#N/A
ENSG00000170647.2	TMEM133	199.136	2.03444	0.153141	13.2848	2.83735e-40	3.52701e-39	ENSG00000170647	#N/A	FALSE	#N/A
ENSG00000196975.10	ANXA4	5639.42	0.540409	0.0406844	13.283	2.90666e-40	3.61088e-39	ENSG00000196975	307	TRUE	chr2:69922419-69923114;chr2:69928282-69928980;chr2:69931467-69932332;chr2:69945496-69946089;chr2:69970345-69970652;chr2:70006293-70007127;chr2:70008464-70009303
ENSG00000103642.7	LACTB	591.739	1.10937	0.0835193	13.2828	2.91138e-40	3.61446e-39	ENSG00000103642	114294	FALSE	#N/A
ENSG00000060656.15	PTPRU	6197.05	-0.479397	0.0361062	-13.2774	3.13007e-40	3.8835e-39	ENSG00000060656	10076	TRUE	chr1:29564856-29566279;chr1:29575369-29576051;chr1:29681079-29681346;chr1:29737017-29737298;chr1:29753236-29753719;chr1:29876653-29876969;chr1:30041650-30041913;chr1:30042788-30043483;chr1:30047620-30048459;chr1:30049181-30049882;chr1:30056473-30057237;chr1:30059840-30060237;chr1:30182016-30183524;chr1:30184800-30185294;chr1:30348340-30348619
ENSG00000108679.8	LGALS3BP	19222.8	0.449825	0.0338966	13.2705	3.43186e-40	4.25524e-39	ENSG00000108679	3959	FALSE	#N/A
ENSG00000136527.13	TRA2B	10974	-0.409879	0.0309127	-13.2593	3.98784e-40	4.9415e-39	ENSG00000136527	6434	TRUE	chr3:185658832-185659055
ENSG00000173064.6	HECTD4	2157.53	0.705157	0.0531836	13.2589	4.00649e-40	4.96147e-39	ENSG00000173064	283450	TRUE	chr12:112629583-112630099;chr12:112721437-112721701;chr12:112778887-112779176;chr12:112781224-112781631;chr12:112813023-112813192
ENSG00000184203.3	PPP1R2	1968.12	0.6692	0.0505112	13.2485	4.60053e-40	5.69352e-39	ENSG00000184203	5504	FALSE	#N/A
ENSG00000147853.12	AK3	4808.95	0.514201	0.0388137	13.2479	4.6377e-40	5.73591e-39	ENSG00000147853	50808	TRUE	chr9:4743117-4743797
ENSG00000129116.13	PALLD	11564.6	-0.430347	0.0325042	-13.2397	5.17428e-40	6.39552e-39	ENSG00000129116	23022	TRUE	chr4:169414301-169414586;chr4:169481366-169481595;chr4:169490166-169490923;chr4:169510241-169510758;chr4:169513830-169514237;chr4:169514490-169514903;chr4:169521839-169522754;chr4:169523104-169523776;chr4:169525748-169526016;chr4:169533607-169534033;chr4:169552520-169553328;chr4:169555337-169555936;chr4:169576936-169577786;chr4:169615589-169616859;chr4:169625573-169625900;chr4:169692446-169692834…
ENSG00000182004.8	SNRPE	3420.17	-0.544631	0.0411441	-13.2372	5.35273e-40	6.61192e-39	ENSG00000182004	6635	TRUE	chr1:203829453-203830018
ENSG00000130396.16	MLLT4	2445.54	0.592527	0.0447926	13.2282	6.02795e-40	7.4413e-39	ENSG00000130396	4301	FALSE	#N/A
ENSG00000174839.8	DENND6A	1171.38	-0.782323	0.0591717	-13.2212	6.61698e-40	8.1633e-39	ENSG00000174839	201627	TRUE	chr3:57644791-57645068;chr3:57682506-57682898
ENSG00000143179.8	UCK2	1971.31	-0.711631	0.0538372	-13.2182	6.89093e-40	8.49593e-39	ENSG00000143179	7371	FALSE	#N/A
ENSG00000189319.9	FAM53B	2705.41	-0.608327	0.0460258	-13.2171	6.99132e-40	8.61429e-39	ENSG00000189319	9679	TRUE	chr10:126428767-126429621;chr10:126432999-126433536;chr10:126434358-126434697;chr10:126435489-126435956
ENSG00000136811.12	ODF2	3097.53	-0.615481	0.0465942	-13.2094	7.74512e-40	9.53709e-39	ENSG00000136811	4957	FALSE	#N/A
ENSG00000108788.7	MLX	2733.59	-0.591564	0.0448017	-13.204	8.31521e-40	1.02327e-38	ENSG00000108788	6945	FALSE	#N/A
ENSG00000114626.13	ABTB1	171.096	2.07919	0.157498	13.2014	8.61714e-40	1.05976e-38	ENSG00000114626	80325	TRUE	chr3:127409622-127409860
ENSG00000167232.9	ZNF91	802.477	0.940361	0.0712932	13.1901	1.00109e-39	1.23039e-38	ENSG00000167232	7644	TRUE	chr19:23585889-23586103;chr19:23663941-23664337
ENSG00000261373.1	VPS9D1-AS1	480.213	-1.17123	0.0889179	-13.172	1.27197e-39	1.56235e-38	ENSG00000261373	100128881	FALSE	#N/A
ENSG00000177889.5	UBE2N	6246.99	-0.492993	0.037439	-13.1679	1.34259e-39	1.64805e-38	ENSG00000177889	7334	TRUE	chr12:93806155-93807144;chr12:93823278-93823556;chr12:93845144-93845571
ENSG00000065911.7	MTHFD2	5007.69	-0.49161	0.0373368	-13.1669	1.3608e-39	1.66937e-38	ENSG00000065911	10797	FALSE	#N/A
ENSG00000122687.13	FTSJ2	1990.6	-0.660819	0.0501885	-13.1667	1.36363e-39	1.67179e-38	ENSG00000122687	29960	FALSE	#N/A
ENSG00000178761.10	FAM219B	2498.22	0.604174	0.0458876	13.1664	1.36971e-39	1.67819e-38	ENSG00000178761	57184	TRUE	chr15:75194074-75194417
ENSG00000168672.3	FAM84B	2680.46	0.594236	0.0451671	13.1564	1.56421e-39	1.9153e-38	ENSG00000168672	157638	FALSE	#N/A
ENSG00000198728.6	LDB1	2685.76	-0.593202	0.0451161	-13.1483	1.73998e-39	2.12919e-38	ENSG00000198728	8861	TRUE	chr10:103872772-103873364
ENSG00000099901.12	RANBP1	5913.19	-0.577094	0.0439376	-13.1344	2.09091e-39	2.55544e-38	ENSG00000099901	5902	FALSE	#N/A
ENSG00000124733.3	MEA1	4400.23	-0.570623	0.0434448	-13.1344	2.0907e-39	2.55544e-38	ENSG00000124733	4201	FALSE	#N/A
ENSG00000111412.4	C12orf49	2478.06	0.584293	0.0444895	13.1333	2.12233e-39	2.59223e-38	ENSG00000111412	79794	FALSE	#N/A
ENSG00000047315.10	POLR2B	6251.2	-0.492395	0.0374976	-13.1314	2.17633e-39	2.65653e-38	ENSG00000047315	5431	TRUE	chr4:57905732-57906159;chr4:57919672-57920119
ENSG00000077312.4	SNRPA	3004.58	-0.539507	0.0410938	-13.1287	2.25603e-39	2.7521e-38	ENSG00000077312	6626	FALSE	#N/A
ENSG00000072401.10	UBE2D1	1342.11	0.797452	0.0607536	13.126	2.33673e-39	2.84878e-38	ENSG00000072401	7321	TRUE	chr10:60095509-60095789
ENSG00000181274.5	FRAT2	583.363	1.07712	0.0820731	13.124	2.40042e-39	2.92461e-38	ENSG00000181274	23401	TRUE	chr10:99087663-99087994
ENSG00000134317.13	GRHL1	466.399	1.20839	0.0921589	13.1121	2.80875e-39	3.41999e-38	ENSG00000134317	29841	TRUE	chr2:10037549-10037898
ENSG00000166750.5	SLFN5	5150.1	0.485178	0.0370337	13.101	3.24948e-39	3.95417e-38	ENSG00000166750	162394	TRUE	chr17:33581357-33581839;chr17:33584020-33584669;chr17:33601769-33601960
ENSG00000131876.12	SNRPA1	3881.12	-0.570553	0.0435577	-13.0988	3.34593e-39	4.06901e-38	ENSG00000131876	6627	FALSE	#N/A
ENSG00000164543.5	STK17A	1184.11	-0.758788	0.0580111	-13.0801	4.28143e-39	5.20347e-38	ENSG00000164543	9263	TRUE	chr7:43608042-43608574;chr7:43608977-43609485;chr7:43612107-43612430;chr7:43617021-43617711;chr7:43675653-43676160;chr7:43676904-43677502;chr7:43687574-43688124;chr7:43688387-43688591
ENSG00000090020.6	SLC9A1	4400.83	0.529154	0.0404984	13.0661	5.14619e-39	6.25058e-38	ENSG00000090020	6548	TRUE	chr1:27389909-27390231;chr1:27479625-27480289;chr1:27487967-27488368;chr1:27492865-27493217
ENSG00000065150.14	IPO5	10097.4	-0.42779	0.0327557	-13.06	5.57013e-39	6.76132e-38	ENSG00000065150	3843	TRUE	chr13:98381818-98382429;chr13:98420521-98420726;chr13:98424570-98425223;chr13:98433639-98434901;chr13:98436956-98437459;chr13:98450266-98451573;chr13:98457043-98457245;chr13:98702381-98702624;chr13:98720495-98721153
ENSG00000149573.4	MPZL2	10219.9	0.403162	0.0308824	13.0547	5.97135e-39	7.24386e-38	ENSG00000149573	10205	TRUE	chr11:118134930-118135480;chr11:118138116-118138532;chr11:118145913-118146559;chr11:118146831-118148754;chr11:118151976-118152257;chr11:118154135-118154693
ENSG00000177674.11	AGTRAP	341.938	-1.475	0.113018	-13.0511	6.26437e-39	7.59463e-38	ENSG00000177674	57085	TRUE	chr1:11797053-11797552;chr1:11799723-11799892;chr1:11800876-11801183
ENSG00000083642.14	PDS5B	2849.03	0.598217	0.0458369	13.051	6.27318e-39	7.60062e-38	ENSG00000083642	23047	TRUE	chr13:33307887-33308065
ENSG00000166839.12	ANKDD1A	120.253	2.73066	0.209288	13.0474	6.5766e-39	7.96332e-38	ENSG00000166839	348094	TRUE	chr15:65174461-65174863;chr15:65195526-65196223
ENSG00000092068.14	SLC7A8	923.025	-2.07844	0.159309	-13.0466	6.64335e-39	8.03919e-38	ENSG00000092068	23428	TRUE	chr14:23606689-23607337;chr14:23619044-23619601;chr14:23622950-23623837;chr14:23630149-23630802;chr14:23640048-23641690;chr14:23679025-23679661;chr14:23686440-23687198;chr14:23696712-23697181
ENSG00000173193.9	PARP14	3024.94	0.639687	0.0491023	13.0276	8.52001e-39	1.03038e-37	ENSG00000173193	54625	FALSE	#N/A
ENSG00000132432.9	SEC61G	2872.82	-0.551857	0.0423619	-13.0272	8.56915e-39	1.0352e-37	ENSG00000132432	23480	TRUE	chr7:54780585-54780939;chr7:54832549-54833054;chr7:54853096-54853306;chr7:54891444-54891850;chr7:54892640-54892829;chr7:54898524-54899859;chr7:54925542-54926317
ENSG00000135828.7	RNASEL	874.965	0.904439	0.069427	13.0272	8.57043e-39	1.0352e-37	ENSG00000135828	6041	FALSE	#N/A
ENSG00000171451.13	DSEL	1293.26	0.752671	0.0577939	13.0234	9.01103e-39	1.08775e-37	ENSG00000171451	92126	TRUE	chr18:65192517-65192788;chr18:65328830-65329281;chr18:65450816-65451048;chr18:65605795-65606250
ENSG00000111266.4	DUSP16	937.817	0.841498	0.0646424	13.0177	9.69951e-39	1.17014e-37	ENSG00000111266	80824	TRUE	chr12:12598883-12599165;chr12:12602594-12602911;chr12:12622261-12622735;chr12:12663802-12664253;chr12:12686220-12686582;chr12:12738144-12738367
ENSG00000168496.3	FEN1	4588.94	-0.568258	0.0436725	-13.0118	1.0483e-38	1.26389e-37	ENSG00000168496	2237	FALSE	#N/A
ENSG00000108055.9	SMC3	4979.77	-0.477921	0.0367408	-13.0079	1.10342e-38	1.32952e-37	ENSG00000108055	9126	FALSE	#N/A
ENSG00000125944.14	HNRNPR	14877.2	-0.441956	0.0340074	-12.9959	1.29116e-38	1.55478e-37	ENSG00000125944	10236	TRUE	chr1:23583223-23583573;chr1:23591527-23591781
ENSG00000171159.4	C9orf16	859.306	1.13003	0.0869668	12.9938	1.32629e-38	1.5961e-37	ENSG00000171159	79095	FALSE	#N/A
ENSG00000087510.5	TFAP2C	507.447	1.1319	0.0871263	12.9915	1.36789e-38	1.64515e-37	ENSG00000087510	7022	TRUE	chr20:55265675-55266016;chr20:55279140-55279666;chr20:55286217-55286451;chr20:55337564-55338273;chr20:55340223-55341187;chr20:55354869-55355617;chr20:55362692-55363713;chr20:55379454-55380045;chr20:55383588-55384244;chr20:55402117-55402745;chr20:55494979-55495360
ENSG00000171130.13	ATP6V0E2	199.714	1.86458	0.143612	12.9834	1.51954e-38	1.82643e-37	ENSG00000171130	155066	FALSE	#N/A
ENSG00000167088.6	SNRPD1	4763.93	-0.524251	0.0403818	-12.9824	1.54044e-38	1.85041e-37	ENSG00000167088	6632	FALSE	#N/A
ENSG00000040341.13	STAU2	1852.75	0.684277	0.0527159	12.9805	1.57947e-38	1.89614e-37	ENSG00000040341	27067	TRUE	chr8:74524958-74525534;chr8:74529946-74530173;chr8:74540174-74540747;chr8:74541039-74541302;chr8:74559809-74560297;chr8:74563829-74564263;chr8:74668832-74669776;chr8:74705899-74706320
ENSG00000116117.13	PARD3B	99.0021	3.13547	0.241587	12.9786	1.61784e-38	1.94102e-37	ENSG00000116117	117583	TRUE	chr2:205133794-205134291;chr2:205163600-205163774;chr2:205200385-205200728;chr2:205204844-205205310;chr2:205226774-205227500;chr2:205313328-205313552;chr2:205333841-205334414;chr2:205342102-205342639;chr2:205351629-205351900;chr2:205529013-205529249;chr2:205534912-205535152;chr2:205707292-205707846;chr2:205714663-205715041;chr2:205765002-205766105;chr2:205889740-205890194
ENSG00000103148.11	NPRL3	1760.65	-0.675256	0.0520349	-12.977	1.65263e-38	1.98154e-37	ENSG00000103148	8131	FALSE	#N/A
ENSG00000102753.5	KPNA3	2974.68	-0.59423	0.0457942	-12.9761	1.67145e-38	2.00288e-37	ENSG00000102753	3839	TRUE	chr13:50380172-50380671;chr13:50402682-50402916;chr13:50410634-50410971
ENSG00000104365.9	IKBKB	2691.55	0.616093	0.0474999	12.9704	1.8009e-38	2.15669e-37	ENSG00000104365	3551	TRUE	chr8:42122813-42124277;chr8:42124900-42125572;chr8:42128765-42129408;chr8:42147079-42148558;chr8:42149293-42149998;chr8:42155520-42155985
ENSG00000144048.6	DUSP11	1107.3	-0.803588	0.0619899	-12.9632	1.97778e-38	2.36707e-37	ENSG00000144048	8446	TRUE	chr2:74004031-74004923
ENSG00000174442.7	ZWILCH	2985.63	-0.582094	0.0449094	-12.9615	2.02247e-38	2.41907e-37	ENSG00000174442	55055	FALSE	#N/A
ENSG00000015475.14	BID	1550.04	0.736832	0.0568668	12.9572	2.13998e-38	2.55807e-37	ENSG00000015475	637	FALSE	#N/A
ENSG00000163531.11	NFASC	89.1395	-3.39115	0.261724	-12.957	2.1448e-38	2.56227e-37	ENSG00000163531	23114	TRUE	chr1:204836792-204837108;chr1:204884851-204885506;chr1:204909661-204910057;chr1:204958032-204958313;chr1:204960144-204961098;chr1:204983226-204983575
ENSG00000184985.12	SORCS2	93.4881	3.49378	0.269666	12.956	2.1738e-38	2.59534e-37	ENSG00000184985	57537	TRUE	chr4:7208249-7208777;chr4:7377773-7377999;chr4:7398684-7399307;chr4:7404247-7405187
ENSG00000105835.7	NAMPT	31016.8	0.360649	0.0278538	12.9479	2.41393e-38	2.88028e-37	ENSG00000105835	10135	TRUE	chr7:105846172-105846718;chr7:105847335-105847607;chr7:105855609-105855869;chr7:105856853-105857265;chr7:105860669-105861136;chr7:105946020-105946400;chr7:105983736-105983937;chr7:105987118-105987430;chr7:105987687-105988221;chr7:106005761-106006101;chr7:106024874-106025198;chr7:106070662-106070861;chr7:106092452-106092816;chr7:106101026-106101687
ENSG00000172809.8	RPL38	10238.5	-0.473583	0.0365965	-12.9407	2.65347e-38	3.16417e-37	ENSG00000172809	6169	TRUE	chr17:72189109-72189573
ENSG00000162493.12	PDPN	95.1111	-3.23643	0.250253	-12.9326	2.94496e-38	3.50963e-37	ENSG00000162493	10630	TRUE	chr1:13910161-13911255;chr1:13913679-13914474;chr1:13926227-13926554;chr1:13944231-13944720
ENSG00000079950.9	STX7	1779.83	0.64304	0.0497267	12.9315	2.98959e-38	3.56066e-37	ENSG00000079950	8417	FALSE	#N/A
ENSG00000101236.12	RNF24	2138.75	0.642552	0.0496917	12.9308	3.01791e-38	3.59221e-37	ENSG00000101236	11237	TRUE	chr20:3950099-3950354;chr20:3988111-3988691;chr20:4037290-4037872
ENSG00000146701.7	MDH2	8721.31	-0.453873	0.0351089	-12.9276	3.14534e-38	3.74162e-37	ENSG00000146701	4191	TRUE	chr7:75716863-75717188;chr7:75718946-75719542;chr7:75735331-75735887
ENSG00000106397.7	PLOD3	2803.76	-0.56832	0.0439629	-12.9273	3.15868e-38	3.75521e-37	ENSG00000106397	8985	FALSE	#N/A
ENSG00000173207.8	CKS1B	3165.77	-0.617439	0.0477877	-12.9205	3.45049e-38	4.09965e-37	ENSG00000173207	1163	FALSE	#N/A
ENSG00000165861.9	ZFYVE1	655.565	1.01211	0.0783635	12.9155	3.67911e-38	4.36864e-37	ENSG00000165861	53349	TRUE	chr14:73469160-73469444;chr14:73493678-73494479
ENSG00000137522.13	RNF121	1971.87	-0.634872	0.0491771	-12.9099	3.95786e-38	4.69679e-37	ENSG00000137522	55298	TRUE	chr11:71655876-71657008;chr11:71657285-71657648;chr11:71659391-71660366
ENSG00000142798.12	HSPG2	7519.03	-0.445679	0.0345564	-12.8972	4.66961e-38	5.53808e-37	ENSG00000142798	3339	TRUE	chr1:22259905-22260688;chr1:22282026-22282813
ENSG00000272512.1	RP11-54O7.17	349.773	-1.3468	0.104442	-12.8952	4.79107e-38	5.67869e-37	ENSG00000272512	#N/A	FALSE	#N/A
ENSG00000086666.14	ZFAND6	2530.61	0.642256	0.0498083	12.8946	4.83028e-38	5.72171e-37	ENSG00000086666	54469	FALSE	#N/A
ENSG00000203499.6	FAM83H-AS1	10306	-0.42139	0.03268	-12.8944	4.83785e-38	5.72722e-37	ENSG00000203499	642574	FALSE	#N/A
ENSG00000108651.5	UTP6	2202.57	-0.649862	0.0504081	-12.892	4.99324e-38	5.90762e-37	ENSG00000108651	55813	FALSE	#N/A
ENSG00000168404.8	MLKL	611.921	-1.05827	0.0820904	-12.8915	5.02701e-38	5.94398e-37	ENSG00000168404	197259	FALSE	#N/A
ENSG00000100575.9	TIMM9	1508.85	-0.681803	0.0528936	-12.8901	5.11914e-38	6.04927e-37	ENSG00000100575	26520	FALSE	#N/A
ENSG00000256612.3	CYP2B7P1	699.492	-0.992175	0.0769782	-12.889	5.18811e-38	6.12709e-37	ENSG00000256612	#N/A	FALSE	#N/A
ENSG00000071655.13	MBD3	3214.61	-0.540278	0.0419485	-12.8796	5.86677e-38	6.92441e-37	ENSG00000071655	53615	TRUE	chr19:1588048-1588312;chr19:1589498-1589967
ENSG00000174744.9	BRMS1	3213.85	-0.556556	0.0432148	-12.8788	5.92402e-38	6.98778e-37	ENSG00000174744	25855	TRUE	chr11:66106498-66106894
ENSG00000065978.13	YBX1	41035.8	-0.425358	0.0330281	-12.8787	5.9352e-38	6.99677e-37	ENSG00000065978	4904	TRUE	chr1:43158206-43159021
ENSG00000165424.6	ZCCHC24	432.493	1.19063	0.0924604	12.8772	6.04874e-38	7.12633e-37	ENSG00000165424	219654	FALSE	#N/A
ENSG00000115271.6	GCA	366.139	1.35105	0.104952	12.8731	6.38037e-38	7.51253e-37	ENSG00000115271	25801	TRUE	chr2:163260468-163260710;chr2:163295872-163296047;chr2:163346428-163347167;chr2:163438919-163439459
ENSG00000179889.14	PDXDC1	7458.88	-0.456472	0.0354665	-12.8705	6.59539e-38	7.76105e-37	ENSG00000179889	23042	FALSE	#N/A
ENSG00000147027.3	TMEM47	6998.23	0.497055	0.0386236	12.8692	6.71022e-38	7.89145e-37	ENSG00000147027	83604	TRUE	chrX:34485629-34485961;chrX:34506737-34507165;chrX:34577590-34577927
ENSG00000160293.12	VAV2	2026.32	-0.605912	0.0471278	-12.8568	7.87837e-38	9.25967e-37	ENSG00000160293	7410	TRUE	chr9:136738657-136740091;chr9:136741396-136742553;chr9:136745939-136747749;chr9:136748253-136749125;chr9:136753452-136753733;chr9:136809632-136810325
ENSG00000211459.2	MT-RNR1	13243.5	0.381967	0.0297107	12.8562	7.93816e-38	9.32437e-37	ENSG00000211459	#N/A	FALSE	#N/A
ENSG00000196262.9	PPIA	67836.2	-0.419351	0.0326378	-12.8487	8.75234e-38	1.02746e-36	ENSG00000196262	5478	TRUE	chr7:44835862-44837598
ENSG00000168476.7	REEP4	2042.8	-0.614888	0.0478682	-12.8454	9.12405e-38	1.07045e-36	ENSG00000168476	80346	TRUE	chr8:21998136-21998947;chr8:22003886-22005608
ENSG00000113460.8	BRIX1	2152.81	-0.620463	0.0483392	-12.8356	1.03582e-37	1.21452e-36	ENSG00000113460	55299	FALSE	#N/A
ENSG00000120800.4	UTP20	3071.67	-0.571933	0.044562	-12.8345	1.0503e-37	1.23076e-36	ENSG00000120800	27340	FALSE	#N/A
ENSG00000158315.6	RHBDL2	221.042	1.72287	0.134275	12.8309	1.10099e-37	1.28939e-36	ENSG00000158315	54933	TRUE	chr1:39416069-39417265;chr1:39424566-39424948;chr1:39427157-39427681
ENSG00000168092.9	PAFAH1B2	5085.88	-0.502617	0.0391748	-12.8301	1.11168e-37	1.30113e-36	ENSG00000168092	5049	TRUE	chr11:117020615-117021187
ENSG00000168575.5	SLC20A2	4653.69	0.515149	0.0401744	12.8228	1.22173e-37	1.42909e-36	ENSG00000168575	6575	TRUE	chr8:42349872-42350338;chr8:42358555-42359345;chr8:42359994-42360782;chr8:42366827-42367401;chr8:42373221-42374706;chr8:42428813-42429750
ENSG00000102362.11	SYTL4	1017.74	0.794704	0.0619907	12.8197	1.2714e-37	1.4863e-36	ENSG00000102362	94121	TRUE	chrX:100003133-100003751
ENSG00000012211.8	PRICKLE3	912.332	-0.865913	0.0675464	-12.8195	1.27471e-37	1.48928e-36	ENSG00000012211	4007	TRUE	chrX:49040912-49041731
ENSG00000197969.7	VPS13A	4026.39	0.635283	0.0495843	12.8122	1.40149e-37	1.63644e-36	ENSG00000197969	23230	TRUE	chr9:79753237-79753420;chr9:79773461-79774416;chr9:79920489-79921283;chr9:79922009-79922426;chr9:80064363-80065015;chr9:80066438-80066720;chr9:80081724-80082007
ENSG00000116337.11	AMPD2	2084.95	-0.613059	0.0478569	-12.8102	1.43686e-37	1.67674e-36	ENSG00000116337	271	FALSE	#N/A
ENSG00000171475.9	WIPF2	2413.11	-0.589786	0.0460419	-12.8098	1.4457e-37	1.68605e-36	ENSG00000171475	147179	FALSE	#N/A
ENSG00000165507.8	C10orf10	119.352	2.60995	0.20382	12.8052	1.53399e-37	1.78795e-36	ENSG00000165507	11067	FALSE	#N/A
ENSG00000100220.7	RTCB	4034.23	-0.528649	0.0413074	-12.7979	1.68402e-37	1.96166e-36	ENSG00000100220	51493	FALSE	#N/A
ENSG00000146733.9	PSPH	1366.1	-0.766309	0.0598831	-12.7968	1.70933e-37	1.98996e-36	ENSG00000146733	5723	TRUE	chr7:56077245-56077899;chr7:56094236-56094587;chr7:56236355-56236625;chr7:56263945-56264211
ENSG00000158042.8	MRPL17	2980.13	-0.573274	0.0448009	-12.796	1.72508e-37	2.0071e-36	ENSG00000158042	63875	FALSE	#N/A
ENSG00000117479.8	SLC19A2	945.777	0.874204	0.0683554	12.7891	1.8862e-37	2.19327e-36	ENSG00000117479	10560	TRUE	chr1:169453419-169453827;chr1:169466668-169466891;chr1:169483754-169484160;chr1:169498556-169499023
ENSG00000101782.10	RIOK3	4653.67	0.465999	0.0364497	12.7847	1.99598e-37	2.31954e-36	ENSG00000101782	8780	TRUE	chr18:21032684-21034099
ENSG00000233901.1	RP11-65J3.1	1014.99	-3.43823	0.268962	-12.7833	2.03155e-37	2.35949e-36	ENSG00000233901	100506119	FALSE	#N/A
ENSG00000196419.8	XRCC6	25838.2	-0.394501	0.0308765	-12.7767	2.21162e-37	2.5671e-36	ENSG00000196419	2547	FALSE	#N/A
ENSG00000088881.16	EBF4	272.462	1.52551	0.119435	12.7727	2.32996e-37	2.70286e-36	ENSG00000088881	57593	FALSE	#N/A
ENSG00000126749.10	EMG1	1523.64	-0.68633	0.05376	-12.7665	2.52108e-37	2.92284e-36	ENSG00000126749	10436	FALSE	#N/A
ENSG00000143437.16	ARNT	1951.09	0.635051	0.0497497	12.7649	2.57473e-37	2.98328e-36	ENSG00000143437	405	FALSE	#N/A
ENSG00000131747.10	TOP2A	16830.8	-0.422052	0.0330664	-12.7638	2.61291e-37	3.02573e-36	ENSG00000131747	7153	FALSE	#N/A
ENSG00000116977.14	LGALS8	4282.55	0.500182	0.0391963	12.7609	2.70967e-37	3.13593e-36	ENSG00000116977	3964	TRUE	chr1:236628543-236629963;chr1:236666382-236666670;chr1:236678380-236679250;chr1:236680121-236680955;chr1:236699670-236699958
ENSG00000095319.10	NUP188	3681.28	-0.530298	0.0415597	-12.7599	2.74545e-37	3.17547e-36	ENSG00000095319	23511	FALSE	#N/A
ENSG00000143401.10	ANP32E	7042.4	-0.465439	0.0364837	-12.7575	2.83306e-37	3.27487e-36	ENSG00000143401	81611	FALSE	#N/A
ENSG00000100297.11	MCM5	5108.73	-0.523445	0.0410436	-12.7534	2.98513e-37	3.44863e-36	ENSG00000100297	4174	TRUE	chr22:35839156-35840138;chr22:35854174-35854487
ENSG00000125166.8	GOT2	7477.06	-0.425821	0.0333932	-12.7517	3.04924e-37	3.52061e-36	ENSG00000125166	2806	TRUE	chr16:58768167-58768704;chr16:58769817-58770422;chr16:58777113-58777398;chr16:58802622-58802948;chr16:59016909-59017376;chr16:59203185-59203389
ENSG00000184828.5	ZBTB7C	88.2036	3.5889	0.28163	12.7433	3.39672e-37	3.9195e-36	ENSG00000184828	201501	TRUE	chr18:45576641-45576977;chr18:45579309-45579505;chr18:45591642-45591955;chr18:45599301-45600293;chr18:45660103-45660533;chr18:45679063-45679355;chr18:45686191-45686465;chr18:45687794-45688013;chr18:45740247-45740482;chr18:45792092-45792283;chr18:45821028-45821825;chr18:45834448-45834837;chr18:45850907-45851482;chr18:45856418-45857232;chr18:45901736-45902414;chr18:45915047-45915734;chr18:45919489-…
ENSG00000106105.9	GARS	5383.2	-0.445742	0.0349909	-12.7388	3.59914e-37	4.15065e-36	ENSG00000106105	2617	FALSE	#N/A
ENSG00000119242.4	CCDC92	524.011	1.16741	0.0916597	12.7364	3.71221e-37	4.27852e-36	ENSG00000119242	80212	FALSE	#N/A
ENSG00000087274.12	ADD1	8322.19	0.406629	0.0319328	12.7339	3.8332e-37	4.41538e-36	ENSG00000087274	118	FALSE	#N/A
ENSG00000137574.6	TGS1	2040.45	-0.604181	0.047448	-12.7335	3.85059e-37	4.43281e-36	ENSG00000137574	96764	TRUE	chr8:56684481-56686161
ENSG00000116161.13	CACYBP	6393.02	-0.455064	0.0357714	-12.7215	4.49421e-37	5.17072e-36	ENSG00000116161	27101	FALSE	#N/A
ENSG00000126822.11	PLEKHG3	6527.03	-0.450641	0.0354286	-12.7197	4.59818e-37	5.28723e-36	ENSG00000126822	26030	TRUE	chr14:65140334-65140898;chr14:65146708-65147587;chr14:65155409-65155933;chr14:65158811-65159596;chr14:65165479-65166032;chr14:65172219-65172472;chr14:65183306-65183866;chr14:65186888-65187333;chr14:65189586-65190702;chr14:65222448-65222998;chr14:65225381-65226087
ENSG00000172057.5	ORMDL3	1500.69	0.689087	0.0541825	12.7179	4.70396e-37	5.40569e-36	ENSG00000172057	94103	FALSE	#N/A
ENSG00000170921.10	TANC2	1602.91	0.708904	0.0557536	12.715	4.88348e-37	5.60871e-36	ENSG00000170921	26115	TRUE	chr17:61090892-61091063;chr17:61096508-61096874;chr17:61119186-61119436;chr17:61163922-61164127;chr17:61172880-61173131;chr17:61352798-61353042
ENSG00000132768.9	DPH2	1363.99	-0.722328	0.056827	-12.711	5.13709e-37	5.89654e-36	ENSG00000132768	1802	FALSE	#N/A
ENSG00000074201.4	CLNS1A	3742.89	-0.534008	0.0420337	-12.7043	5.5977e-37	6.42149e-36	ENSG00000074201	1207	TRUE	chr11:77372148-77372506
ENSG00000135374.5	ELF5	133.634	2.35812	0.185703	12.6983	6.04285e-37	6.9281e-36	ENSG00000135374	2001	TRUE	chr11:34563973-34564765
ENSG00000169756.12	LIMS1	7801.18	0.452652	0.0356629	12.6925	6.50752e-37	7.45649e-36	ENSG00000169756	3987	TRUE	chr2:109149593-109149960;chr2:109154533-109155257;chr2:109228613-109229610;chr2:109232928-109233695;chr2:109236265-109236535;chr2:109237260-109238334
ENSG00000115368.5	WDR75	2485.69	-0.572046	0.0450749	-12.691	6.63312e-37	7.59597e-36	ENSG00000115368	84128	TRUE	chr2:190212298-190212531;chr2:190231130-190231618;chr2:190241804-190242105;chr2:190364668-190364946;chr2:190371203-190371713
ENSG00000136052.5	SLC41A2	401.886	1.21746	0.0959358	12.6904	6.68573e-37	7.65175e-36	ENSG00000136052	84102	TRUE	chr12:105162695-105163321
ENSG00000132361.12	CLUH	5380.78	-0.488222	0.0384735	-12.6898	6.73259e-37	7.70089e-36	ENSG00000132361	23277	FALSE	#N/A
ENSG00000001497.12	LAS1L	2238.75	-0.601907	0.0474344	-12.6892	6.78444e-37	7.75568e-36	ENSG00000001497	81887	FALSE	#N/A
ENSG00000164062.8	APEH	7627.25	-0.465607	0.0366986	-12.6873	6.95184e-37	7.94241e-36	ENSG00000164062	327	TRUE	chr3:49674278-49674685;chr3:49692522-49692832;chr3:49706391-49706698
ENSG00000071242.7	RPS6KA2	215.16	1.75465	0.138312	12.6862	7.05412e-37	8.05458e-36	ENSG00000071242	6196	TRUE	chr6:166849119-166849469;chr6:166970203-166970910;chr6:166984829-166985145;chr6:167084380-167085472;chr6:167090867-167092346;chr6:167150589-167151123
ENSG00000124177.10	CHD6	2060.17	0.608318	0.0479563	12.6848	7.17533e-37	8.18823e-36	ENSG00000124177	84181	TRUE	chr20:40020091-40020760;chr20:40022098-40022519;chr20:40104442-40105155;chr20:40272259-40272479;chr20:40273869-40274571;chr20:40278925-40279528;chr20:40296429-40296762;chr20:40494662-40494963
ENSG00000125945.10	ZNF436	2122.55	-0.680718	0.0536643	-12.6847	7.185e-37	8.19449e-36	ENSG00000125945	80818	TRUE	chr1:23692735-23693531;chr1:23697137-23697684;chr1:23703200-23704569
ENSG00000134809.4	TIMM10	1615.54	-0.67325	0.0530933	-12.6805	7.58249e-37	8.64281e-36	ENSG00000134809	26519	FALSE	#N/A
ENSG00000048392.7	RRM2B	3264.27	0.546038	0.0430784	12.6755	8.08886e-37	9.21464e-36	ENSG00000048392	50484	TRUE	chr8:103248778-103249372
ENSG00000147251.11	DOCK11	149.233	2.20435	0.173909	12.6753	8.10597e-37	9.22877e-36	ENSG00000147251	139818	TRUE	chrX:117617977-117618502
ENSG00000184990.8	SIVA1	4821.48	-0.547192	0.0431713	-12.6749	8.14715e-37	9.27028e-36	ENSG00000184990	10572	TRUE	chr14:105212995-105214153
ENSG00000152669.8	CCNO	367.667	1.30551	0.103087	12.6642	9.33484e-37	1.06155e-35	ENSG00000152669	10309	FALSE	#N/A
ENSG00000073737.12	DHRS9	95.3824	-2.98478	0.235759	-12.6603	9.81464e-37	1.11547e-35	ENSG00000073737	10170	TRUE	chr2:169947872-169949306;chr2:169951648-169952805;chr2:169953250-169953608
ENSG00000145386.5	CCNA2	4954.09	-0.563611	0.0445198	-12.6598	9.87866e-37	1.1221e-35	ENSG00000145386	890	FALSE	#N/A
ENSG00000143256.4	PFDN2	1453.9	-0.684989	0.0541096	-12.6593	9.94171e-37	1.12861e-35	ENSG00000143256	5202	FALSE	#N/A
ENSG00000107130.6	NCS1	1353.85	-0.749692	0.0592218	-12.6591	9.96892e-37	1.13104e-35	ENSG00000107130	23413	TRUE	chr9:132956938-132957219;chr9:132974764-132975432;chr9:132999134-132999770
ENSG00000134697.8	GNL2	2521.16	-0.568303	0.0449175	-12.6522	1.08848e-36	1.23424e-35	ENSG00000134697	29889	FALSE	#N/A
ENSG00000067606.11	PRKCZ	1504.55	0.683767	0.05405	12.6506	1.10969e-36	1.25756e-35	ENSG00000067606	5590	FALSE	#N/A
ENSG00000178184.11	PARD6G	472.404	-1.16268	0.091913	-12.6498	1.12203e-36	1.27081e-35	ENSG00000178184	84552	TRUE	chr18:77981701-77982004;chr18:77988237-77988504;chr18:77991737-77992518;chr18:78000017-78000495;chr18:78003897-78005107;chr18:78007686-78008175
ENSG00000134827.3	TCN1	7533.5	-1.56636	0.123838	-12.6484	1.14133e-36	1.29193e-35	ENSG00000134827	6947	TRUE	chr11:59624783-59625941;chr11:59661665-59662497
ENSG00000123143.8	PKN1	357.398	1.40813	0.11139	12.6414	1.24825e-36	1.41214e-35	ENSG00000123143	5585	FALSE	#N/A
ENSG00000139178.6	C1RL	3274.23	0.530022	0.0419353	12.639	1.28617e-36	1.45421e-35	ENSG00000139178	51279	FALSE	#N/A
ENSG00000237862.1	RP1-63G5.7	126.911	6.32348	0.500426	12.6362	1.33356e-36	1.50692e-35	ENSG00000237862	100506271	FALSE	#N/A
ENSG00000123096.7	SSPN	103.895	2.86905	0.227053	12.636	1.3364e-36	1.50925e-35	ENSG00000123096	8082	TRUE	chr12:26338149-26339343;chr12:26379320-26380101;chr12:26392348-26393199;chr12:26399451-26399756;chr12:26417275-26417859;chr12:26427344-26428065;chr12:26428295-26429124;chr12:26440379-26441050;chr12:26471147-26471936
ENSG00000082516.8	GEMIN5	1508.62	-0.686812	0.0543549	-12.6357	1.34195e-36	1.51466e-35	ENSG00000082516	25929	FALSE	#N/A
ENSG00000111846.11	GCNT2	1208.07	0.769647	0.0609169	12.6344	1.36476e-36	1.53951e-35	ENSG00000111846	2651	TRUE	chr6:10521356-10521648;chr6:10583498-10583710
ENSG00000107937.14	GTPBP4	1921.8	-0.687439	0.0544486	-12.6255	1.52814e-36	1.72282e-35	ENSG00000107937	23560	FALSE	#N/A
ENSG00000140391.10	TSPAN3	9764.58	0.430665	0.0341192	12.6224	1.58919e-36	1.79062e-35	ENSG00000140391	10099	FALSE	#N/A
ENSG00000141510.11	TP53	4522.11	0.50454	0.0399835	12.6187	1.66506e-36	1.87503e-35	ENSG00000141510	7157	TRUE	chr17:7590830-7591025
ENSG00000102038.11	SMARCA1	3529.16	0.528081	0.0418865	12.6074	1.92177e-36	2.16288e-35	ENSG00000102038	6594	TRUE	chrX:128065225-128065430;chrX:128178544-128178718;chrX:128235316-128235925;chrX:128471051-128471603;chrX:128663869-128664157
ENSG00000196756.7	SNHG17	1306.13	-0.730541	0.0579654	-12.603	2.03137e-36	2.28491e-35	ENSG00000196756	388796	FALSE	#N/A
ENSG00000166974.8	MAPRE2	3378.23	0.573244	0.0454943	12.6003	2.10222e-36	2.36325e-35	ENSG00000166974	10982	TRUE	chr18:32531897-32532243;chr18:32558937-32559523;chr18:32619705-32620057;chr18:32651633-32651887
ENSG00000138442.5	WDR12	1681.46	-0.737241	0.0585532	-12.591	2.36756e-36	2.66002e-35	ENSG00000138442	55759	FALSE	#N/A
ENSG00000156504.12	FAM122B	1990.27	-0.622242	0.0494637	-12.5798	2.72861e-36	3.06392e-35	ENSG00000156504	159090	FALSE	#N/A
ENSG00000268621.1	AC006262.5	6460.24	0.44846	0.0356574	12.5769	2.82891e-36	3.17472e-35	ENSG00000268621	645553	FALSE	#N/A
ENSG00000157870.10	FAM213B	1903.91	0.65251	0.0518913	12.5745	2.91457e-36	3.26899e-35	ENSG00000157870	127281	FALSE	#N/A
ENSG00000115084.8	SLC35F5	3567.85	0.515175	0.0410071	12.5631	3.3699e-36	3.77752e-35	ENSG00000115084	80255	TRUE	chr2:114559806-114560131;chr2:114576060-114576510
ENSG00000172379.14	ARNT2	107.224	-2.74302	0.218446	-12.557	3.64074e-36	4.07879e-35	ENSG00000172379	9915	TRUE	chr15:80765347-80765634;chr15:80777706-80778135
ENSG00000037474.10	NSUN2	5239.39	-0.498242	0.0396806	-12.5563	3.67057e-36	4.10987e-35	ENSG00000037474	54888	FALSE	#N/A
ENSG00000139496.11	NUPL1	4572.47	-0.494651	0.0394089	-12.5517	3.88836e-36	4.35124e-35	ENSG00000139496	9818	FALSE	#N/A
ENSG00000179958.4	DCTPP1	2320.52	-0.695124	0.055391	-12.5494	4.00556e-36	4.47983e-35	ENSG00000179958	79077	FALSE	#N/A
ENSG00000170727.7	BOP1	567.378	-1.11163	0.0886211	-12.5437	4.30519e-36	4.8122e-35	ENSG00000170727	#N/A	FALSE	#N/A
ENSG00000130935.5	NOL11	3326.2	-0.542689	0.043266	-12.5431	4.33748e-36	4.84554e-35	ENSG00000130935	25926	TRUE	chr17:65604762-65605114;chr17:65633736-65634714
ENSG00000105948.9	TTC26	415.091	-1.24586	0.0994211	-12.5312	5.03993e-36	5.62706e-35	ENSG00000105948	79989	FALSE	#N/A
ENSG00000102897.5	LYRM1	424.077	-1.19793	0.0956066	-12.5298	5.12868e-36	5.7229e-35	ENSG00000102897	57149	TRUE	chr16:20876830-20877961;chr16:20881571-20881938;chr16:20885970-20886399;chr16:20890293-20890765;chr16:20916060-20916353
ENSG00000103550.9	KNOP1	1746.36	-0.651264	0.0519834	-12.5283	5.22603e-36	5.82822e-35	ENSG00000103550	400506	TRUE	chr16:19765354-19765699;chr16:19769326-19770021
ENSG00000179218.9	CALR	39386.2	-0.364934	0.0291306	-12.5275	5.28079e-36	5.88593e-35	ENSG00000179218	811	FALSE	#N/A
ENSG00000126838.5	PZP	189.396	7.51095	0.599866	12.5211	5.72645e-36	6.37904e-35	ENSG00000126838	5858	FALSE	#N/A
ENSG00000178974.5	FBXO34	2517.56	0.567833	0.045359	12.5186	5.90349e-36	6.57253e-35	ENSG00000178974	55030	TRUE	chr14:55740779-55741249
ENSG00000109323.4	MANBA	2636.17	0.566759	0.045274	12.5184	5.91919e-36	6.58627e-35	ENSG00000109323	4126	TRUE	chr4:103599293-103599561;chr4:103599935-103600501;chr4:103605389-103606394;chr4:103608898-103609205;chr4:103701575-103701997
ENSG00000174093.6	RP11-1407O15.2	950.877	0.939562	0.0750616	12.5172	6.01093e-36	6.68456e-35	ENSG00000174093	#N/A	FALSE	#N/A
ENSG00000260833.2	AC124789.1	1342.37	0.72674	0.0580759	12.5136	6.28828e-36	6.98904e-35	ENSG00000260833	#N/A	FALSE	#N/A
ENSG00000049541.6	RFC2	2995.32	-0.53487	0.0427615	-12.5082	6.73312e-36	7.47921e-35	ENSG00000049541	5982	TRUE	chr7:73682160-73682945
ENSG00000146411.5	SLC2A12	267.277	1.54395	0.123457	12.5059	6.93077e-36	7.69441e-35	ENSG00000146411	154091	TRUE	chr6:134338962-134339680;chr6:134347758-134348018;chr6:134350619-134351316;chr6:134352861-134353210;chr6:134356979-134357435;chr6:134378306-134379157;chr6:134379883-134380647;chr6:134400646-134400986;chr6:134403231-134403982
ENSG00000072864.8	NDE1	1492.13	-0.715794	0.0572403	-12.5051	7.00302e-36	7.77022e-35	ENSG00000072864	54820	TRUE	chr16:15743664-15743973;chr16:15747092-15747437;chr16:15766541-15767009
ENSG00000055208.13	TAB2	3366.61	0.514229	0.0411389	12.4998	7.48129e-36	8.2962e-35	ENSG00000055208	23118	TRUE	chr6:149415395-149415691;chr6:149554148-149555970;chr6:149556203-149556546;chr6:149606230-149607190;chr6:149609347-149609760;chr6:149614195-149614849;chr6:149657148-149658194
ENSG00000188910.7	GJB3	2192.67	-0.574345	0.045965	-12.4953	7.92441e-36	8.78262e-35	ENSG00000188910	2707	TRUE	chr1:35237842-35238075
ENSG00000196072.7	BLOC1S2	2823.64	-0.578338	0.0463071	-12.4892	8.55249e-36	9.47337e-35	ENSG00000196072	282991	TRUE	chr10:102045675-102046617
ENSG00000142197.8	DOPEY2	413.746	1.18165	0.0946412	12.4856	8.94456e-36	9.90207e-35	ENSG00000142197	9980	FALSE	#N/A
ENSG00000163191.5	S100A11	27846.6	-0.40082	0.0321168	-12.4801	9.59231e-36	1.06132e-34	ENSG00000163191	6282	TRUE	chr1:151996297-151997174;chr1:152007143-152008047;chr1:152012437-152012757;chr1:152020166-152021254;chr1:152023493-152024291
ENSG00000172115.4	CYCS	11511.1	-0.479728	0.0384577	-12.4742	1.03278e-35	1.14205e-34	ENSG00000172115	54205	TRUE	chr7:25094880-25095134
ENSG00000070778.8	PTPN21	2180.96	0.603756	0.0484358	12.4651	1.15758e-35	1.27933e-34	ENSG00000070778	11099	FALSE	#N/A
ENSG00000105327.11	BBC3	290.913	1.45675	0.116882	12.4634	1.18239e-35	1.30602e-34	ENSG00000105327	27113	TRUE	chr19:47734407-47736408
ENSG00000156127.6	BATF	1180.45	0.800413	0.0642355	12.4606	1.22435e-35	1.35161e-34	ENSG00000156127	10538	TRUE	chr14:75987803-75988082;chr14:76002219-76002703
ENSG00000011304.12	PTBP1	19074.5	-0.373877	0.0300163	-12.4558	1.30063e-35	1.435e-34	ENSG00000011304	5725	TRUE	chr19:778819-779419
ENSG00000176463.9	SLCO3A1	2414.33	-0.565952	0.0454596	-12.4495	1.40636e-35	1.55079e-34	ENSG00000176463	28232	TRUE	chr15:92023551-92023808;chr15:92031676-92032067;chr15:92034314-92034884;chr15:92040324-92040678;chr15:92058399-92058930;chr15:92073805-92074758;chr15:92079840-92080427;chr15:92104566-92105478;chr15:92152691-92152980;chr15:92318784-92319748;chr15:92325513-92326047;chr15:92334027-92334811;chr15:92382190-92382376;chr15:92409408-92411344;chr15:92415856-92416434;chr15:92437952-92438204;chr15:92439948-…
ENSG00000157514.12	TSC22D3	924.094	0.842086	0.0676571	12.4464	1.46347e-35	1.61285e-34	ENSG00000157514	1831	TRUE	chrX:106920778-106921076;chrX:106958981-106959849;chrX:106969037-106969803;chrX:106975168-106975435;chrX:106990842-106991549
ENSG00000143753.8	DEGS1	2471.87	-0.550764	0.0442925	-12.4347	1.69327e-35	1.86507e-34	ENSG00000143753	8560	TRUE	chr1:224406971-224407323
ENSG00000133119.8	RFC3	1858.72	-0.650485	0.052313	-12.4345	1.69859e-35	1.86987e-34	ENSG00000133119	5983	TRUE	chr13:34433723-34434305;chr13:34442614-34443015;chr13:34485713-34486082;chr13:34514768-34515368;chr13:34594136-34595158;chr13:34599948-34600183;chr13:34603087-34603711;chr13:34609780-34610238;chr13:34618112-34619341;chr13:34622819-34623487;chr13:34640102-34640867;chr13:34726204-34727494;chr13:34729949-34730405;chr13:34731102-34731554;chr13:34753158-34753598
ENSG00000162407.8	PPAP2B	2231.92	0.612661	0.0493002	12.4271	1.86154e-35	2.04811e-34	ENSG00000162407	8613	FALSE	#N/A
ENSG00000115594.7	IL1R1	81.228	4.16058	0.334805	12.4269	1.86788e-35	2.05393e-34	ENSG00000115594	3554	TRUE	chr2:102682277-102682637;chr2:102716732-102717595;chr2:102772030-102773078;chr2:102778071-102778454
ENSG00000167291.11	TBC1D16	2648.19	0.560142	0.0450916	12.4223	1.97707e-35	2.17278e-34	ENSG00000167291	125058	TRUE	chr17:77892980-77893160
ENSG00000183742.8	MACC1	1300.64	0.766961	0.0617511	12.4202	2.03068e-35	2.23045e-34	ENSG00000183742	346389	TRUE	chr7:20257015-20257556;chr7:20259223-20259749;chr7:20260794-20261149;chr7:20281088-20281686
ENSG00000160584.11	SIK3	1015.65	0.808682	0.0651523	12.4122	2.24433e-35	2.46374e-34	ENSG00000160584	23387	TRUE	chr11:116723037-116723334;chr11:116724306-116724754;chr11:116881805-116882113;chr11:116915124-116915570;chr11:116942093-116942484;chr11:116943253-116943583;chr11:116947694-116948329;chr11:116960140-116961055;chr11:116966506-116966862
ENSG00000197142.6	ACSL5	265.467	1.56596	0.126181	12.4104	2.29392e-35	2.51677e-34	ENSG00000197142	51703	TRUE	chr10:114163030-114163354;chr10:114164386-114164649
ENSG00000198131.9	ZNF544	514.698	-1.0598	0.0854154	-12.4076	2.37525e-35	2.60455e-34	ENSG00000198131	27300	FALSE	#N/A
ENSG00000101160.9	CTSZ	5140.11	0.53082	0.0427974	12.4031	2.51411e-35	2.75527e-34	ENSG00000101160	1522	FALSE	#N/A
ENSG00000143507.13	DUSP10	446.116	1.17447	0.0946929	12.4029	2.51903e-35	2.75913e-34	ENSG00000143507	11221	TRUE	chr1:221716088-221716485;chr1:221776187-221776553;chr1:221779033-221779245;chr1:221808418-221809350;chr1:221840773-221841395;chr1:221889960-221890438;chr1:221920627-221920837;chr1:221931052-221933153;chr1:221944000-221944268;chr1:221945409-221945839;chr1:221975421-221975785;chr1:221982449-221982657;chr1:221983861-221984179;chr1:222003043-222003241;chr1:222005316-222006460;chr1:222008096-222008797…
ENSG00000136111.8	TBC1D4	1230.36	-0.721948	0.058217	-12.401	2.58118e-35	2.82562e-34	ENSG00000136111	9882	TRUE	chr13:75903945-75904234;chr13:75938568-75938773;chr13:76006246-76007410;chr13:76014206-76015033;chr13:76026892-76027089;chr13:76028607-76029433;chr13:76049021-76049720;chr13:76082947-76083184
ENSG00000188747.4	NOXA1	266.32	1.55231	0.125191	12.3996	2.62794e-35	2.8752e-34	ENSG00000188747	10811	TRUE	chr9:140319950-140320311
ENSG00000163597.10	SNHG16	3307.27	-0.535062	0.0432122	-12.3822	3.26247e-35	3.56745e-34	ENSG00000163597	100507246	TRUE	chr17:74546838-74547743;chr17:74551738-74551942
ENSG00000183955.8	SETD8	3218.51	-0.533089	0.0431278	-12.3607	4.26463e-35	4.6607e-34	ENSG00000183955	387893	FALSE	#N/A
ENSG00000141012.8	GALNS	1294.42	0.697469	0.0564268	12.3606	4.2694e-35	4.66331e-34	ENSG00000141012	2588	FALSE	#N/A
ENSG00000135090.9	TAOK3	1388.64	0.68722	0.0556069	12.3585	4.38006e-35	4.78153e-34	ENSG00000135090	51347	TRUE	chr12:118675733-118676131
ENSG00000183684.6	ALYREF	3261.58	-0.555164	0.0449289	-12.3565	4.49206e-35	4.90106e-34	ENSG00000183684	10189	FALSE	#N/A
ENSG00000136002.12	ARHGEF4	140.447	-2.13392	0.172878	-12.3435	5.28071e-35	5.75832e-34	ENSG00000136002	50649	TRUE	chr2:131622061-131622732;chr2:131634907-131635290;chr2:131639559-131640016;chr2:131641659-131641937;chr2:131669119-131670066;chr2:131672648-131673155;chr2:131774469-131775380
ENSG00000137692.7	DCUN1D5	1707.08	-0.622596	0.0504472	-12.3415	5.41053e-35	5.89661e-34	ENSG00000137692	84259	FALSE	#N/A
ENSG00000134987.7	WDR36	2412.7	-0.557163	0.0451653	-12.3361	5.79105e-35	6.30781e-34	ENSG00000134987	134430	TRUE	chr5:110426016-110426692
ENSG00000103356.11	EARS2	2051.68	-0.568797	0.0461512	-12.3246	6.674e-35	7.26552e-34	ENSG00000103356	124454	TRUE	chr16:23558968-23559299
ENSG00000138363.10	ATIC	5796.48	-0.445943	0.0361867	-12.3234	6.77924e-35	7.37599e-34	ENSG00000138363	471	TRUE	chr2:216142763-216143093
ENSG00000085741.8	WNT11	172.934	1.91067	0.155075	12.3209	6.98762e-35	7.5985e-34	ENSG00000085741	7481	TRUE	chr11:75977345-75977642;chr11:75982261-75982634;chr11:76001467-76001874;chr11:76002577-76002957
ENSG00000094975.9	SUCO	2941.25	0.577761	0.0469212	12.3134	7.66946e-35	8.33533e-34	ENSG00000094975	51430	TRUE	chr1:172482581-172483042;chr1:172557809-172558327
ENSG00000099785.6	MARCH2	267.291	1.52414	0.123793	12.312	7.80722e-35	8.48036e-34	ENSG00000099785	51257	FALSE	#N/A
ENSG00000160124.5	CCDC58	997.937	-0.807952	0.0656285	-12.311	7.90338e-35	8.58006e-34	ENSG00000160124	131076	FALSE	#N/A
ENSG00000188811.8	NHLRC3	1315.71	0.693115	0.0563159	12.3076	8.2411e-35	8.94175e-34	ENSG00000188811	387921	TRUE	chr13:39623350-39623634;chr13:39800093-39800411;chr13:39819841-39820181;chr13:39887868-39888127
ENSG00000164916.9	FOXK1	2434.05	-0.668691	0.0543416	-12.3053	8.48105e-35	9.19701e-34	ENSG00000164916	221937	TRUE	chr7:4559802-4560078;chr7:4652657-4654015;chr7:4659859-4660480;chr7:4660864-4661686;chr7:4665364-4666384;chr7:4680635-4680839;chr7:4693183-4693389;chr7:4694971-4695426;chr7:4722744-4724150
ENSG00000107798.13	LIPA	5843.37	0.465085	0.0378039	12.3026	8.77229e-35	9.5076e-34	ENSG00000107798	3988	TRUE	chr10:90979263-90979563;chr10:90982006-90982350;chr10:91001377-91002115;chr10:91035226-91035475
ENSG00000165312.5	OTUD1	367.539	1.25851	0.102325	12.2992	9.15195e-35	9.91361e-34	ENSG00000165312	220213	TRUE	chr10:23708835-23709275;chr10:23710963-23711475;chr10:23800457-23800907;chr10:23803263-23803700;chr10:23819990-23820292
ENSG00000117411.12	B4GALT2	2805.11	-0.562533	0.0457594	-12.2933	9.84391e-35	1.06573e-33	ENSG00000117411	8704	FALSE	#N/A
ENSG00000144455.9	SUMF1	1418.22	0.719328	0.0585153	12.293	9.87879e-35	1.06891e-33	ENSG00000144455	285362	TRUE	chr3:4458304-4459594;chr3:4468359-4468781;chr3:4516499-4516694
ENSG00000144455.9	SUMF1	1418.22	0.719328	0.0585153	12.293	9.87879e-35	1.06891e-33	ENSG00000144455	100130207	TRUE	chr3:4458304-4459594;chr3:4468359-4468781;chr3:4516499-4516694
ENSG00000108559.7	NUP88	2207.96	-0.56308	0.0458083	-12.2921	9.98743e-35	1.08007e-33	ENSG00000108559	4927	FALSE	#N/A
ENSG00000177707.6	PVRL3	2595.37	-0.547594	0.0445564	-12.2899	1.02631e-34	1.10928e-33	ENSG00000177707	25945	FALSE	#N/A
ENSG00000100292.12	HMOX1	2690.04	0.542485	0.0441585	12.285	1.09109e-34	1.17864e-33	ENSG00000100292	3162	TRUE	chr22:35768000-35768398
ENSG00000100764.9	PSMC1	8448.62	-0.397288	0.0323484	-12.2815	1.13818e-34	1.22883e-33	ENSG00000100764	5700	TRUE	chr14:90671205-90671377;chr14:90747579-90748024
ENSG00000151468.9	CCDC3	130.878	-2.18116	0.177601	-12.2813	1.142e-34	1.23229e-33	ENSG00000151468	83643	TRUE	chr10:12969866-12970256;chr10:12976766-12977124;chr10:12992598-12992985;chr10:13078790-13079163;chr10:13108573-13108780;chr10:13118235-13118920;chr10:13129890-13130270
ENSG00000182782.7	HCAR2	855.567	0.946262	0.077089	12.2749	1.23492e-34	1.33181e-33	ENSG00000182782	338442	TRUE	chr12:123181588-123181853;chr12:123187579-123188690
ENSG00000231925.7	TAPBP	1951.17	0.716205	0.058354	12.2735	1.25762e-34	1.35555e-33	ENSG00000231925	6892	FALSE	#N/A
ENSG00000173706.8	HEG1	549.285	-1.01481	0.0827116	-12.2693	1.32385e-34	1.42616e-33	ENSG00000173706	57493	TRUE	chr3:124720374-124720639;chr3:124756584-124756955;chr3:124775951-124776836;chr3:124777403-124777768;chr3:124781760-124782393
ENSG00000166788.5	SAAL1	1011.1	-0.790402	0.0644242	-12.2687	1.33349e-34	1.43575e-33	ENSG00000166788	113174	FALSE	#N/A
ENSG00000102572.10	STK24	8769.58	-0.454897	0.0370808	-12.2677	1.34977e-34	1.45248e-33	ENSG00000102572	8428	TRUE	chr13:99128788-99129135;chr13:99137027-99137502;chr13:99228271-99228914;chr13:99234270-99236183;chr13:99237335-99237611;chr13:99302702-99303051
ENSG00000182220.9	ATP6AP2	5545.65	0.442589	0.0360932	12.2624	1.44184e-34	1.55071e-33	ENSG00000182220	10159	TRUE	chrX:40273495-40273843;chrX:40277672-40278014;chrX:40308599-40309028;chrX:40331046-40331579;chrX:40377451-40377653;chrX:40390328-40390645;chrX:40439891-40440665
ENSG00000149428.14	HYOU1	8049.68	-0.45774	0.0373294	-12.2622	1.44556e-34	1.55386e-33	ENSG00000149428	10525	FALSE	#N/A
ENSG00000185630.14	PBX1	7555.93	0.480701	0.0392082	12.2602	1.48087e-34	1.59095e-33	ENSG00000185630	5087	TRUE	chr1:164153473-164153876;chr1:164185516-164185850;chr1:164229517-164229829;chr1:164231218-164231474;chr1:164442809-164443299;chr1:164571265-164571666;chr1:164580896-164581395;chr1:164591879-164592580;chr1:164617903-164618250;chr1:164620821-164621274;chr1:164628810-164630013;chr1:164640556-164641100
ENSG00000123213.18	NLN	2790.21	-0.547261	0.0446449	-12.2581	1.52022e-34	1.63232e-33	ENSG00000123213	57486	TRUE	chr5:65106661-65107582;chr5:65108422-65108811;chr5:65128500-65129084
ENSG00000232774.3	RP11-47I22.3	625.789	-1.02133	0.0833348	-12.2557	1.56619e-34	1.68076e-33	ENSG00000232774	400221	FALSE	#N/A
ENSG00000160058.14	BSDC1	2024.9	0.601072	0.0490552	12.253	1.6196e-34	1.73714e-33	ENSG00000160058	55108	FALSE	#N/A
ENSG00000125835.13	SNRPB	5143.31	-0.522022	0.042628	-12.246	1.76505e-34	1.8921e-33	ENSG00000125835	6628	FALSE	#N/A
ENSG00000124789.7	NUP153	5056.37	-0.473545	0.0386789	-12.243	1.83226e-34	1.96308e-33	ENSG00000124789	9972	TRUE	chr6:17703253-17703880;chr6:17741759-17742110
ENSG00000125733.13	TRIP10	3627.92	0.538081	0.0439713	12.2371	1.96958e-34	2.10905e-33	ENSG00000125733	9322	TRUE	chr19:6743901-6744202
ENSG00000149115.9	TNKS1BP1	9581.96	-0.428316	0.035008	-12.2348	2.02576e-34	2.16803e-33	ENSG00000149115	85456	TRUE	chr11:57040851-57041726;chr11:57055407-57055683;chr11:57060231-57061396;chr11:57075310-57075703
ENSG00000165105.9	RASEF	463.45	1.14824	0.0938868	12.2301	2.148e-34	2.2976e-33	ENSG00000165105	158158	TRUE	chr9:85155092-85155680;chr9:85372175-85372820;chr9:85389762-85390325;chr9:85425891-85426183;chr9:85538082-85538656;chr9:85549602-85550217;chr9:85585319-85585585;chr9:85642099-85642970;chr9:85644128-85644826;chr9:85647089-85647306;chr9:85656700-85657098
ENSG00000227057.3	WDR46	1977.12	-0.619365	0.0506431	-12.23	2.14934e-34	2.29778e-33	ENSG00000227057	9277	FALSE	#N/A
ENSG00000068654.11	POLR1A	3491	-0.513307	0.0420013	-12.2212	2.39449e-34	2.55846e-33	ENSG00000068654	25885	FALSE	#N/A
ENSG00000011198.3	ABHD5	1540.36	0.658832	0.0539284	12.2168	2.52859e-34	2.70028e-33	ENSG00000011198	51099	TRUE	chr3:43734717-43735878;chr3:43749238-43749938;chr3:43764427-43764649;chr3:43810019-43810414;chr3:43811044-43811763;chr3:43812220-43812646;chr3:43814701-43815122;chr3:43859340-43859785;chr3:43907953-43908416;chr3:43911685-43911931;chr3:43912315-43912500;chr3:43933982-43934226
ENSG00000132003.5	ZSWIM4	210.367	1.67606	0.137201	12.2161	2.54879e-34	2.72037e-33	ENSG00000132003	65249	TRUE	chr19:13898623-13899036;chr19:13913925-13914687
ENSG00000137274.8	BPHL	848.663	0.836849	0.0685371	12.2102	2.74335e-34	2.92644e-33	ENSG00000137274	670	FALSE	#N/A
ENSG00000109519.8	GRPEL1	2271.5	-0.615642	0.0504297	-12.2079	2.81982e-34	3.00638e-33	ENSG00000109519	80273	FALSE	#N/A
ENSG00000197696.5	NMB	1463.73	0.781483	0.064016	12.2076	2.8304e-34	3.01602e-33	ENSG00000197696	4828	FALSE	#N/A
ENSG00000198663.12	C6orf89	4067.57	0.489212	0.0400749	12.2074	2.83708e-34	3.0215e-33	ENSG00000198663	221477	TRUE	chr6:36829755-36830576;chr6:36880066-36880829
ENSG00000165516.6	KLHDC2	2377.54	0.590628	0.0483832	12.2073	2.84131e-34	3.02437e-33	ENSG00000165516	23588	FALSE	#N/A
ENSG00000104953.14	TLE6	154.16	2.05705	0.168552	12.2042	2.95151e-34	3.13996e-33	ENSG00000104953	79816	FALSE	#N/A
ENSG00000099849.10	RASSF7	2568.71	0.625904	0.051291	12.203	2.99563e-34	3.18517e-33	ENSG00000099849	8045	FALSE	#N/A
ENSG00000142945.8	KIF2C	3698.64	-0.494092	0.0404904	-12.2027	3.00658e-34	3.19508e-33	ENSG00000142945	11004	FALSE	#N/A
ENSG00000168268.6	NT5DC2	3613.58	-0.530957	0.0435177	-12.201	3.07201e-34	3.26285e-33	ENSG00000168268	64943	FALSE	#N/A
ENSG00000119138.3	KLF9	459.327	1.11651	0.0915942	12.1898	3.52366e-34	3.74052e-33	ENSG00000119138	687	TRUE	chr9:73094129-73094430;chr9:73150355-73150906
ENSG00000186185.9	KIF18B	2297.26	-0.553016	0.0453693	-12.1892	3.54877e-34	3.76515e-33	ENSG00000186185	146909	FALSE	#N/A
ENSG00000189377.4	CXCL17	110.296	2.63088	0.215858	12.188	3.60069e-34	3.81817e-33	ENSG00000189377	284340	FALSE	#N/A
ENSG00000072121.11	ZFYVE26	1775.88	0.643125	0.0527766	12.1858	3.69962e-34	3.92096e-33	ENSG00000072121	23503	TRUE	chr14:68234500-68236125
ENSG00000179409.6	GEMIN4	3023.39	-0.533769	0.0438126	-12.183	3.82858e-34	4.05544e-33	ENSG00000179409	50628	FALSE	#N/A
ENSG00000138385.11	SSB	6803.66	-0.428605	0.0351889	-12.1801	3.9665e-34	4.19927e-33	ENSG00000138385	6741	FALSE	#N/A
ENSG00000090520.6	DNAJB11	2941.19	-0.510288	0.0419122	-12.1752	4.21532e-34	4.46028e-33	ENSG00000090520	51726	FALSE	#N/A
ENSG00000198189.6	HSD17B11	156.729	1.96105	0.161078	12.1746	4.2467e-34	4.49107e-33	ENSG00000198189	51170	TRUE	chr4:88325002-88325190
ENSG00000182585.5	EPGN	557.094	-0.988792	0.0812452	-12.1705	4.46521e-34	4.71961e-33	ENSG00000182585	255324	TRUE	chr4:75144190-75144571;chr4:75149270-75150185
ENSG00000124784.4	RIOK1	893.653	-0.828035	0.0680877	-12.1613	4.99651e-34	5.27834e-33	ENSG00000124784	83732	TRUE	chr6:7447085-7447704;chr6:7463988-7464378
ENSG00000186174.8	BCL9L	8621.43	0.383618	0.0315448	12.1611	5.0098e-34	5.28953e-33	ENSG00000186174	283149	TRUE	chr11:118782526-118783519;chr11:118783877-118784521;chr11:118790135-118790839;chr11:118791456-118792239;chr11:118793170-118793387
ENSG00000087269.11	NOP14	2948.66	-0.580422	0.0477298	-12.1606	5.04026e-34	5.31883e-33	ENSG00000087269	8602	FALSE	#N/A
ENSG00000165689.12	SDCCAG3	2446.93	-0.689073	0.0567151	-12.1497	5.7546e-34	6.06939e-33	ENSG00000165689	10807	FALSE	#N/A
ENSG00000140284.6	SLC27A2	625.444	0.985245	0.0810959	12.1491	5.7974e-34	6.11124e-33	ENSG00000140284	11001	TRUE	chr15:50449580-50450208;chr15:50455026-50455830;chr15:50485148-50485798;chr15:50501749-50503305
ENSG00000241732.1	RP11-38P22.2	364.408	-1.27379	0.104904	-12.1425	6.28674e-34	6.62351e-33	ENSG00000241732	#N/A	FALSE	#N/A
ENSG00000117407.12	ARTN	130.023	-2.16947	0.17874	-12.1376	6.67881e-34	7.03282e-33	ENSG00000117407	9048	TRUE	chr1:44302122-44302538;chr1:44323891-44324281;chr1:44350911-44351536;chr1:44378231-44378766;chr1:44380152-44380651;chr1:44395269-44395632;chr1:44402733-44403637
ENSG00000213523.5	SRA1	1229.62	-0.741607	0.0611203	-12.1336	7.01299e-34	7.38075e-33	ENSG00000213523	10011	TRUE	chr5:139936664-139937518
ENSG00000062725.5	APPBP2	2525.51	0.533483	0.0439682	12.1334	7.0282e-34	7.39279e-33	ENSG00000062725	10513	FALSE	#N/A
ENSG00000159231.5	CBR3	1084.3	-0.767219	0.0632676	-12.1266	7.63706e-34	8.02894e-33	ENSG00000159231	874	TRUE	chr21:37507802-37508182
ENSG00000114796.11	KLHL24	316.985	1.51888	0.125269	12.1249	7.79368e-34	8.18921e-33	ENSG00000114796	54800	FALSE	#N/A
ENSG00000134278.10	SPIRE1	1699.44	0.66377	0.0547504	12.1236	7.92504e-34	8.32123e-33	ENSG00000134278	56907	TRUE	chr18:12554002-12554354;chr18:12599358-12600069;chr18:12607327-12607755;chr18:12640421-12640968;chr18:12643923-12644228
ENSG00000136436.10	CALCOCO2	1721.12	0.600511	0.0495327	12.1235	7.92781e-34	8.32123e-33	ENSG00000136436	10241	FALSE	#N/A
ENSG00000085276.13	MECOM	6552.14	0.41339	0.0341265	12.1134	8.96507e-34	9.40494e-33	ENSG00000085276	2122	TRUE	chr3:168707188-168707576;chr3:168740248-168740853;chr3:168744530-168745028;chr3:168776203-168777060;chr3:168800961-168801230;chr3:168803291-168804220;chr3:168808991-168809624;chr3:168825177-168825664;chr3:168854895-168855146;chr3:168890287-168891727;chr3:168943036-168943256;chr3:169036951-169037507;chr3:169039233-169039731;chr3:169040527-169040897;chr3:169042461-169042653;chr3:169045792-169046180…
ENSG00000023287.8	RB1CC1	2600.37	0.609332	0.0503027	12.1133	8.98181e-34	9.41747e-33	ENSG00000023287	9821	TRUE	chr8:53650541-53650815;chr8:53652615-53653188;chr8:53655880-53656541;chr8:53665563-53665895;chr8:53666667-53667112;chr8:53676861-53677177;chr8:53693790-53694236;chr8:53729132-53729578;chr8:53731092-53732144;chr8:53732367-53733243;chr8:53736162-53736668;chr8:53737807-53738147
ENSG00000196924.10	FLNA	78994.2	-0.335899	0.0277556	-12.102	1.03041e-33	1.07981e-32	ENSG00000196924	2316	TRUE	chrX:153600174-153600794;chrX:153601788-153602565
ENSG00000120318.11	ARAP3	3604.51	-0.483407	0.0399644	-12.0959	1.10984e-33	1.16242e-32	ENSG00000120318	64411	TRUE	chr5:141061397-141062110;chr5:141093212-141094749;chr5:141095615-141096337;chr5:141097380-141097583
ENSG00000145506.9	NKD2	173.638	-1.91989	0.158729	-12.0954	1.11755e-33	1.16988e-32	ENSG00000145506	85409	TRUE	chr5:1003448-1004017;chr5:1010176-1010954
ENSG00000116750.9	UCHL5	2040.09	-0.634136	0.0524283	-12.0953	1.11844e-33	1.17019e-32	ENSG00000116750	51377	TRUE	chr1:192908480-192908730
ENSG00000182197.6	EXT1	6028.79	-0.418673	0.0346165	-12.0946	1.12753e-33	1.17907e-32	ENSG00000182197	2131	TRUE	chr8:118849532-118849711;chr8:118853129-118853645;chr8:118913566-118913784;chr8:118949543-118950176;chr8:118958657-118959373;chr8:118969031-118969899;chr8:118983199-118983658;chr8:118990467-118990661;chr8:118999173-118999773;chr8:119004078-119004570;chr8:119012377-119013793;chr8:119028713-119031200;chr8:119042016-119042251;chr8:119046625-119047652;chr8:119060985-119061275;chr8:119068140-119068923…
ENSG00000142208.11	AKT1	15056.4	-0.449615	0.037195	-12.088	1.22166e-33	1.27683e-32	ENSG00000142208	207	FALSE	#N/A
ENSG00000055163.14	CYFIP2	456.666	1.19932	0.099237	12.0854	1.26165e-33	1.31792e-32	ENSG00000055163	26999	TRUE	chr5:156675796-156676092;chr5:156694785-156695076
ENSG00000132613.10	MTSS1L	2885.9	-0.498495	0.041266	-12.08	1.34673e-33	1.40604e-32	ENSG00000132613	92154	FALSE	#N/A
ENSG00000138029.9	HADHB	4082.02	0.473124	0.0392289	12.0606	1.70547e-33	1.77964e-32	ENSG00000138029	3032	TRUE	chr2:26496859-26497559
ENSG00000213096.5	ZNF254	629.029	0.960671	0.0796647	12.0589	1.74023e-33	1.81494e-32	ENSG00000213096	9534	TRUE	chr19:24167723-24168171;chr19:24173837-24174570;chr19:24183032-24184067;chr19:24236388-24237658;chr19:24238491-24239162;chr19:24256666-24256892
ENSG00000165501.12	LRR1	1924.82	-0.594414	0.0492985	-12.0575	1.77179e-33	1.84687e-32	ENSG00000165501	122769	FALSE	#N/A
ENSG00000181444.8	ZNF467	101.986	3.04587	0.252853	12.046	2.0359e-33	2.12105e-32	ENSG00000181444	168544	FALSE	#N/A
ENSG00000105401.2	CDC37	6374.89	-0.459094	0.0381191	-12.0437	2.09453e-33	2.18098e-32	ENSG00000105401	11140	FALSE	#N/A
ENSG00000170677.5	SOCS6	1507.78	0.666808	0.0553675	12.0433	2.10338e-33	2.18903e-32	ENSG00000170677	9306	TRUE	chr18:67915595-67915780;chr18:67953319-67953882;chr18:68003353-68003992;chr18:68051518-68052076;chr18:68089317-68090161
ENSG00000149636.11	DSN1	1553.62	-0.648159	0.0538477	-12.0369	2.27343e-33	2.36475e-32	ENSG00000149636	79980	FALSE	#N/A
ENSG00000227184.3	EPPK1	3950.55	1.02623	0.0852571	12.0368	2.27483e-33	2.36496e-32	ENSG00000227184	#N/A	TRUE	chr8:144950962-144951473;chr8:144959942-144960812;chr8:144962442-144963309;chr8:144967279-144967616;chr8:144980122-144980896
ENSG00000227953.2	RP11-439E19.3	192.681	1.69643	0.140985	12.0327	2.39141e-33	2.48484e-32	ENSG00000227953	#N/A	FALSE	#N/A
ENSG00000070614.10	NDST1	6006.21	-0.413889	0.0344091	-12.0285	2.51803e-33	2.61502e-32	ENSG00000070614	3340	TRUE	chr5:149853507-149854166;chr5:149856852-149857394;chr5:149867411-149867817;chr5:149872004-149872699;chr5:149877194-149877514;chr5:149881472-149881789;chr5:149886195-149886542;chr5:149896813-149897837;chr5:149900659-149901058
ENSG00000146278.10	PNRC1	1301.47	0.742265	0.0617456	12.0213	2.74515e-33	2.84938e-32	ENSG00000146278	10957	TRUE	chr6:89744974-89745949;chr6:89792209-89792552
ENSG00000171295.8	ZNF440	1320.1	-0.738405	0.0614298	-12.0203	2.77959e-33	2.88361e-32	ENSG00000171295	126070	TRUE	chr19:11925820-11926416
ENSG00000172927.3	MYEOV	3162.49	-0.543737	0.0452426	-12.0183	2.84937e-33	2.95443e-32	ENSG00000172927	26579	TRUE	chr11:68983204-68983946;chr11:68984924-68985675;chr11:69020050-69020318;chr11:69026637-69026866;chr11:69041967-69042627;chr11:69047885-69049026;chr11:69050999-69051266;chr11:69055677-69056228;chr11:69064577-69065268;chr11:69067532-69068121;chr11:69068589-69069738;chr11:69168989-69169440;chr11:69191946-69192822;chr11:69213705-69214701;chr11:69235266-69235685;chr11:69251684-69252439;chr11:69256916-…
ENSG00000163950.8	SLBP	3589.79	-0.533539	0.0444036	-12.0156	2.94049e-33	3.04731e-32	ENSG00000163950	7884	FALSE	#N/A
ENSG00000027075.9	PRKCH	1183.03	-0.698064	0.0580997	-12.0149	2.96599e-33	3.07211e-32	ENSG00000027075	5583	TRUE	chr14:61568590-61569567;chr14:61570454-61570852;chr14:61588082-61588295;chr14:61592265-61593072;chr14:61609042-61610068;chr14:61611943-61613124;chr14:61614241-61614459;chr14:61641705-61642032;chr14:61644404-61646280;chr14:61654861-61655373;chr14:61690237-61690953;chr14:61789108-61790172;chr14:61807780-61808429;chr14:61812732-61813856;chr14:61822596-61822974;chr14:61854898-61856236;chr14:61886947-…
ENSG00000141101.8	NOB1	2662.91	-0.520081	0.0432966	-12.012	3.07143e-33	3.17965e-32	ENSG00000141101	28987	FALSE	#N/A
ENSG00000198719.7	DLL1	320.483	-1.26917	0.105705	-12.0067	3.2748e-33	3.38839e-32	ENSG00000198719	28514	FALSE	#N/A
ENSG00000136270.9	TBRG4	3110.06	-0.542038	0.0451481	-12.0058	3.31347e-33	3.42659e-32	ENSG00000136270	9238	FALSE	#N/A
ENSG00000110047.13	EHD1	2034.71	0.671273	0.0559128	12.0057	3.31625e-33	3.42766e-32	ENSG00000110047	10938	TRUE	chr11:64648964-64649393
ENSG00000165669.9	FAM204A	1076.44	-0.724635	0.0603754	-12.0022	3.46104e-33	3.57544e-32	ENSG00000165669	63877	TRUE	chr10:120050021-120050551;chr10:120054827-120055138;chr10:120102217-120103241;chr10:120130665-120130874
ENSG00000145912.4	NHP2	2422.15	-0.661871	0.0551568	-11.9998	3.56148e-33	3.67726e-32	ENSG00000145912	55651	FALSE	#N/A
ENSG00000175166.12	PSMD2	13734	-0.407106	0.0339306	-11.9982	3.63157e-33	3.74766e-32	ENSG00000175166	5708	FALSE	#N/A
ENSG00000164211.8	STARD4	745.817	-0.854021	0.0711955	-11.9954	3.75471e-33	3.8727e-32	ENSG00000164211	134429	TRUE	chr5:110880765-110881068;chr5:110884841-110885105;chr5:110900922-110901104;chr5:110908369-110908742
ENSG00000164877.14	MICALL2	3942.41	-0.555609	0.0463263	-11.9934	3.84836e-33	3.96721e-32	ENSG00000164877	79778	TRUE	chr7:1491739-1492211;chr7:1494901-1495588;chr7:1500083-1500687;chr7:1502075-1502983
ENSG00000100612.9	DHRS7	7643.63	0.386207	0.0322117	11.9896	4.02728e-33	4.14947e-32	ENSG00000100612	51635	TRUE	chr14:60627293-60627513;chr14:60645928-60646675
ENSG00000075336.7	TIMM21	1708.03	-0.610969	0.0509983	-11.9802	4.51345e-33	4.64795e-32	ENSG00000075336	29090	TRUE	chr18:71817258-71817427;chr18:71830411-71830861;chr18:71884773-71885009
ENSG00000123064.8	DDX54	5741.9	-0.468373	0.0390996	-11.979	4.58044e-33	4.71447e-32	ENSG00000123064	79039	FALSE	#N/A
ENSG00000239306.4	RBM14	3085.26	-0.506586	0.042301	-11.9757	4.76127e-33	4.89802e-32	ENSG00000239306	10432	TRUE	chr11:66386515-66387087
ENSG00000076604.10	TRAF4	5700.38	0.423916	0.0354018	11.9744	4.83816e-33	4.97451e-32	ENSG00000076604	9618	TRUE	chr17:27069982-27071072;chr17:27073725-27074294;chr17:27074519-27074784;chr17:27104110-27104491
ENSG00000138594.8	TMOD3	8003.68	0.403123	0.0336736	11.9715	5.01159e-33	5.15013e-32	ENSG00000138594	29766	TRUE	chr15:52089070-52089624;chr15:52090338-52090784;chr15:52120785-52121696;chr15:52138760-52139439;chr15:52156626-52157336;chr15:52167008-52167784;chr15:52199692-52199995;chr15:52200459-52200721
ENSG00000104133.10	SPG11	3454.93	0.534255	0.0446448	11.9668	5.30402e-33	5.44779e-32	ENSG00000104133	80208	FALSE	#N/A
ENSG00000166311.5	SMPD1	791.274	0.83684	0.0699412	11.9649	5.42522e-33	5.56936e-32	ENSG00000166311	6609	FALSE	#N/A
ENSG00000115525.12	ST3GAL5	729.088	0.882973	0.0737974	11.9648	5.4308e-33	5.57218e-32	ENSG00000115525	8869	TRUE	chr2:86078153-86078921;chr2:86139374-86140081;chr2:86157614-86158740;chr2:86162259-86162563;chr2:86162845-86163318;chr2:86181706-86184231
ENSG00000182504.6	CEP97	632.843	-0.960674	0.0802959	-11.9642	5.47368e-33	5.61323e-32	ENSG00000182504	79598	TRUE	chr3:101439926-101440585
ENSG00000244242.1	IFITM10	900.264	0.875896	0.0732234	11.962	5.6216e-33	5.76192e-32	ENSG00000244242	402778	TRUE	chr11:1765820-1766084
ENSG00000099800.3	TIMM13	2408.69	-0.632491	0.0528759	-11.9618	5.63384e-33	5.77145e-32	ENSG00000099800	26517	FALSE	#N/A
ENSG00000113504.15	SLC12A7	1832.15	0.650936	0.054474	11.9495	6.53336e-33	6.68945e-32	ENSG00000113504	10723	TRUE	chr5:1131223-1131465;chr5:1140002-1140202
ENSG00000104969.5	SGTA	3596.36	-0.568978	0.0476182	-11.9487	6.59149e-33	6.74545e-32	ENSG00000104969	6449	FALSE	#N/A
ENSG00000100600.10	LGMN	8765.81	0.386475	0.0323465	11.9479	6.65526e-33	6.80716e-32	ENSG00000100600	5641	TRUE	chr14:93160534-93161058;chr14:93186097-93186690;chr14:93189773-93190222;chr14:93192534-93193180;chr14:93226050-93226277;chr14:93229865-93230436
ENSG00000080546.9	SESN1	1479.54	0.697546	0.0584413	11.9358	7.69854e-33	7.87015e-32	ENSG00000080546	27244	TRUE	chr6:109261964-109262981;chr6:109268564-109270255;chr6:109272619-109272973;chr6:109329823-109330874;chr6:109336430-109336728;chr6:109371203-109371637;chr6:109397588-109398171
ENSG00000113569.11	NUP155	2631.86	-0.529362	0.0443697	-11.9307	8.18718e-33	8.36533e-32	ENSG00000113569	9631	FALSE	#N/A
ENSG00000198554.7	WDHD1	4321.84	-0.510473	0.042809	-11.9244	8.82985e-33	9.01729e-32	ENSG00000198554	11169	TRUE	chr14:55451845-55452442;chr14:55493801-55494024
ENSG00000048991.12	R3HDM1	2561.42	-0.516419	0.0433271	-11.9191	9.41369e-33	9.60852e-32	ENSG00000048991	23518	TRUE	chr2:136332774-136333173
ENSG00000172345.9	STARD5	219.281	-1.60132	0.134393	-11.9152	9.86368e-33	1.00626e-31	ENSG00000172345	80765	TRUE	chr15:81605192-81605868;chr15:81614545-81615513
ENSG00000172590.14	MRPL52	1744.32	-0.606853	0.0509313	-11.9151	9.87142e-33	1.00653e-31	ENSG00000172590	122704	FALSE	#N/A
ENSG00000111540.11	RAB5B	937.833	0.803069	0.0674017	11.9147	9.92593e-33	1.01156e-31	ENSG00000111540	5869	FALSE	#N/A
ENSG00000136003.11	ISCU	2759.69	-0.586308	0.0492314	-11.9092	1.05954e-32	1.07923e-31	ENSG00000136003	23479	TRUE	chr12:108956284-108957132
ENSG00000151715.3	TMEM45B	74.8925	4.21927	0.354358	11.9068	1.09068e-32	1.11037e-31	ENSG00000151715	120224	TRUE	chr11:129481863-129482401;chr11:129490676-129491052;chr11:129495766-129496237;chr11:129506538-129507760;chr11:129508881-129509648;chr11:129511583-129513800;chr11:129538209-129538585;chr11:129594981-129595185;chr11:129601224-129601896;chr11:129657389-129657878;chr11:129689240-129689507;chr11:129693032-129693630;chr11:129695299-129695657;chr11:129698073-129698922;chr11:129716276-129717246;chr11:129…
ENSG00000203880.7	PCMTD2	1337.44	0.672906	0.056525	11.9046	1.12055e-32	1.14019e-31	ENSG00000203880	55251	FALSE	#N/A
ENSG00000154217.10	PITPNC1	449.961	1.0778	0.090586	11.8981	1.21137e-32	1.23196e-31	ENSG00000154217	26207	TRUE	chr17:65386840-65387140;chr17:65417974-65418643;chr17:65432374-65432649
ENSG00000074966.6	TXK	90.8943	2.92361	0.24574	11.8972	1.22412e-32	1.24428e-31	ENSG00000074966	7294	TRUE	chr4:48082035-48082509;chr4:48092694-48093022;chr4:48095979-48096234;chr4:48105740-48106098
ENSG00000136450.8	SRSF1	14159.8	-0.403045	0.0338866	-11.8939	1.2726e-32	1.29289e-31	ENSG00000136450	6426	TRUE	chr17:56100179-56100996;chr17:56117349-56118044
ENSG00000170606.9	HSPA4	10479.9	-0.392551	0.0330153	-11.8899	1.33492e-32	1.3555e-31	ENSG00000170606	3308	TRUE	chr5:132376334-132377854;chr5:132399895-132400196;chr5:132464409-132465131
ENSG00000177054.9	ZDHHC13	1485.53	0.638951	0.0537527	11.8869	1.38523e-32	1.40586e-31	ENSG00000177054	54503	TRUE	chr11:19117877-19118260;chr11:19123809-19124078;chr11:19144816-19145235
ENSG00000075188.4	NUP37	2468.47	-0.571913	0.0481315	-11.8823	1.46282e-32	1.48383e-31	ENSG00000075188	79023	FALSE	#N/A
ENSG00000095303.10	PTGS1	438.626	-1.08811	0.0916076	-11.8779	1.54201e-32	1.56336e-31	ENSG00000095303	5742	TRUE	chr9:125126298-125127415;chr9:125130054-125130378;chr9:125146296-125146654;chr9:125176415-125176981
ENSG00000165138.12	ANKS6	865.349	0.785582	0.0661525	11.8753	1.59016e-32	1.61134e-31	ENSG00000165138	203286	TRUE	chr9:101527609-101527919;chr9:101541483-101541676;chr9:101544146-101544856
ENSG00000145287.6	PLAC8	109.59	2.52841	0.212947	11.8734	1.62674e-32	1.64756e-31	ENSG00000145287	51316	TRUE	chr4:84035703-84036052;chr4:84092094-84092491
ENSG00000197191.3	C9orf169	909.576	0.802378	0.0676003	11.8695	1.70583e-32	1.72677e-31	ENSG00000197191	375791	FALSE	#N/A
ENSG00000171848.9	RRM2	17034.3	-0.365967	0.0308358	-11.8683	1.73031e-32	1.75065e-31	ENSG00000171848	6241	FALSE	#N/A
ENSG00000137414.5	FAM8A1	1567.22	0.640627	0.0539814	11.8675	1.74514e-32	1.76474e-31	ENSG00000137414	51439	FALSE	#N/A
ENSG00000143457.6	GOLPH3L	1138.85	0.717309	0.0604464	11.8669	1.75923e-32	1.77807e-31	ENSG00000143457	55204	TRUE	chr1:150663129-150663534
ENSG00000171723.11	GPHN	1677.07	-0.59367	0.0500349	-11.8651	1.79647e-32	1.81478e-31	ENSG00000171723	10243	TRUE	chr14:66970171-66970602;chr14:67326069-67326385;chr14:67398681-67399832
ENSG00000100604.8	CHGA	136.38	-2.05111	0.172915	-11.862	1.86563e-32	1.88367e-31	ENSG00000100604	1113	TRUE	chr14:93392287-93394225;chr14:93397080-93397675;chr14:93412696-93413102
ENSG00000155561.10	NUP205	5761.18	-0.468258	0.0394768	-11.8616	1.87351e-32	1.89066e-31	ENSG00000155561	23165	TRUE	chr7:135252023-135252344
ENSG00000156011.12	PSD3	1490.71	0.692242	0.0583633	11.8609	1.8892e-32	1.90551e-31	ENSG00000156011	23362	TRUE	chr8:18523264-18524395;chr8:18604322-18604746;chr8:18605019-18605703;chr8:18775147-18777064;chr8:18779503-18780041;chr8:18814803-18815528;chr8:18818890-18819184;chr8:18858329-18858797;chr8:18860202-18861598;chr8:18865556-18865973;chr8:18867792-18867964;chr8:18869404-18869682;chr8:18890415-18890704;chr8:18891866-18892351;chr8:18898904-18899452;chr8:18899713-18899949;chr8:18912913-18913423;chr8:189…
ENSG00000164930.7	FZD6	8757.93	-0.451074	0.038039	-11.8582	1.95086e-32	1.9667e-31	ENSG00000164930	8323	TRUE	chr8:104310618-104311716
ENSG00000253313.1	C1orf210	138.639	2.08679	0.176066	11.8523	2.09336e-32	2.10927e-31	ENSG00000253313	149466	FALSE	#N/A
ENSG00000173230.11	GOLGB1	3905.9	0.627163	0.0529284	11.8493	2.17044e-32	2.18581e-31	ENSG00000173230	2804	TRUE	chr3:121449980-121450612
ENSG00000175662.13	TOM1L2	3518.28	0.480002	0.0405166	11.847	2.22905e-32	2.24368e-31	ENSG00000175662	146691	TRUE	chr17:17816163-17816517;chr17:17817025-17817648;chr17:17838936-17839647;chr17:17841330-17842693;chr17:17846108-17846685;chr17:17854848-17855152;chr17:17861290-17862167
ENSG00000105186.10	ANKRD27	1285.6	-0.690036	0.0582547	-11.8451	2.28028e-32	2.29407e-31	ENSG00000105186	84079	FALSE	#N/A
ENSG00000136271.6	DDX56	3572.9	-0.49605	0.0418809	-11.8443	2.30347e-32	2.31621e-31	ENSG00000136271	54606	FALSE	#N/A
ENSG00000180957.13	PITPNB	2102.05	-0.558054	0.047143	-11.8375	2.49884e-32	2.51138e-31	ENSG00000180957	23760	TRUE	chr22:28279739-28279933
ENSG00000134900.7	TPP2	2798.12	-0.528329	0.0446568	-11.8309	2.70307e-32	2.71524e-31	ENSG00000134900	7174	TRUE	chr13:103174703-103174923;chr13:103238987-103239282
ENSG00000075420.8	FNDC3B	11231.2	0.380327	0.0321655	11.8241	2.93038e-32	2.94207e-31	ENSG00000075420	64778	TRUE	chr3:171678783-171679031;chr3:171684890-171685460;chr3:171779498-171779910;chr3:171805282-171806283;chr3:171814854-171815188;chr3:171820460-171820910;chr3:171821401-171821966;chr3:171847544-171848637;chr3:171855211-171856177;chr3:171858173-171859057;chr3:171860167-171860801;chr3:171874055-171874683;chr3:171875510-171875743;chr3:171934179-171934455;chr3:171936800-171937117;chr3:172000491-172001111
ENSG00000133265.6	HSPBP1	1733.67	-0.683934	0.0578549	-11.8215	3.02092e-32	3.03143e-31	ENSG00000133265	23640	FALSE	#N/A
ENSG00000129282.8	MRM1	494.287	-1.00817	0.0852893	-11.8206	3.05324e-32	3.06229e-31	ENSG00000129282	#N/A	TRUE	chr17:34968179-34968525
ENSG00000029153.10	ARNTL2	1638.27	0.605007	0.0511841	11.8202	3.06959e-32	3.07711e-31	ENSG00000029153	56938	FALSE	#N/A
ENSG00000181830.7	SLC35C1	2430.34	0.559029	0.0472949	11.8201	3.07442e-32	3.08038e-31	ENSG00000181830	55343	FALSE	#N/A
ENSG00000118523.5	CTGF	187.412	1.72941	0.146325	11.819	3.11421e-32	3.11866e-31	ENSG00000118523	1490	FALSE	#N/A
ENSG00000099204.14	ABLIM1	13182.3	0.422663	0.035767	11.8171	3.18343e-32	3.18635e-31	ENSG00000099204	3983	TRUE	chr10:116220387-116220659;chr10:116247765-116248043;chr10:116259328-116260605;chr10:116264679-116265757;chr10:116267078-116267663;chr10:116278417-116278656;chr10:116278872-116279846;chr10:116284908-116285676;chr10:116301159-116301468;chr10:116304134-116304433;chr10:116308426-116308751;chr10:116322457-116322673;chr10:116335613-116336370;chr10:116358590-116358764;chr10:116365591-116365990;chr10:116…
ENSG00000182934.7	SRPR	7772.62	-0.429025	0.0363223	-11.8116	3.39914e-32	3.40052e-31	ENSG00000182934	6734	FALSE	#N/A
ENSG00000196954.8	CASP4	2931.05	0.550262	0.0465892	11.8109	3.42735e-32	3.42701e-31	ENSG00000196954	837	FALSE	#N/A
ENSG00000006025.7	OSBPL7	1524.5	0.750074	0.0635705	11.7991	3.94581e-32	3.9434e-31	ENSG00000006025	114881	TRUE	chr17:45852745-45853087;chr17:45887636-45888115
ENSG00000187244.6	BCAM	1930.34	-0.590562	0.0500886	-11.7904	4.37677e-32	4.37187e-31	ENSG00000187244	4059	TRUE	chr19:45313419-45313977
ENSG00000184162.10	NR2C2AP	1083.3	-0.726406	0.0616568	-11.7814	4.86519e-32	4.85727e-31	ENSG00000184162	126382	FALSE	#N/A
ENSG00000183010.12	PYCR1	1058.16	-0.753782	0.0640386	-11.7708	5.52263e-32	5.51083e-31	ENSG00000183010	5831	FALSE	#N/A
ENSG00000131724.6	IL13RA1	4607.7	0.445687	0.0378641	11.7707	5.52647e-32	5.51187e-31	ENSG00000131724	3597	TRUE	chrX:117789872-117790198;chrX:117816064-117816244;chrX:117857348-117857979;chrX:117886436-117886636;chrX:117907826-117908108
ENSG00000165949.8	IFI27	620.544	-2.83286	0.240891	-11.7599	6.27849e-32	6.25872e-31	ENSG00000165949	3429	FALSE	#N/A
ENSG00000143036.12	SLC44A3	1745.08	0.599498	0.0509866	11.758	6.42731e-32	6.40382e-31	ENSG00000143036	126969	TRUE	chr1:95173824-95174123;chr1:95193550-95193847;chr1:95235225-95235496;chr1:95237819-95238186;chr1:95273698-95273951;chr1:95288663-95289079;chr1:95302503-95302726;chr1:95320089-95320833;chr1:95328288-95328637;chr1:95329514-95329918;chr1:95341074-95341731
ENSG00000174547.9	MRPL11	2408.48	-0.655573	0.0557906	-11.7506	7.01209e-32	6.98292e-31	ENSG00000174547	65003	FALSE	#N/A
ENSG00000006744.14	ELAC2	3734.95	-0.458624	0.0390379	-11.7482	7.21648e-32	7.18281e-31	ENSG00000006744	60528	TRUE	chr17:12880808-12881121;chr17:12921369-12922010
ENSG00000107815.3	C10orf2	1179.82	-0.740178	0.0630412	-11.7412	7.83788e-32	7.79736e-31	ENSG00000107815	56652	FALSE	#N/A
ENSG00000108592.12	FTSJ3	3396.62	-0.478367	0.0407467	-11.74	7.9476e-32	7.90251e-31	ENSG00000108592	117246	FALSE	#N/A
ENSG00000111206.8	FOXM1	4655.62	-0.480486	0.0409382	-11.7368	8.2509e-32	8.19993e-31	ENSG00000111206	2305	FALSE	#N/A
ENSG00000076067.7	RBMS2	1448.09	0.643558	0.0548783	11.727	9.26889e-32	9.20698e-31	ENSG00000076067	5939	FALSE	#N/A
ENSG00000108773.6	KAT2A	3312.34	-0.565265	0.0482095	-11.7252	9.47132e-32	9.40329e-31	ENSG00000108773	2648	FALSE	#N/A
ENSG00000135506.11	OS9	8147.46	0.400078	0.0341298	11.7223	9.80028e-32	9.72497e-31	ENSG00000135506	10956	FALSE	#N/A
ENSG00000166272.12	WBP1L	2823.83	0.535533	0.0456882	11.7215	9.89226e-32	9.81128e-31	ENSG00000166272	54838	TRUE	chr10:104529287-104530321
ENSG00000166272.12	WBP1L	2823.83	0.535533	0.0456882	11.7215	9.89226e-32	9.81128e-31	ENSG00000166272	102724307	TRUE	chr10:104529287-104530321
ENSG00000172172.3	MRPL13	2412.42	-0.550444	0.0469904	-11.714	1.0811e-31	1.07171e-30	ENSG00000172172	28998	FALSE	#N/A
ENSG00000103047.3	TANGO6	563.441	-0.944595	0.0806477	-11.7126	1.09856e-31	1.08846e-30	ENSG00000103047	79613	TRUE	chr16:68832142-68832960;chr16:68949371-68949944;chr16:68955479-68955941;chr16:68956974-68958188;chr16:68963772-68964655;chr16:68970529-68971317;chr16:68986618-68986806;chr16:68992976-68993483
ENSG00000071539.9	TRIP13	1622.86	-0.616019	0.0526189	-11.7072	1.17111e-31	1.15976e-30	ENSG00000071539	9319	TRUE	chr5:909234-909544;chr5:912371-913101
ENSG00000086289.7	EPDR1	4840.33	-0.460652	0.0393552	-11.705	1.20174e-31	1.1895e-30	ENSG00000086289	54749	TRUE	chr7:38067145-38067368
ENSG00000131374.10	TBC1D5	1968.25	-0.619744	0.0529493	-11.7045	1.20899e-31	1.19607e-30	ENSG00000131374	9779	TRUE	chr3:17394201-17394453;chr3:17681000-17681617;chr3:17771881-17772261;chr3:17780939-17781261;chr3:17811774-17812290
ENSG00000116106.7	EPHA4	3149.34	0.567844	0.0485188	11.7036	1.22204e-31	1.20837e-30	ENSG00000116106	2043	TRUE	chr2:221650589-221651571;chr2:221675653-221675972;chr2:221676783-221677668;chr2:221678914-221679468;chr2:221712178-221712733;chr2:221720070-221720301;chr2:221743780-221744340;chr2:221745184-221746063;chr2:221811292-221811862;chr2:221949356-221949672;chr2:221961251-221963119;chr2:221971007-221971558;chr2:221989530-221990002;chr2:221990311-221990967;chr2:222184943-222185414;chr2:222234845-222235401…
ENSG00000164683.12	HEY1	113.138	-2.47144	0.2112	-11.7019	1.24699e-31	1.23242e-30	ENSG00000164683	23462	TRUE	chr8:80672380-80672650;chr8:80705911-80706137;chr8:80711760-80712083;chr8:80712800-80713367;chr8:80719981-80720300;chr8:80740379-80741195;chr8:80744923-80745364;chr8:80802782-80803075
ENSG00000242317.1	RP11-875H7.5	329.806	1.23488	0.105548	11.6998	1.27826e-31	1.26269e-30	ENSG00000242317	#N/A	FALSE	#N/A
ENSG00000253729.3	PRKDC	21239.2	-0.471313	0.0402869	-11.6989	1.29118e-31	1.27481e-30	ENSG00000253729	5591	TRUE	chr8:48836280-48836519
ENSG00000237190.3	CDKN2AIPNL	715.558	-0.855348	0.0731193	-11.698	1.30544e-31	1.28824e-30	ENSG00000237190	91368	TRUE	chr5:133748393-133748716
ENSG00000189060.4	H1F0	899.895	0.797179	0.0681768	11.6928	1.38695e-31	1.368e-30	ENSG00000189060	3005	FALSE	#N/A
ENSG00000104313.13	EYA1	488.117	-1.0319	0.0882559	-11.6921	1.39842e-31	1.37862e-30	ENSG00000104313	2138	TRUE	chr8:71971339-71972086;chr8:72042918-72043107;chr8:72057909-72058846;chr8:72087496-72087796;chr8:72101641-72101811;chr8:72165835-72166171;chr8:72170396-72170672;chr8:72178160-72178380;chr8:72215986-72216168;chr8:72220748-72221397;chr8:72233402-72234186;chr8:72268895-72269111;chr8:72272665-72272997;chr8:72318530-72318998;chr8:72343543-72343803;chr8:72380445-72381012;chr8:72405130-72405781;chr8:724…
ENSG00000197771.8	MCMBP	5245.36	-0.469291	0.0401419	-11.6908	1.42026e-31	1.39944e-30	ENSG00000197771	79892	FALSE	#N/A
ENSG00000205937.7	RNPS1	5989.55	-0.428353	0.0366428	-11.6899	1.4349e-31	1.41315e-30	ENSG00000205937	10921	FALSE	#N/A
[truncated: 8,092 more rows]

## Sheet: VMCUB1 siTP63 DEG
gene_id	comparison	baseMean	log2FoldChange	lfcSE	pvalue	padj	Target_gene	entrez_gene	gene_name	Is.TF.	gene_description	annotated_TP63_peak	TP63_peak_coord
ENSG00000187583	siRNA_siTP63_11_vs_siNegCtl_2	228.603	0.696571	0.203626	6,58988122802046e-05	0.00122918	siTP63	84069	PLEKHN1	NA	pleckstrin homology domain containing N1	TRUE	chr1:906732-907038
ENSG00000187608	siRNA_siTP63_11_vs_siNegCtl_2	768.852	0.883784	0.159881	2,84118314597002e-09	1,7475277180917e-07	siTP63	9636	ISG15	NA	ISG15 ubiquitin like modifier	TRUE	chr1:941869-942724
ENSG00000217801	siRNA_siTP63_11_vs_siNegCtl_2	26.1553	1.44825	0.614143	0.000787475	0.00957912	siTP63	100288175	AL390719.1	NA	NA	FALSE	NA
ENSG00000078808	siRNA_siTP63_11_vs_siNegCtl_2	1771.38	0.44496	0.11021	1,34556575373776e-05	0.000321684	siTP63	51150	SDF4	NA	stromal cell derived factor 4	TRUE	chr1:1153126-1153799
ENSG00000235098	siRNA_siTP63_11_vs_siNegCtl_2	28.1976	-1.84631	0.639588	0.000171303	0.00277752	siTP63	441869	ANKRD65	NA	ankyrin repeat domain 65	TRUE	chr1:1356428-1357489;chr1:1358069-1358392
ENSG00000197530	siRNA_siTP63_11_vs_siNegCtl_2	76.3688	-0.722335	0.351375	0.00292912	0.0277672	siTP63	142678	MIB2	NA	MIB E3 ubiquitin protein ligase 2	TRUE	chr1:1552025-1552203;chr1:1562354-1563072;chr1:1565374-1565873
ENSG00000178821	siRNA_siTP63_11_vs_siNegCtl_2	11.4679	1.42086	1.23873	0.00524914	0.0433054	siTP63	339456	TMEM52	NA	transmembrane protein 52	TRUE	chr1:1874255-1874944;chr1:1878871-1879306
ENSG00000067606	siRNA_siTP63_11_vs_siNegCtl_2	194.586	0.486945	0.22867	0.00519861	0.0430298	siTP63	5590	PRKCZ	No	protein kinase C zeta	TRUE	chr1:2105885-2106123
ENSG00000158109	siRNA_siTP63_11_vs_siNegCtl_2	505.699	0.377862	0.147267	0.0029111	0.0276365	siTP63	127262	TPRG1L	NA	tumor protein p63 regulated 1 like	FALSE	NA
ENSG00000158292	siRNA_siTP63_11_vs_siNegCtl_2	66.2667	-1.06205	0.348146	0.000130067	0.0022044	siTP63	387509	GPR153	NA	G protein-coupled receptor 153	TRUE	chr1:6318643-6319218;chr1:6320024-6320414;chr1:6327486-6328218;chr1:6341049-6341306;chr1:6354132-6355693;chr1:6357358-6357633;chr1:6360182-6362183
ENSG00000162408	siRNA_siTP63_11_vs_siNegCtl_2	537.447	-0.47143	0.140305	0.00015993	0.00260603	siTP63	79707	NOL9	NA	nucleolar protein 9	FALSE	NA
ENSG00000007923	siRNA_siTP63_11_vs_siNegCtl_2	421.45	-0.552388	0.155987	6,0515669330247e-05	0.00114735	siTP63	55735	DNAJC11	NA	DnaJ heat shock protein family (Hsp40) member C11	TRUE	chr1:6799167-6799453
ENSG00000116285	siRNA_siTP63_11_vs_siNegCtl_2	221.888	0.789288	0.218818	2,81808354730146e-05	0.000609236	siTP63	54206	ERRFI1	NA	ERBB receptor feedback inhibitor 1	TRUE	chr1:8064575-8066909;chr1:8072548-8072757;chr1:8077640-8077883;chr1:8080129-8080961;chr1:8088095-8088575;chr1:8100509-8100982;chr1:8121401-8121610;chr1:8156649-8157869;chr1:8193509-8194607;chr1:8197809-8198182;chr1:8214779-8215012
ENSG00000142599	siRNA_siTP63_11_vs_siNegCtl_2	320.308	0.485058	0.172652	0.000931134	0.0110097	siTP63	473	RERE	No	arginine-glutamic acid dipeptide repeats	TRUE	chr1:8455204-8455391;chr1:8585362-8586319;chr1:8600356-8600652;chr1:8615330-8615550;chr1:8686518-8686823;chr1:8786316-8786718;chr1:8882336-8883047
ENSG00000171608	siRNA_siTP63_11_vs_siNegCtl_2	105.48	0.656696	0.308634	0.00297451	0.0280151	siTP63	5293	PIK3CD	NA	phosphatidylinositol-4,5-bisphosphate 3-kinase catalytic subunit delta	TRUE	chr1:9702743-9702982;chr1:9704745-9705151;chr1:9733902-9734156;chr1:9779057-9779463;chr1:9781182-9781965
ENSG00000178585	siRNA_siTP63_11_vs_siNegCtl_2	266.433	-0.438309	0.193931	0.00469087	0.0398025	siTP63	56998	CTNNBIP1	No	catenin beta interacting protein 1	TRUE	chr1:9929772-9930506;chr1:9936868-9937355;chr1:9938091-9938456;chr1:9941774-9942967;chr1:9949014-9949329;chr1:9950070-9951785;chr1:9952680-9953975;chr1:9957858-9958183;chr1:9970681-9971067
ENSG00000162441	siRNA_siTP63_11_vs_siNegCtl_2	263.311	-0.506094	0.178531	0.000771532	0.00942129	siTP63	84328	LZIC	NA	leucine zipper and CTNNBIP1 domain containing	FALSE	NA
ENSG00000130939	siRNA_siTP63_11_vs_siNegCtl_2	301.938	-0.542641	0.168924	0.000203643	0.00317989	siTP63	10277	UBE4B	NA	ubiquitination factor E4B	TRUE	chr1:10103649-10103910;chr1:10123787-10124795;chr1:10134484-10135194;chr1:10143160-10143745;chr1:10149768-10150002;chr1:10166840-10167107
ENSG00000160049	siRNA_siTP63_11_vs_siNegCtl_2	1084.95	-0.337736	0.106712	0.000569697	0.00738971	siTP63	1676	DFFA	NA	DNA fragmentation factor subunit alpha	FALSE	NA
ENSG00000116649	siRNA_siTP63_11_vs_siNegCtl_2	1077.79	-0.337292	0.113345	0.00104735	0.0121643	siTP63	6723	SRM	NA	spermidine synthase	FALSE	NA
ENSG00000116688	siRNA_siTP63_11_vs_siNegCtl_2	606.807	-0.321805	0.133889	0.00586705	0.0471058	siTP63	9927	MFN2	NA	mitofusin 2	TRUE	chr1:12027765-12028096;chr1:12039532-12040597;chr1:12041074-12042280
ENSG00000162496	siRNA_siTP63_11_vs_siNegCtl_2	1284.1	-0.388359	0.103781	5,27189630228281e-05	0.00103085	siTP63	9249	DHRS3	NA	dehydrogenase/reductase 3	TRUE	chr1:12621410-12621623;chr1:12633689-12634885;chr1:12648229-12648584;chr1:12655003-12656950;chr1:12664184-12664814;chr1:12670675-12671234;chr1:12677475-12680057
ENSG00000162493	siRNA_siTP63_11_vs_siNegCtl_2	16.1575	-3.41194	0.909077	1,27253430629637e-05	0.00030816	siTP63	10630	PDPN	NA	podoplanin	TRUE	chr1:13910213-13910818;chr1:13913773-13914391;chr1:13944238-13944650;chr1:13955124-13955615
ENSG00000116771	siRNA_siTP63_11_vs_siNegCtl_2	62.1678	-1.04682	0.376804	0.000309294	0.00443333	siTP63	79814	AGMAT	NA	agmatinase	FALSE	NA
ENSG00000197312	siRNA_siTP63_11_vs_siNegCtl_2	311.544	-0.843385	0.187657	6,19638402119874e-07	2,17055687330815e-05	siTP63	84301	DDI2	NA	DNA damage inducible 1 homolog 2	TRUE	chr1:15930273-15930442;chr1:15943826-15944086
ENSG00000162458	siRNA_siTP63_11_vs_siNegCtl_2	454.14	-0.574094	0.151854	2,22931403884069e-05	0.000502689	siTP63	54751	FBLIM1	NA	filamin binding LIM protein 1	TRUE	chr1:16083068-16083246;chr1:16091717-16092924;chr1:16107089-16107640
ENSG00000157191	siRNA_siTP63_11_vs_siNegCtl_2	305.451	0.700585	0.177239	8,69842349190052e-06	0.00022214	siTP63	55707	NECAP2	NA	NECAP endocytosis associated 2	FALSE	NA
ENSG00000169991	siRNA_siTP63_11_vs_siNegCtl_2	234.173	-1.11476	0.188648	2,61028834328375e-10	1,92120154973935e-08	siTP63	126917	IFFO2	NA	intermediate filament family orphan 2	TRUE	chr1:19265852-19266264;chr1:19283922-19284730;chr1:19324639-19325128;chr1:19336223-19338009
ENSG00000053372	siRNA_siTP63_11_vs_siNegCtl_2	1288.79	-0.369514	0.113365	0.000348568	0.00491559	siTP63	51154	MRTO4	NA	MRT4 homolog, ribosome maturation factor	FALSE	NA
ENSG00000077549	siRNA_siTP63_11_vs_siNegCtl_2	3884.35	-0.230926	0.0874154	0.00453429	0.0389278	siTP63	832	CAPZB	NA	capping actin protein of muscle Z-line subunit beta	TRUE	chr1:19751150-19751434;chr1:19777052-19777674;chr1:19820443-19820869
ENSG00000090432	siRNA_siTP63_11_vs_siNegCtl_2	159.269	0.62009	0.222827	0.000621475	0.00792018	siTP63	79594	MUL1	NA	mitochondrial E3 ubiquitin protein ligase 1	FALSE	NA
ENSG00000158825	siRNA_siTP63_11_vs_siNegCtl_2	35.4538	1.50315	0.569517	0.000375488	0.00520557	siTP63	978	CDA	NA	cytidine deaminase	TRUE	chr1:20928055-20928349;chr1:20930720-20931015
ENSG00000117298	siRNA_siTP63_11_vs_siNegCtl_2	812.867	0.29174	0.114394	0.00456134	0.0391087	siTP63	1889	ECE1	NA	endothelin converting enzyme 1	TRUE	chr1:21650886-21651631;chr1:21682491-21683090;chr1:21688032-21688357
ENSG00000125944	siRNA_siTP63_11_vs_siNegCtl_2	2298.4	-0.31592	0.090248	0.00018544	0.00296636	siTP63	10236	HNRNPR	NA	heterogeneous nuclear ribonucleoprotein R	TRUE	chr1:23583335-23583521;chr1:23589113-23589329;chr1:23591391-23591823
ENSG00000117318	siRNA_siTP63_11_vs_siNegCtl_2	779.393	0.987886	0.155161	1,55456675528874e-11	1,35775860406918e-09	siTP63	3399	ID3	No	inhibitor of DNA binding 3	TRUE	chr1:23882422-23882852;chr1:23884743-23885169
ENSG00000011007	siRNA_siTP63_11_vs_siNegCtl_2	476.091	-0.342058	0.133009	0.00339334	0.03111	siTP63	6924	ELOA	NA	elongin A	FALSE	NA
ENSG00000117308	siRNA_siTP63_11_vs_siNegCtl_2	372.492	0.373471	0.148799	0.00341818	0.0313158	siTP63	2582	GALE	NA	UDP-galactose-4-epimerase	TRUE	chr1:24125988-24126382
ENSG00000179163	siRNA_siTP63_11_vs_siNegCtl_2	227.704	0.890621	0.220332	4,22497627944977e-06	0.000120316	siTP63	2517	FUCA1	NA	alpha-L-fucosidase 1	TRUE	chr1:24191692-24192556
ENSG00000169504	siRNA_siTP63_11_vs_siNegCtl_2	535.976	0.798996	0.143125	2,3054880295783e-09	1,43829517502407e-07	siTP63	25932	CLIC4	NA	chloride intracellular channel 4	TRUE	chr1:25049199-25049629
ENSG00000183726	siRNA_siTP63_11_vs_siNegCtl_2	775.253	0.474425	0.153656	0.000397125	0.00548233	siTP63	23585	TMEM50A	NA	transmembrane protein 50A	TRUE	chr1:25664562-25665087
ENSG00000142669	siRNA_siTP63_11_vs_siNegCtl_2	1207.27	0.378536	0.122954	0.000619005	0.00790371	siTP63	83442	SH3BGRL3	NA	SH3 domain binding glutamate rich protein like 3	TRUE	chr1:26604798-26605284;chr1:26611259-26611536
ENSG00000198830	siRNA_siTP63_11_vs_siNegCtl_2	614.72	-0.466119	0.160075	0.000705529	0.00876127	siTP63	3151	HMGN2	NA	high mobility group nucleosomal binding domain 2	FALSE	NA
ENSG00000175793	siRNA_siTP63_11_vs_siNegCtl_2	7974.31	-1.33128	0.246444	3,98585179722644e-09	2,36049153002385e-07	siTP63	2810	SFN	NA	stratifin	TRUE	chr1:27175786-27176303;chr1:27179646-27180123;chr1:27181171-27181926;chr1:27184544-27186135;chr1:27187655-27189686;chr1:27190743-27192390;chr1:27198828-27199220
ENSG00000142765	siRNA_siTP63_11_vs_siNegCtl_2	43.5461	-1.2322	0.563187	0.00119608	0.0135317	siTP63	84958	SYTL1	NA	synaptotagmin like 1	TRUE	chr1:27668301-27670671;chr1:27675542-27676441
ENSG00000158195	siRNA_siTP63_11_vs_siNegCtl_2	1538.63	0.506057	0.104337	2,59237286030859e-07	9,9016550562399e-06	siTP63	10163	WASF2	NA	WASP family member 2	TRUE	chr1:27768215-27768427;chr1:27803732-27804005;chr1:27808732-27809004;chr1:27816765-27817053;chr1:27831468-27832019;chr1:27834757-27835031;chr1:27848638-27849754;chr1:27852313-27853202;chr1:27854313-27855094;chr1:27866691-27867327;chr1:27868556-27870175
ENSG00000130775	siRNA_siTP63_11_vs_siNegCtl_2	10.7431	1.35157	1.27593	0.0056622	0.045847	siTP63	9473	THEMIS2	NA	thymocyte selection associated family member 2	TRUE	chr1:28201689-28201997
ENSG00000126698	siRNA_siTP63_11_vs_siNegCtl_2	3216.15	-0.210896	0.0804336	0.00556151	0.0452274	siTP63	22826	DNAJC8	NA	DnaJ heat shock protein family (Hsp40) member C8	FALSE	NA
ENSG00000060656	siRNA_siTP63_11_vs_siNegCtl_2	45.8778	-0.817182	0.48962	0.00482613	0.0407129	siTP63	10076	PTPRU	NA	protein tyrosine phosphatase receptor type U	TRUE	chr1:29565353-29566266;chr1:29575581-29575852;chr1:29737009-29737295;chr1:29876599-29877323;chr1:30042747-30043604;chr1:30047547-30048538;chr1:30049074-30049939;chr1:30056404-30058142;chr1:30059665-30060541;chr1:30182014-30183255;chr1:30184551-30185428;chr1:30203753-30204022;chr1:30272031-30272199;chr1:30348326-30348660
ENSG00000162511	siRNA_siTP63_11_vs_siNegCtl_2	21.9057	-2.29431	0.86584	0.000427994	0.00581654	siTP63	7805	LAPTM5	NA	lysosomal protein transmembrane 5	TRUE	chr1:31228886-31230014;chr1:31276327-31276495
ENSG00000162512	siRNA_siTP63_11_vs_siNegCtl_2	50.6136	1.02648	0.419882	0.000780032	0.00951508	siTP63	9672	SDC3	NA	syndecan 3	TRUE	chr1:31296129-31296584;chr1:31296803-31297247
ENSG00000168528	siRNA_siTP63_11_vs_siNegCtl_2	1171.7	-1.39483	0.127239	3,64805349477444e-29	1,365518538144e-26	siTP63	347735	SERINC2	NA	serine incorporator 2	TRUE	chr1:31869516-31871128;chr1:31888621-31889772;chr1:31907835-31908102;chr1:31914816-31915259
ENSG00000142910	siRNA_siTP63_11_vs_siNegCtl_2	3719.01	-0.645612	0.097994	5,377685672695e-12	5,03236142842694e-10	siTP63	64129	TINAGL1	NA	tubulointerstitial nephritis antigen like 1	TRUE	chr1:32014179-32014618;chr1:32028395-32029229;chr1:32032577-32032765;chr1:32038194-32038866;chr1:32039425-32042273;chr1:32047483-32047788
ENSG00000084652	siRNA_siTP63_11_vs_siNegCtl_2	473.802	-1.21429	0.148858	2,40241199621442e-17	4,08753241070196e-15	siTP63	200081	TXLNA	NA	taxilin alpha	TRUE	chr1:32645161-32646455;chr1:32647964-32648275
[truncated: 1,600 more rows]
