# Supplementary material for: FGFR3-driven gene regulatory network analysis reveals a protumoral role for p63 in luminal bladder tumors
Source: J Clin Invest. 2026 Aug 3;136(15):e193280. doi: 10.1172/JCI193280 (PMC13430010; doi:10.1172/JCI193280)
Supplement: Supporting data values [file jci-136-193280-s012.xlsx]

## Sheet: FIG4B
	deltaNP63 expression in treated cells relative to DMSO					RIGHT panel
								RT112 (exp2)										MGHU3 (exp2)
	RT112			MGH-U3					Gene	DNP63	TBP	DNP63	TBP						Gene	DNP63	TBP	DNP63	TBP
	DMSO	PD170374		DMSO	PD170374				Treatment PD173074 [500nM]	Ct Treatment	Ct Treatment	Ct Control DMSO	Ct Control DMSO	ΔCt1 (Treated)	ΔCt2 (Control)	2^ΔΔCt	Mean		Treatment PD173074 [500nM]	Ct Treatment	Ct Treatment	Ct Control DMSO	Ct Control DMSO	ΔCt1 (Treated)	ΔCt2 (Control)	2^ΔΔCt	Mean
exp1	1	0.12		1	0.23				DMSO (Control)			24.13	27.85	-3.72	-3.72	1	1		DMSO (Control)			24.11	30.25	-6.14	-6.14	1	1
exp2	1	0.08		1	0.33							24.15	27.86	-3.71	-3.71	1						24.13	29.89	-5.76	-5.76	1
exp3	1	0.18		1	0.26							24.15	27.96	-3.81	-3.81	1						24.1	30.05	-5.95	-5.95	1
									48h	26.56	28.78			-2.22		0.07	0.08		48h	26.3	30.71			-4.41		0.3	0.33
										26.35	28.7			-2.35		0.09				26.27	30.54			-4.27		0.36
										26.51	28.77			-2.26		0.08				26.24	30.57			-4.33		0.33
	PDX F659: RT-qPCR for deltaNP63- Expression relative to TPB					LEFT panel
	Ctr	BGJ398			Gene	DNP63	TBP
	20.02	21.94		Treatment	mouse	Ct Treatment	Ct Treatment	ΔCt1 (Treated)	2^ΔCt	Mean
	34.09	27.1		vehicle	4927	26.82	31.17	-4.35	20.39	20.02
	24.56	13.52				26.87	31.15	-4.28	19.43
	27.54	13.69				26.78	31.12	-4.34	20.25
	52.41	11.56			4929	22.66	27.83	-5.17	36	34.09
						22.66	27.58	-4.92	30.27
						22.55	27.72	-5.17	36
					4939	26.13	30.79	-4.66	25.28	24.56
						26.22	30.75	-4.53	23.1
						26.2	30.86	-4.66	25.28
					4943	25.83	30.57	-4.74	26.72	27.54
						25.85	30.77	-4.92	30.27
						26.03	30.71	-4.68	25.63
					4948	21.94	27.66	-5.72	52.71	52.41
						21.9	27.69	-5.79	55.33
						22.04	27.66	-5.62	49.18
				BGJ398	4926	25.36	29.67	-4.31	19.84	21.94
						25.25	29.92	-4.67	25.46
						25.48	29.84	-4.36	20.53
					4928	27.36	31.91	-4.55	23.43	27.1
						27.22	32.09	-4.87	29.24
						27.19	32.03	-4.84	28.64
					4932	28.82	32.65	-3.83	14.22	13.52
						28.83	32.65	-3.82	14.12
						28.94	32.55	-3.61	12.21
					4937	26.86	30.69	-3.83	14.22	13.69
						26.98	30.53	-3.55	11.71
						26.61	30.53	-3.92	15.14
					4950	23.23	26.89	-3.66	12.64	11.56
						23.2	26.84	-3.64	12.47
						23.53	26.79	-3.26	9.58

## Sheet: FIG5A
Cell Titer Glo- RLU relative to siNeg#2
	Exp1	Exp2	Exp3	Exp1	Exp2	Exp3
RT112	72h (5nM)			96h (5nM)
siLUC	112.04	102.51	103	113.02	110.82	102
siNegCtl#2	100	100	100	100	100	100
siTP63 #11	73.78	69.38	62.7	59.14	60.71	58.5
siTP63 #40	67.61	66.28	65.4	55.57	58.88	56.8
siTP63 #83	69.1	70.89	68.4	62.93	62.99	58.7
siFGFR3#4	50.7	55.6	52.7	33.26	45.96	42
RT4	72h (5nM)			96h (5nM)
siLUC	102.82	104.78		110.61	105.74
siNegCtl#2	100	100		100	100
siTP63 #11	74.58	81.41		64.32	69.41
siTP63 #40	67.82	72.84		63.5	62.4
siTP63 #83	74.63	72.89		68.53	66.79
siFGFR3#4	62	66.4		52.62	58.7
UMUC-14	72h (5nM)			96h (5nM)
siLUC	94.59	98.62	100.17	95.97	99.31	104.08
siNegCtl#2	100	100	100	100	100	100
siTP63 #11	87.13	72.58	78.68	56.24	57.97	63.44
siTP63 #40	74.3	63.31	72.51	57.61	55.77	63.98
siTP63 #83	80.88	69.08	73.66	62.99	61.25	66.07
siFGFR3#4	78.44	73.69	76.02	54.07	62.63	57.52
MGH-U3	72h (5nM)			96h (5nM)
siLUC	103.87	110.77	103.53	108.58	116.7	107.49
siNegCtl#2	100	100	100	100	100	100
siTP63 #11	76.94	64.05	78.08	55.92	53.13	59.71
siTP63 #40	75.09	58.78	75.63	56.97	45.9	64.37
siTP63 #83	76.28	67.69	76.35	61.73	60.53	62.7
siFGFR3#4	59.43	51.44	53.99	36.24	36.15	45.55
Example of raw data for one experiment in 2 cell lines
72h ( exp3)									96h (exp3)
RLU		UMUC-14			MGH-U3				RLU		UMUC-14			MGH-U3
	siFGFR3#4	64061	66722	65583	53184	52414	53786			siFGFR3#4	83643	78075	81419	63542	61388	62190
	siLUC	85392	88026	85310	102200	101728	101714			siLUC	147803	150677	141439	148584	146673	146362
	siNegCtl#2	86029	88114	84152	96999	96721	101494			siNegCtl#2	143629	142248	136800	134495	137963	138381
	siTP63 #11	66777	67520	68921	75202	78240	77071			siTP63 #11	93142	87383	87636	83123	80359	81828
	siTP63 #40	60890	62771	63636	71382	76500	75375			siTP63 #40	89711	92597	88133	88478	89683	86301
	siTP63 #83	63713	63234	63321	73353	75490	76556			siTP63 #83	93679	94729	90871	86394	81465	89729
MEAN TRIPLICATE (RLU)		UMUC-14	MGH-U3						MEAN TRIPLICATE (RLU)		UMUC-14	MGH-U3
	siFGFR3#4	65455	53128							siFGFR3#4	81046	62373
	siLUC	86243	101881							siLUC	146640	147206
	siNegCtl#2	86098	98405							siNegCtl#2	140892	136946
	siTP63 #11	67739	76838							siTP63 #11	89387	81770
	siTP63 #40	62432	74419							siTP63 #40	90147	88154
	siTP63 #83	63423	75133							siTP63 #83	93093	85863
RLU (% relative to siNeg#2)		UMUC-14	MGH-U3						RLU (% relative to siNeg#2)		UMUC-14	MGH-U3
	siFGFR3#4	76.02	53.99							siFGFR3#4	57.52	45.55
	siLUC	100.17	103.53							siLUC	104.08	107.49
	siNegCtl#2	100	100							siNegCtl#2	100	100
	siTP63 #11	78.68	78.08							siTP63 #11	63.44	59.71
	siTP63 #40	72.51	75.63							siTP63 #40	63.98	64.37
	siTP63 #83	73.66	76.35							siTP63 #83	66.07	62.7

## Sheet: FIG5B
Spheroids surface (%of day 0)
MGH-U3
		ctrl			Dox 30d			Dox 4d
day	media	sd	n	media	sd	n	media	sd	n
1	100	12.0068	28	100	10.6968	13	100	12.9782	13
4	172.177	16.1844	25	143.308	7.28616	11	135.554	12.5112	11
9	320.89	11.005	24	159.96	7.55061	14	152.21	12.4041	12
16	434.729	26.3413	23	181.714	11.267	14	197.76	14.4894	11
23	677.382	25.6534	24	218.609	12.5797	14	301.368	16.3571	10
30	836.026	21.2594	23	290.424	24.166	13	410.024	14.5744	11
Spheroids surface (%of day 0)
UM-UC-14
		ctrl			Dox 30d			Dox 4d
day	media	sd	n	media	sd	n	media	sd	n
1	100	3.20007	2	100	10.3126	24	100	11.9864	24
4	104.304	4.69969	2	109.888	12.8673	20	103.953	8.20766	20
9	137.714	6.64543	2	185.19	19.3277	16	119.803	7.60604	16
16	165.125	3.26852	2	257.727	18.7552	11	152.589	12.7828	15
23	272.292	30.1289	2	360.186	12.4946	11	187.052	13.598	7
30	382.371	26.3762	2	427.13	13.1372	6	257.29	6.94738	6

## Sheet: FIG5C
PCNA staining and quantification in xenograft (% of total cells)						(RIGHT PANEL)
shp63#1			shp63#4
Control	Dox		Control	Dox
35.4312	11.6279		28.1768	7.00809
40.5594	40.0447		23.9203	5.42169
66.7273	4.12844		10.9677	3.52941
55.4475	4.69799		18.8209	2.77186
40.7895	1.33333		18.8862	5.23918
28.4091	2.94118		32.7731	0.473934
			34.2776	9.58904
			27.3973	6.55022
			16.8539	9.18367
xenografts- Tumor volume (mm3)						(LEFT PANEL)
shp63#1			shp63#4
Control	Dox		Control	Dox
1077.35	33.52		113.13	1.0475
980.46	33.52		113.13	0.52375
301.68	628.5		131.985	0.52375
628.5	301.68		628.5	0.52375
950.606	33.52		1206.72	0.52375
	28.2825		131.985	0.52375
	78.5625		113.13	0.52375
	28.2825		576.125	0.52375
	18.855

## Sheet: FIG5D
Migrated area ( % of non treated cells)
UM-UC-14 ShTP63#4
Ctrl	Dox
84.53	27
85.85	59
70.5	70
106.1	73
180.63	53
78.77	46
111.98	1
59.58	3
74.41	23
153.25	26
70.31	0
14.48	19
181.34	26
100.01	36
36.11	62
179.15	56
141.98	45
79.07	11
136.75	41
65.57	60
110.06	12
134.08	60
39.3	57
106.17	14

## Sheet: FIGS5B
Cell Titer Glo- RLU relative to siNeg#2
	Exp1	Exp2	Exp3	Exp1	Exp2	Exp3
VM-CUB-1	72h (5nM)			96h (5nM)
siLUC	100.65	101.17	103.78	92.04	103.93	103.54
siNegCtl#2	100	100	100	100	100	100
siTP63 #11	57.99	67.21	69.98	49.44	52.94	56.25
siTP63 #40	54.91	58.77	68.65	46.65	45.8	55.92
siTP63 #83	56.31	60.08	73.93	54.02	52.78	61.07
siFGFR3#4	103.43	96.04	99.87	99.02	98.99	104.75
	Exp1	Exp2	Exp3	Exp1	Exp2	Exp3
L1207	72h (5nM)			96h (5nM)
siLUC	99	105		104	101
siNegCtl#2	100	100		100	100
siTP63 #11	81	78.5		62.78	69.2
siTP63 #40	79	73.7		58	59.7
siTP63 #83	80	72.4		62	55
siFGFR3#4	95	98		94.8	91
	Exp1	Exp2	Exp3	Exp1	Exp2	Exp3
UM-UC-1	72h (5nM)			96h (5nM)
siLUC	109.01	104.44	108.84	103.02	100.52	104.4
siNegCtl#2	100	100	100	100	100	100
siTP63 #11	83.7	77.81	77.93	71.79	64.87	66.54
siTP63 #40	77.7	72.11	69.73	67.08	64.57	72.31
siTP63 #83	81.04	75.92	82.98	76.21	68.84	65.55
siFGFR3#4	92	89.5	85.5	85.58	78.74	82.78
	Exp1	Exp2	Exp3	Exp1	Exp2	Exp3
UM-UC-7	72h (5nM)			96h (5nM)
siLUC	102.77	101.73		102.69	104.16
siNegCtl#2	100	100		100	100
siTP63 #11	87.41	95.83		85.96	91.12
siTP63 #40	91.31	92.76		95.85	92.42
siTP63 #83	97.43	96.02		96.49	95.35
siFGFR3#4	99.7	94.3		98.8	95.6
	Exp1	Exp2	Exp3	Exp1	Exp2	Exp3
UM-UC-9	72h (5nM)			96h (5nM)
siLUC	97.4164	100.985		101.69	100.4
siNegCtl#2	100	100		100	100
siTP63 #11	90.6965	92.0682		91.34	91.01
siTP63 #40	94.2781	95.8085		95.56	95.47
siTP63 #83	97.454	101.302		100.13	101
siFGFR3#4	101.925	103.046		103.44	109.7
Example of raw RLU data for one experiment
EXP1				EXP2
72h	MEAN TRIPLICATE (RLU)	reltive to		72h	MEAN TRIPLICATE (RLU)	relative to
UM-UC-9		siNegCtl#2		UM-UC-9		siNegCtl#2
lipo	106729	97.2654		lipo	163899	101.439
siLUC	106895	97.4164		siLUC	163165	100.985
siNegCtl#2	109730	100		siNegCtl#2	161574	100
siTP63 #11	99521	90.6965		siTP63 #11	148758	92.0682
siTP63 #40	103451	94.2781		siTP63 #40	154801	95.8085
siTP63 #83	106936	97.454		siTP63 #83	163678	101.302
siFGFR3 #4	111842	101.925		siFGFR3 #4	166495	103.046

## Sheet: FIGS5F
Migrated area ( % of non treated cells)
UM-UC-14
DMSO	PD170374
106.06	11
112.53	31
86.07	40
113.45	26
142.01	26
74.96	24
113.09	5
92.06	9
82.07	14
126.64	4
66.38	8
50.15	16
165.14	3
105.16	14
55.35	33
138.82	21
115.82	22
98.08	2
87.04	19
68.91	27
94.98	0
129.14	23
60.76	25
115.34	0
